# Supplementary material for: 8-Hy­droxy-6-meth­oxy-7-(3-methyl­but-2-en­yloxy)coumarin (capensine)
Source: IUCrdata. 2021 May 11;6(Pt 5):x210451. doi: 10.1107/S241431462100451X (PMC9462336; doi:10.1107/S241431462100451X)
Supplement: Supplementary file 1 [file x-06-x210451-sup1.cif]

##############################################################################
#                                                                            #
# This CIF contains the data for a data article accepted for                 #
# publication in IUCrData. It conforms to the requirements of                #
# Notes for Authors for IUCrData, and has been                               #
# peer reviewed under the auspices of IUCrData.                              #
#                                                                            #
# Full details of the Crystallographic Information File format               #
# are given in the paper "The Crystallographic Information File (CIF):       #
# a New Standard Archive File for Crystallography" by S. R. Hall, F. H.      #
# Allen and I. D. Brown [Acta Cryst. (1991), A47, 655-685].                  #
#                                                                            #
# The current version of the core CIF dictionary is obtainable from          #
# ftp://ftp.iucr.org/pub/cif_core.dic.                                       #
#                                                                            #
# Software is freely available for graphical display of the structure(s)     #
# in this CIF. For information consult the CIF software page                 #
# http://www.iucr.org/resources/cif/software.                                #
#                                                                            #
# This file may be used for bona fide research purposes within the           #
# scientific community so long as proper attribution is given to the data    # 
# article from which it was obtained.                                        #
#                                                                            #
##############################################################################
data_I
_database_code_depnum_ccdc_archive 'CCDC 2080647'
_audit_creation_method     'SHELXL-2018/3'
_journal_date_recd_electronic     2021-04-23
_journal_date_accepted     2021-04-28
_journal_name_full     'IUCrData'
_journal_year     2021
_journal_volume     6
_journal_issue      5
_journal_page_first     0
_journal_page_last     0
_journal_paper_category     HO
_journal_paper_doi     10.1107/S241431462100451X
_journal_coeditor_code     ZL4043
_publ_contact_author_name     'Lidiya Izotova'
_publ_contact_author_address
;
Institute of Bioorganic Chemistry, UzAS, M. Ulugbek Str. 83, 100125, Tashkent,
Uzbekistan
;
_publ_contact_author_email     'li_izotova@mail.ru'
_publ_contact_author_fax     '+998712627071'
_publ_contact_author_phone     '+998977234969'
_publ_section_title
;
8-Hydroxy-6-methoxy-7-(3-methylbut-2-enyloxy)coumarin (Capensine)
;
loop_
    _publ_author_name
    _publ_author_footnote
    _publ_author_address
    'Mamadrakhimov, Azimjon' .
;
Institute of Bioorganic Chemistry, UzAS, M. Ulugbek Str. 83, 100125, Tashkent,
Uzbekistan
;
    'Mutalliyev, Luqmonjon' .
;
Institute of Bioorganic Chemistry, UzAS, M. Ulugbek Str. 83, 100125, Tashkent,
Uzbekistan
National University of Uzbekistan, University Str. 4, Tashkent 100174,
Uzbekistan
;
    'Abdullaev, Sirojiddin' .
;
Institute of Bioorganic Chemistry, UzAS, M. Ulugbek Str. 83, 100125, Tashkent,
Uzbekistan
National University of Uzbekistan, University Str. 4, Tashkent 100174,
Uzbekistan
;
    'Khodjaniyazov, Khamid' .
;
Institute of Bioorganic Chemistry, UzAS, M. Ulugbek Str. 83, 100125, Tashkent,
Uzbekistan
National University of Uzbekistan, University Str. 4, Tashkent 100174,
Uzbekistan
;
    'Izotova, Lidiya' .
;
Institute of Bioorganic Chemistry, UzAS, M. Ulugbek Str. 83, 100125, Tashkent,
Uzbekistan
;
    'Aisa, Haji Akber' .
;
Key Laboratory of Plants Resources and Chemistry of Arid Zone,
Xinjiang Technical Institute of Physics and Chemistry,
Chinese Academy of Science,
Urumqi 830011,
People's Republic of China
;
_publ_section_synopsis
;
The title coumarin derivative was isolated from the plants of <i>Sophora
japonica</i>. In the crystal, molecules are linked by O---H...O and C---H...O
hydrogen bonds into  chains along the [101] direction.
;
_chemical_name_systematic
;
8-Hydroxy-6-methoxy-7-(3-methylbut-2-enyloxy)-2<i>H</i>-chromen-2-one
;
_chemical_name_common
;
8-Hydroxy-6-methoxy-7-(3-methylbut-2-enyloxy)coumarin
;
_chemical_formula_moiety     'C15 H16 O5'
_chemical_formula_sum     'C15 H16 O5'
_chemical_formula_iupac     'C15 H16 O5'
_chemical_formula_weight     276.28
_chemical_melting_point     ?
_space_group_crystal_system     monoclinic
_space_group_name_H-M_alt     'P 21/n'
_space_group_name_Hall     '-P 2yn'
loop_
    _space_group_symop_operation_xyz
    'x, y, z'
    '-x+1/2, y+1/2, -z+1/2'
    '-x, -y, -z'
    'x-1/2, -y-1/2, z-1/2'
_cell_length_a     11.4373(2)
_cell_length_b     9.20450(10)
_cell_length_c     13.9862(2)
_cell_angle_alpha     90
_cell_angle_beta     112.030(2)
_cell_angle_gamma     90
_cell_volume     1364.89(4)
_cell_formula_units_Z     4
_cell_measurement_reflns_used     7342
_cell_measurement_theta_min     4.1680
_cell_measurement_theta_max     75.9770
_cell_measurement_temperature     293(2)
_exptl_crystal_description     prism
_exptl_crystal_colour     colourless
_exptl_crystal_size_max     0.300
_exptl_crystal_size_mid     0.250
_exptl_crystal_size_min     0.200
_exptl_crystal_density_diffrn     1.344
_exptl_crystal_density_meas     ?
_exptl_crystal_density_method     ?
_exptl_crystal_F_000     584
_exptl_absorpt_coefficient_mu     0.844
_exptl_absorpt_correction_type     multi-scan
_exptl_absorpt_process_details
;
(CrysAlisPro; Rigaku OD, 2020)
;
_exptl_absorpt_correction_T_min     0.70736
_exptl_absorpt_correction_T_max     1.0000
_diffrn_ambient_temperature     293(2)
_diffrn_source     'Enhance (Cu) X-ray Source'
_diffrn_radiation_type     CuK\a
_diffrn_radiation_wavelength     1.54184
_diffrn_measurement_device_type     'Rigaku Oxford Diffraction Xcalibur, Ruby'
_diffrn_measurement_method     '/omega scans'
_diffrn_detector_area_resol_mean     ?
_diffrn_reflns_number     12421
_diffrn_reflns_av_R_equivalents     0.0255
_diffrn_reflns_av_unetI/netI     0.0124
_diffrn_reflns_theta_min     5.896
_diffrn_reflns_theta_max     75.989
_diffrn_reflns_theta_full     67.684
_diffrn_measured_fraction_theta_max     0.991
_diffrn_measured_fraction_theta_full     0.998
_diffrn_reflns_limit_h_min     -13
_diffrn_reflns_limit_h_max     14
_diffrn_reflns_limit_k_min     -11
_diffrn_reflns_limit_k_max     11
_diffrn_reflns_limit_l_min     -17
_diffrn_reflns_limit_l_max     16
_diffrn_standards_number     3
_diffrn_standards_interval_count     100
_diffrn_standards_interval_time     ?
_diffrn_standards_decay_%     2.6
_refine_special_details
;
All hydrogen atoms were placed in idealized positions and refined
as riding. Methyl and hydroxyl H atoms were allowed to rotate but not to tip
to best fit the experimental electron density. <i>U</i>~iso~(H) values were
set to a multiple of <i>U</i>~eq~(C) with 1.5 for CH~3~ and OH, and 1.2 for
C---H and CH~2~ units, respectively.
;
_reflns_number_total     2826
_reflns_number_gt     2658
_reflns_threshold_expression     'I > 2\s(I)'
_refine_ls_structure_factor_coef     Fsqd
_refine_ls_matrix_type     full
_refine_ls_R_factor_all     0.0459
_refine_ls_R_factor_gt     0.0442
_refine_ls_wR_factor_gt     0.1272
_refine_ls_wR_factor_ref     0.1290
_refine_ls_goodness_of_fit_ref     1.061
_refine_ls_restrained_S_all     1.072
_refine_ls_number_reflns     2826
_refine_ls_number_parameters     233
_refine_ls_number_restraints     152
_refine_ls_hydrogen_treatment     constr
_refine_ls_weighting_scheme     calc
_refine_ls_weighting_details
              'w=1/[\s^2^(Fo^2^)+(0.0784P)^2^+0.2588P] where P=(Fo^2^+2Fc^2^)/3'
_atom_sites_solution_hydrogens     geom
_atom_sites_solution_primary     dual
_atom_sites_solution_secondary     difmap
_refine_ls_shift/su_max     0.001
_refine_ls_shift/su_mean     0.000
_refine_diff_density_max     0.236
_refine_diff_density_min     -0.253
_refine_ls_extinction_method     none
_refine_ls_extinction_coef     .
loop_
    _atom_type_symbol
    _atom_type_description
    _atom_type_scat_dispersion_real
    _atom_type_scat_dispersion_imag
    _atom_type_scat_source
    'C' 'C' 0.0181 0.0091
                         'International Tables Vol C Tables 4.2.6.8 and 6.1.1.4'
    'H' 'H' 0.0000 0.0000
                         'International Tables Vol C Tables 4.2.6.8 and 6.1.1.4'
    'O' 'O' 0.0492 0.0322
                         'International Tables Vol C Tables 4.2.6.8 and 6.1.1.4'
_computing_data_collection
;
CrysAlisPro (Rigaku OD, 2020)
;
_computing_cell_refinement
;
CrysAlisPro (Rigaku OD, 2020)
;
_computing_data_reduction
;
CrysAlisPro (Rigaku OD, 2020)
;
_computing_structure_solution
;
<i>SHELXT2018/2</i> (Sheldrick, 2015a)
;
_computing_structure_refinement
;
<i>SHELXL2018/3</i> (Sheldrick, 2015b)
;
_computing_molecular_graphics
;
XP (Siemens, 1994)
;
_computing_publication_material
;
XP (Siemens, 1994)
;
loop_
    _atom_site_type_symbol
    _atom_site_label
    _atom_site_fract_x
    _atom_site_fract_y
    _atom_site_fract_z
    _atom_site_U_iso_or_equiv
    _atom_site_adp_type
    _atom_site_calc_flag
    _atom_site_occupancy
    _atom_site_disorder_assembly
    _atom_site_disorder_group
    O O1 0.59277(8) 0.31729(9) 0.90699(6) 0.0387(2) Uani d 1 . .
    O O2 0.71917(11) 0.16510(11) 1.02027(8) 0.0581(3) Uani d 1 . .
    O O3 0.41699(11) 0.86743(10) 0.76809(7) 0.0528(3) Uani d 1 . .
    O O4 0.34926(8) 0.63380(10) 0.63957(6) 0.0394(2) Uani d 1 . .
    O O5 0.42264(9) 0.35773(10) 0.71482(7) 0.0455(3) Uani d 1 . .
    H H5A 0.361972 0.380320 0.663022 0.068 Uiso calc 1 . .
    C C1 0.68442(12) 0.29021(14) 1.00155(10) 0.0408(3) Uani d 1 . .
    C C2 0.73150(12) 0.41184(15) 1.07060(10) 0.0435(3) Uani d 1 . .
    H H2A 0.793928 0.396102 1.135298 0.052 Uiso calc 1 . .
    C C3 0.68748(11) 0.54680(14) 1.04379(9) 0.0384(3) Uani d 1 . .
    H H3A 0.717941 0.622790 1.090374 0.046 Uiso calc 1 . .
    C C4 0.59337(11) 0.57447(13) 0.94328(9) 0.0332(3) Uani d 1 . .
    C C5 0.54701(12) 0.71408(13) 0.90989(9) 0.0372(3) Uani d 1 . .
    H H5B 0.572267 0.792182 0.955223 0.045 Uiso calc 1 . .
    C C6 0.46380(12) 0.73575(13) 0.80966(10) 0.0377(3) Uani d 1 . .
    C C7 0.42467(11) 0.61589(13) 0.74204(9) 0.0352(3) Uani d 1 . .
    C C8 0.46321(11) 0.47571(13) 0.77651(9) 0.0341(3) Uani d 1 . .
    C C9 0.55012(11) 0.45657(12) 0.87717(9) 0.0323(3) Uani d 1 . .
    C C10 0.4522(2) 0.98950(16) 0.83649(13) 0.0673(5) Uani d 1 . .
    H H10B 0.415653 1.076267 0.799159 0.101 Uiso calc 1 . .
    H H10C 0.542443 0.998598 0.864752 0.101 Uiso calc 1 . .
    H H10D 0.422271 0.975472 0.891400 0.101 Uiso calc 1 . .
    C C11A 0.4264(2) 0.6569(3) 0.57834(14) 0.0551(5) Uani d 0.920(3) A 1
    H H11A 0.495799 0.588214 0.598800 0.066 Uiso calc 0.920(3) A 1
    H H11B 0.461255 0.754337 0.589740 0.066 Uiso calc 0.920(3) A 1
    C C12A 0.34670(15) 0.63675(18) 0.46744(11) 0.0470(4) Uani d 0.920(3) A 1
    H H12A 0.296120 0.554266 0.449743 0.056 Uiso calc 0.920(3) A 1
    C C13A 0.3414(5) 0.7259(3) 0.39174(16) 0.0518(6) Uani d 0.920(3) A 1
    C C14A 0.4154(3) 0.8638(3) 0.4076(2) 0.0904(8) Uani d 0.920(3) A 1
    H H14A 0.453102 0.870756 0.356890 0.136 Uiso calc 0.920(3) A 1
    H H14B 0.480385 0.863960 0.475330 0.136 Uiso calc 0.920(3) A 1
    H H14C 0.360338 0.945127 0.400707 0.136 Uiso calc 0.920(3) A 1
    C C15A 0.2580(2) 0.6955(5) 0.28248(15) 0.0918(9) Uani d 0.920(3) A 1
    H H15A 0.308261 0.688163 0.241029 0.138 Uiso calc 0.920(3) A 1
    H H15B 0.198125 0.772994 0.257010 0.138 Uiso calc 0.920(3) A 1
    H H15C 0.213889 0.605708 0.279173 0.138 Uiso calc 0.920(3) A 1
    C C11B 0.412(3) 0.601(2) 0.5635(18) 0.047(3) Uani d 0.080(3) A 2
    H H11C 0.500724 0.579784 0.600430 0.057 Uiso calc 0.080(3) A 2
    H H11D 0.372932 0.515912 0.522606 0.057 Uiso calc 0.080(3) A 2
    C C12B 0.3977(19) 0.726(2) 0.4962(13) 0.058(3) Uani d 0.080(3) A 2
    H H12B 0.438259 0.811199 0.527301 0.070 Uiso calc 0.080(3) A 2
    C C13B 0.333(7) 0.732(4) 0.3955(17) 0.061(4) Uani d 0.080(3) A 2
    C C14B 0.280(2) 0.610(3) 0.3204(19) 0.068(4) Uani d 0.080(3) A 2
    H H14D 0.327570 0.600656 0.276911 0.102 Uiso calc 0.080(3) A 2
    H H14E 0.193447 0.630179 0.278768 0.102 Uiso calc 0.080(3) A 2
    H H14F 0.285031 0.520783 0.357461 0.102 Uiso calc 0.080(3) A 2
    C C15B 0.340(3) 0.874(3) 0.345(2) 0.083(5) Uani d 0.080(3) A 2
    H H15D 0.261923 0.925182 0.328773 0.124 Uiso calc 0.080(3) A 2
    H H15E 0.355021 0.855862 0.283156 0.124 Uiso calc 0.080(3) A 2
    H H15F 0.407753 0.931049 0.391619 0.124 Uiso calc 0.080(3) A 2
loop_
    _atom_site_aniso_label
    _atom_site_aniso_U_11
    _atom_site_aniso_U_22
    _atom_site_aniso_U_33
    _atom_site_aniso_U_12
    _atom_site_aniso_U_13
    _atom_site_aniso_U_23
    O1 0.0444(5) 0.0305(4) 0.0309(4) 0.0043(3) 0.0022(4) -0.0006(3)
    O2 0.0673(7) 0.0397(5) 0.0455(6) 0.0162(5) -0.0036(5) 0.0023(4)
    O3 0.0732(7) 0.0304(5) 0.0369(5) 0.0063(4) 0.0001(5) 0.0015(4)
    O4 0.0415(5) 0.0409(5) 0.0271(4) 0.0033(3) 0.0030(3) 0.0017(3)
    O5 0.0540(6) 0.0333(5) 0.0322(5) 0.0014(4) -0.0034(4) -0.0061(3)
    C1 0.0414(6) 0.0386(6) 0.0334(6) 0.0074(5) 0.0039(5) 0.0036(5)
    C2 0.0403(6) 0.0451(7) 0.0312(6) 0.0027(5) -0.0024(5) 0.0007(5)
    C3 0.0385(6) 0.0379(6) 0.0306(6) -0.0043(5) 0.0034(5) -0.0041(5)
    C4 0.0343(6) 0.0331(6) 0.0280(5) -0.0024(4) 0.0067(4) -0.0009(4)
    C5 0.0443(6) 0.0307(6) 0.0307(6) -0.0030(5) 0.0072(5) -0.0033(4)
    C6 0.0442(6) 0.0295(6) 0.0335(6) 0.0008(5) 0.0080(5) 0.0017(4)
    C7 0.0370(6) 0.0357(6) 0.0265(5) 0.0008(5) 0.0044(4) 0.0008(4)
    C8 0.0363(6) 0.0325(6) 0.0278(6) -0.0012(4) 0.0054(5) -0.0038(4)
    C9 0.0347(6) 0.0289(5) 0.0290(6) 0.0012(4) 0.0072(4) 0.0006(4)
    C10 0.1004(14) 0.0298(7) 0.0472(8) 0.0073(7) -0.0003(8) -0.0003(6)
    C11A 0.0470(9) 0.0785(14) 0.0333(9) -0.0019(10) 0.0077(7) 0.0064(9)
    C12A 0.0507(8) 0.0515(8) 0.0348(7) -0.0030(6) 0.0115(6) -0.0035(6)
    C13A 0.0497(12) 0.0699(11) 0.0369(8) 0.0131(8) 0.0174(7) 0.0060(8)
    C14A 0.118(2) 0.0772(15) 0.0821(16) -0.0091(14) 0.0441(16) 0.0170(12)
    C15A 0.0702(13) 0.170(3) 0.0332(9) 0.0054(16) 0.0166(9) 0.0043(13)
    C11B 0.043(5) 0.060(6) 0.039(5) 0.002(5) 0.016(4) -0.006(5)
    C12B 0.056(4) 0.068(5) 0.045(4) 0.005(4) 0.014(4) 0.000(4)
    C13B 0.058(5) 0.075(5) 0.046(5) 0.007(5) 0.014(5) 0.001(5)
    C14B 0.056(8) 0.092(9) 0.059(8) 0.013(8) 0.025(7) 0.009(8)
    C15B 0.072(9) 0.098(9) 0.067(9) 0.012(8) 0.014(8) -0.008(8)
_geom_special_details
;
 All esds (except the esd in the dihedral angle between two l.s. planes)
 are estimated using the full covariance matrix.  The cell esds are taken
 into account individually in the estimation of esds in distances, angles
 and torsion angles; correlations between esds in cell parameters are only
 used when they are defined by crystal symmetry.  An approximate (isotropic)
 treatment of cell esds is used for estimating esds involving l.s. planes.
;
loop_
    _geom_bond_atom_site_label_1
    _geom_bond_atom_site_label_2
    _geom_bond_site_symmetry_2
    _geom_bond_distance
    _geom_bond_publ_flag
    O1 C1 . 1.3675(15) ?
    O1 C9 . 1.3794(14) ?
    O2 C1 . 1.2143(16) ?
    O3 C6 . 1.3639(14) ?
    O3 C10 . 1.4321(17) ?
    O4 C7 . 1.3776(13) ?
    O4 C11A . 1.457(2) ?
    O4 C11B . 1.52(3) ?
    O5 C8 . 1.3560(14) ?
    O5 H5A . 0.8200 ?
    C1 C2 . 1.4442(18) ?
    C2 C3 . 1.3400(19) ?
    C2 H2A . 0.9300 ?
    C3 C4 . 1.4368(16) ?
    C3 H3A . 0.9300 ?
    C4 C9 . 1.3907(16) ?
    C4 C5 . 1.4017(17) ?
    C5 C6 . 1.3819(17) ?
    C5 H5B . 0.9300 ?
    C6 C7 . 1.4122(17) ?
    C7 C8 . 1.3900(16) ?
    C8 C9 . 1.3968(15) ?
    C10 H10B . 0.9600 ?
    C10 H10C . 0.9600 ?
    C10 H10D . 0.9600 ?
    C11A C12A . 1.487(2) ?
    C11A H11A . 0.9700 ?
    C11A H11B . 0.9700 ?
    C12A C13A . 1.323(3) ?
    C12A H12A . 0.9300 ?
    C13A C15A . 1.493(3) ?
    C13A C14A . 1.495(4) ?
    C14A H14A . 0.9600 ?
    C14A H14B . 0.9600 ?
    C14A H14C . 0.9600 ?
    C15A H15A . 0.9600 ?
    C15A H15B . 0.9600 ?
    C15A H15C . 0.9600 ?
    C11B C12B . 1.462(17) ?
    C11B H11C . 0.9700 ?
    C11B H11D . 0.9700 ?
    C12B C13B . 1.323(18) ?
    C12B H12B . 0.9300 ?
    C13B C14B . 1.50(2) ?
    C13B C15B . 1.50(2) ?
    C14B H14D . 0.9600 ?
    C14B H14E . 0.9600 ?
    C14B H14F . 0.9600 ?
    C15B H15D . 0.9600 ?
    C15B H15E . 0.9600 ?
    C15B H15F . 0.9600 ?
loop_
    _geom_angle_atom_site_label_1
    _geom_angle_atom_site_label_2
    _geom_angle_atom_site_label_3
    _geom_angle_site_symmetry_1
    _geom_angle_site_symmetry_3
    _geom_angle
    _geom_angle_publ_flag
    C1 O1 C9 . . 121.18(10) ?
    C6 O3 C10 . . 116.44(10) ?
    C7 O4 C11A . . 110.36(11) ?
    C7 O4 C11B . . 115.4(9) ?
    C8 O5 H5A . . 109.5 ?
    O2 C1 O1 . . 116.84(12) ?
    O2 C1 C2 . . 125.54(12) ?
    O1 C1 C2 . . 117.62(11) ?
    C3 C2 C1 . . 121.65(11) ?
    C3 C2 H2A . . 119.2 ?
    C1 C2 H2A . . 119.2 ?
    C2 C3 C4 . . 120.20(11) ?
    C2 C3 H3A . . 119.9 ?
    C4 C3 H3A . . 119.9 ?
    C9 C4 C5 . . 119.87(11) ?
    C9 C4 C3 . . 117.47(11) ?
    C5 C4 C3 . . 122.64(11) ?
    C6 C5 C4 . . 120.05(11) ?
    C6 C5 H5B . . 120.0 ?
    C4 C5 H5B . . 120.0 ?
    O3 C6 C5 . . 124.86(11) ?
    O3 C6 C7 . . 115.70(11) ?
    C5 C6 C7 . . 119.42(11) ?
    O4 C7 C8 . . 117.73(10) ?
    O4 C7 C6 . . 121.38(10) ?
    C8 C7 C6 . . 120.89(11) ?
    O5 C8 C7 . . 122.30(10) ?
    O5 C8 C9 . . 118.99(10) ?
    C7 C8 C9 . . 118.67(10) ?
    O1 C9 C4 . . 121.79(10) ?
    O1 C9 C8 . . 117.34(10) ?
    C4 C9 C8 . . 120.85(11) ?
    O3 C10 H10B . . 109.5 ?
    O3 C10 H10C . . 109.5 ?
    H10B C10 H10C . . 109.5 ?
    O3 C10 H10D . . 109.5 ?
    H10B C10 H10D . . 109.5 ?
    H10C C10 H10D . . 109.5 ?
    O4 C11A C12A . . 108.98(15) ?
    O4 C11A H11A . . 109.9 ?
    C12A C11A H11A . . 109.9 ?
    O4 C11A H11B . . 109.9 ?
    C12A C11A H11B . . 109.9 ?
    H11A C11A H11B . . 108.3 ?
    C13A C12A C11A . . 125.7(2) ?
    C13A C12A H12A . . 117.2 ?
    C11A C12A H12A . . 117.2 ?
    C12A C13A C15A . . 121.5(3) ?
    C12A C13A C14A . . 123.7(2) ?
    C15A C13A C14A . . 114.8(2) ?
    C13A C14A H14A . . 109.5 ?
    C13A C14A H14B . . 109.5 ?
    H14A C14A H14B . . 109.5 ?
    C13A C14A H14C . . 109.5 ?
    H14A C14A H14C . . 109.5 ?
    H14B C14A H14C . . 109.5 ?
    C13A C15A H15A . . 109.5 ?
    C13A C15A H15B . . 109.5 ?
    H15A C15A H15B . . 109.5 ?
    C13A C15A H15C . . 109.5 ?
    H15A C15A H15C . . 109.5 ?
    H15B C15A H15C . . 109.5 ?
    C12B C11B O4 . . 108.9(17) ?
    C12B C11B H11C . . 109.9 ?
    O4 C11B H11C . . 109.9 ?
    C12B C11B H11D . . 109.9 ?
    O4 C11B H11D . . 109.9 ?
    H11C C11B H11D . . 108.3 ?
    C13B C12B C11B . . 127(2) ?
    C13B C12B H12B . . 116.6 ?
    C11B C12B H12B . . 116.6 ?
    C12B C13B C14B . . 129(2) ?
    C12B C13B C15B . . 115(2) ?
    C14B C13B C15B . . 114(2) ?
    C13B C14B H14D . . 109.5 ?
    C13B C14B H14E . . 109.5 ?
    H14D C14B H14E . . 109.5 ?
    C13B C14B H14F . . 109.5 ?
    H14D C14B H14F . . 109.5 ?
    H14E C14B H14F . . 109.5 ?
    C13B C15B H15D . . 109.5 ?
    C13B C15B H15E . . 109.5 ?
    H15D C15B H15E . . 109.5 ?
    C13B C15B H15F . . 109.5 ?
    H15D C15B H15F . . 109.5 ?
    H15E C15B H15F . . 109.5 ?
loop_
    _geom_hbond_atom_site_label_D
    _geom_hbond_atom_site_label_H
    _geom_hbond_atom_site_label_A
    _geom_hbond_site_symmetry_A
    _geom_hbond_distance_DH
    _geom_hbond_distance_HA
    _geom_hbond_distance_DA
    _geom_hbond_angle_DHA
    _geom_hbond_publ_flag
    O5 H5A O4 . 0.82 2.35 2.7580(13) 111.2 yes
    O5 H5A O2 4_565 0.82 2.09 2.8484(13) 153.0 yes
    C11B H11D O2 4_565 0.97 2.41 3.19(3) 137.2 yes
    C12A H12A O2 4_565 0.93 2.54 3.3468(19) 144.6 yes
_shelx_space_group_comment
;
The symmetry employed for this shelxl refinement is uniquely defined
by the following loop, which should always be used as a source of
symmetry information in preference to the above space-group names.
They are only intended as comments.
;
_shelx_estimated_absorpt_T_min     0.786
_shelx_estimated_absorpt_T_max     0.849
_shelx_hkl_file
;
   0   0  -1    2.51    0.14
   0   0  -2  261.16    1.99
   0   0  -3    5.42    0.33
   0   0  -3    4.20    0.35
   0   0  -4  639.80    4.50
   0   0  -4  658.19    3.90
   0   0  -5    0.17    0.16
   0   0  -5    0.16    0.20
   0   0  -6 5773.29   17.67
   0   0  -6 6238.99   15.41
   0   0  -7    0.70    0.33
   0   0  -7    0.27    0.23
   0   0  -8  329.66    5.05
   0   0  -9   -0.13    0.42
   0   0 -10   92.84    3.13
   0   0 -11    0.38    0.33
   0   0 -11   -0.85    0.85
   0   0 -12   -0.12    0.59
   0   0 -13    0.93    0.80
   0   0 -14   79.77    3.89
   0   0 -15   -0.32    0.40
   0   0 -15   -0.06    0.39
   0   0 -16   52.99    1.97
   0  -1   0    3.70    0.23
   0   1  -1 1092.07    2.65
   0  -1  -1 1095.49    3.08
   0   1  -2 3486.85    7.07
   0  -1  -2 3471.57    6.84
   0  -1  -3 2207.04    7.30
   0  -1  -3 2232.66    7.52
   0  -1  -4  259.09    2.92
   0   1  -4  259.48    2.86
   0  -1  -4  263.77    2.92
   0   1  -5 4316.37   13.45
   0  -1  -5 4395.96   13.11
   0   1  -6 6346.61   18.32
   0  -1  -6 6415.74   18.85
   0   1  -7  572.17    6.07
   0  -1  -7  553.44    6.08
   0  -1  -8  216.17    4.10
   0   1  -8  211.99    4.03
   0   1  -9   93.55    2.91
   0  -1  -9   89.91    2.88
   0  -1 -10  356.63    8.97
   0  -1 -10  365.39    6.17
   0   1 -10  359.73    6.11
   0  -1 -11   41.22    3.18
   0  -1 -11   50.45    3.29
   0  -1  11   50.13    3.45
   0   1  11   46.64    2.54
   0  -1 -11   49.14    2.40
   0  -1  11   46.51    2.45
   0   1 -11   48.75    2.36
   0   1 -12   78.63    4.27
   0  -1 -12   79.14    4.41
   0  -1 -13   75.34    4.17
   0   1 -13   76.77    4.09
   0   1 -14    8.19    1.29
   0  -1 -14    8.29    1.29
   0  -1 -14    7.78    1.22
   0   1 -15   41.68    2.31
   0  -1 -15   42.49    2.41
   0   1 -15   42.75    2.29
   0  -1 -15   42.59    2.37
   0  -1 -16    3.80    0.56
   0   1 -16    3.43    0.53
   0  -2   0 2454.34    8.19
   0  -2  -1  930.55    3.03
   0  -2  -1  916.76    4.69
   0   2  -2  549.22    2.68
   0  -2  -2  560.08    3.16
   0  -2  -2  553.30    4.21
   0  -2  -3 4998.25   11.41
   0  -2  -3 4971.67   11.12
   0  -2  -4   97.35    1.87
   0  -2  -4   99.76    2.03
   0  -2  -4  120.28    2.31
   0   2  -4  116.20    1.89
   0  -2  -5 1716.33    8.90
   0   2  -5 1719.82    8.32
   0   2  -6   74.64    1.95
   0  -2  -6   75.74    2.07
   0   2  -7  128.73    2.84
   0  -2  -7  124.70    2.91
   0   2  -8  132.12    3.16
   0  -2  -8  125.95    3.17
   0  -2  -9   98.79    3.05
   0   2  -9   98.98    2.96
   0  -2 -10 1763.45   19.63
   0  -2 -10 1668.57   19.95
   0   2 -10 1780.78   13.49
   0  -2 -10 1747.56   13.54
   0  -2  10 1871.68   20.67
   0  -2 -10 1915.62   19.45
   0  -2  10 1796.73   21.21
   0  -2 -10 1833.45   19.52
   0  -2 -11 1443.02   17.99
   0  -2  11 1427.96   19.48
   0  -2 -12  179.75    6.61
   0  -2 -12  193.85    6.53
   0  -2  12  204.65    6.93
   0  -2  12  190.60    6.98
   0   2 -13   28.29    2.41
   0  -2 -13   27.21    2.51
   0  -2 -13   28.02    2.44
   0   2 -14    0.03    0.47
   0  -2 -14    0.51    0.49
   0   2 -14   -0.09    0.53
   0  -2 -14   -0.65    0.48
   0  -2 -14    0.76    0.57
   0  -2 -15   31.54    2.03
   0   2 -15   34.73    1.92
   0   2 -15   32.42    2.00
   0  -2 -15   32.31    1.96
   0  -3   0    0.72    0.27
   0   3   1 1507.19    4.30
   0  -3  -1 1519.95    7.55
   0  -3  -2  441.82    4.53
   0  -3   2  436.90    4.60
   0  -3  -2  441.95    4.05
   0  -3  -2  439.94    2.83
   0   3  -3    1.96    0.22
   0  -3  -3    0.89    0.21
   0  -3  -4  711.51    6.31
   0   3  -4  692.88    4.44
   0  -3   4  698.22    6.53
   0  -3  -5 3566.40   15.05
   0   3  -5 3553.18   11.68
   0  -3  -6  708.64    6.36
   0   3  -6  726.04    5.98
   0   3  -7  255.07    3.92
   0  -3  -7  244.82    4.12
   0  -3  -8    2.02    0.51
   0   3  -8    0.73    0.36
   0  -3  -9  493.45   10.65
   0  -3   9  527.41   11.15
   0  -3  -9  494.30   10.31
   0  -3  -9  496.35    6.81
   0   3  -9  527.34    6.70
   0  -3   9  504.26   10.74
   0  -3   9  560.86   10.59
   0  -3  -9  485.97   10.39
   0  -3  -9  519.96   10.25
   0  -3  -9  511.27   10.27
   0  -3   9  514.03   11.02
   0  -3 -10  149.30    5.84
   0  -3  10  160.79    6.41
   0  -3 -10  148.59    6.03
   0   3  10  154.61    4.42
   0  -3 -10  162.51    4.15
   0  -3 -10  161.28    5.86
   0  -3  10  173.17    6.10
   0  -3  10  154.95    6.14
   0  -3 -10  152.77    5.83
   0  -3 -10  155.11    5.87
   0  -3  10  157.28    6.42
   0  -3 -11 2151.14   22.38
   0  -3 -11 2101.28   22.66
   0  -3  11 2319.16   23.77
   0  -3 -11 2303.28   22.08
   0  -3 -11 2240.68   22.42
   0  -3  11 2270.30   24.71
   0  -3 -11 2243.59   22.19
   0  -3 -12  107.27    5.02
   0  -3  12  120.00    5.31
   0  -3 -12  115.01    5.00
   0  -3  12  116.39    5.50
   0   3 -13    0.64    0.57
   0  -3 -13    2.32    0.87
   0  -3  13    1.18    0.75
   0  -3  13    0.75    0.78
   0  -3 -13    1.43    0.77
   0  -3 -14   13.79    1.55
   0   3 -14   15.39    1.50
   0  -3 -14   14.88    1.48
   0   3 -14   14.25    1.61
   0  -3 -14   15.36    1.54
   0  -3 -15    2.13    0.59
   0   3 -15    1.57    0.55
   0  -3  15    1.60    0.63
   0  -4   0 3851.20   14.84
   0  -4  -1  192.55    3.37
   0  -4   1  196.55    3.41
   0  -4  -1  195.78    3.23
   0  -4   2  115.16    2.71
   0  -4  -2  122.24    2.53
   0  -4  -2  122.70    2.78
   0  -4   3   51.21    1.91
   0  -4  -3   39.10    1.02
   0   4   3   39.43    1.19
   0  -4  -3   50.13    1.61
   0   4   4 1172.65    7.29
   0  -4   4 1093.50    9.11
   0  -4  -4 1122.50    8.91
   0  -4  -4 1193.68    7.74
   0  -4  -4 1181.59    6.59
   0  -4   5 1373.34   10.81
   0  -4  -5 1439.59    8.30
   0   4   5 1443.38    9.10
   0  -4  -5 1389.68   10.44
   0  -4  -6  790.32    8.19
   0  -4  -6  807.80    6.93
   0   4   6  805.38    7.53
   0  -4  -7    1.75    0.39
   0  -4   7    1.52    0.51
   0   4   7    1.23    0.38
   0  -4   8  140.29    5.66
   0  -4  -8  131.16    5.31
   0  -4  -8  125.25    5.30
   0  -4   8  130.47    3.95
   0   4   8  131.68    3.62
   0  -4  -8  141.31    5.50
   0  -4  -8  138.44    3.40
   0  -4   8  136.82    5.27
   0  -4  -8  131.06    5.14
   0  -4   8  134.85    5.48
   0  -4  -8  128.07    5.26
   0  -4   8  130.67    5.40
   0  -4  -8  138.77    5.31
   0  -4  -8  142.65    5.36
   0  -4  -9   15.22    1.94
   0  -4  -9   16.27    1.96
   0  -4   9   19.17    2.26
   0  -4  -9   19.41    1.97
   0  -4   9   20.18    1.66
   0  -4  -9   21.83    2.26
   0   4   9   17.18    1.45
   0  -4   9   15.93    1.96
   0  -4  -9   16.35    1.98
   0  -4  -9   17.51    2.01
   0  -4   9   18.88    2.14
   0  -4  -9   17.52    1.97
   0  -4   9   17.38    2.12
   0  -4  -9   17.28    1.95
   0  -4 -10  370.58    9.38
   0  -4  10  397.06   10.18
   0  -4 -10  386.53    9.59
   0  -4  10  391.62    9.85
   0  -4 -10  375.74    9.12
   0  -4  10  416.01    9.73
   0  -4  10  378.87    9.97
   0  -4 -10  388.33    9.38
   0  -4 -10  393.27    9.31
   0  -4 -11    0.52    0.69
   0  -4  11    2.67    0.98
   0  -4 -11    0.57    0.74
   0  -4  11    0.75    0.75
   0  -4  11   -0.28    0.98
   0  -4 -11    0.40    0.76
   0  -4 -11    0.53    0.65
   0  -4  11    0.19    0.80
   0  -4 -12    4.06    1.02
   0  -4  12    2.21    0.82
   0  -4  12    2.02    0.88
   0  -4 -12    1.90    0.61
   0  -4  12    1.77    0.77
   0  -4 -13    5.88    1.11
   0   4 -13    6.41    1.02
   0  -4  13    6.18    1.17
   0  -4 -13    4.82    0.99
   0   4 -13    5.07    1.01
   0  -4  13    5.60    1.15
   0  -4 -13    6.64    1.12
   0  -4 -14   66.45    3.06
   0  -4 -14   67.22    2.90
   0  -4  14   67.62    3.14
   0   4 -14   68.18    3.17
   0  -4 -15   13.81    1.13
   0   4 -15   12.23    1.10
   0  -4  15   13.85    1.28
   0  -5   0    1.99    0.42
   0  -5   0    0.35    0.29
   0  -5  -1   52.71    1.94
   0  -5   1   48.39    1.94
   0  -5   2  210.19    4.11
   0  -5  -2  205.45    4.10
   0  -5  -2  210.55    3.84
   0  -5  -3  202.56    4.12
   0  -5  -3  207.23    3.74
   0  -5   4  156.40    3.78
   0  -5  -4  158.90    3.75
   0  -5  -5   71.86    2.62
   0  -5   5   70.02    2.66
   0  -5  -6 1271.44   11.32
   0  -5   6 1231.05   11.56
   0  -5   7   55.68    3.54
   0  -5  -7   49.41    3.30
   0  -5  -7   48.30    3.29
   0  -5  -7   48.20    3.29
   0  -5   7   46.10    2.35
   0  -5  -7   49.93    3.07
   0  -5  -7   49.04    3.26
   0  -5  -7   47.32    3.14
   0  -5   7   47.43    3.18
   0  -5   7   47.95    3.36
   0  -5  -7   51.89    3.23
   0  -5  -7   50.03    3.25
   0  -5   7   46.19    3.20
   0  -5   8   -0.77    0.98
   0  -5  -8    1.78    0.82
   0  -5  -8    0.37    0.68
   0  -5   8    0.67    0.60
   0  -5  -8    2.22    1.01
   0  -5  -8   -0.42    0.53
   0  -5  -8    0.21    0.65
   0  -5  -8    0.25    0.61
   0  -5   8   -0.21    0.64
   0  -5  -8    0.35    0.63
   0  -5   8    1.28    0.94
   0  -5   8   -0.21    0.71
   0  -5  -8    3.93    1.08
   0  -5  -8    0.67    0.88
   0  -5  -9  647.81   12.35
   0  -5   9  671.50   13.14
   0   5  -9  712.50   12.23
   0  -5  -9  718.15   11.77
   0  -5  -9  670.24   12.48
   0  -5  -9  659.59   12.07
   0  -5  -9  665.66   12.49
   0  -5   9  679.50   12.55
   0  -5   9  675.79   12.98
   0  -5   9  666.45   12.94
   0  -5  -9  658.72   12.24
   0  -5  -9  685.48   12.14
   0  -5 -10 1360.54   15.95
   0  -5 -10 1197.89   16.63
   0   5 -10 1351.37   16.23
   0  -5  10 1236.28   17.86
   0  -5  10 1263.14   17.16
   0  -5 -10 1199.50   16.75
   0  -5 -10 1196.36   16.27
   0  -5  10 1231.70   17.49
   0  -5  10 1192.94   17.58
   0  -5 -10 1239.44   16.26
   0  -5 -10 1215.82   16.59
   0  -5  11    2.00    0.99
   0  -5 -11    1.87    0.77
   0  -5 -11    3.71    0.93
   0   5 -11    0.79    0.71
   0  -5  11    1.41    0.93
   0  -5 -11    0.98    0.78
   0  -5  11    0.92    0.69
   0  -5 -11   -0.18    0.97
   0  -5  11    1.67    0.68
   0  -5 -11    1.56    0.92
   0  -5 -11    1.36    0.74
   0  -5  12    2.50    0.80
   0  -5 -12    1.73    0.79
   0  -5 -12    0.88    0.67
   0  -5  12    2.44    0.89
   0   5 -12    1.76    0.67
   0  -5  12    2.41    0.94
   0  -5 -13   36.68    2.41
   0  -5  13   35.49    2.55
   0  -5 -13   36.19    2.36
   0  -5  13   38.35    2.64
   0   5 -13   36.48    2.45
   0  -5 -13   37.77    2.25
   0  -5 -14    8.89    1.05
   0  -5 -14    8.87    1.00
   0   5 -14    8.95    1.06
   0  -5  14    9.76    1.18
   0  -5  14    7.78    1.00
   0  -5 -14    8.26    0.86
   0  -6   0  986.87    9.82
   0  -6   0 1002.76    9.56
   0  -6   1  181.22    4.21
   0  -6   1  185.80    4.18
   0  -6  -1  195.19    4.16
   0  -6  -2   22.41    1.53
   0  -6   2   23.39    1.53
   0  -6  -2   24.95    1.51
   0  -6   3 1001.11   10.15
   0  -6  -3  989.52   10.16
   0  -6   4   49.42    2.33
   0  -6  -4   46.53    2.26
   0  -6  -5  265.53    7.48
   0  -6   5  248.63    7.18
   0  -6  -5  239.62    5.17
   0  -6  -5  247.61    7.57
   0  -6   5  238.49    5.23
   0  -6  -5  238.59    6.64
   0  -6   5  243.59    7.17
   0  -6  -5  257.94    7.06
   0  -6   5  247.57    7.52
   0  -6  -5  255.96    7.32
   0  -6  -5  243.39    7.14
   0  -6   5  246.13    7.53
   0  -6  -5  251.31    7.17
   0  -6   5  258.57    7.16
   0  -6  -5  250.60    7.10
   0  -6  -6   14.66    1.72
   0  -6  -6   14.70    1.85
   0  -6   6   14.82    1.84
   0  -6   6   14.15    1.36
   0  -6  -6   15.07    1.37
   0  -6  -6   13.78    1.83
   0  -6  -6   12.81    1.63
   0  -6   6   13.38    1.84
   0  -6   6   11.92    1.69
   0  -6  -6   12.90    1.75
   0  -6  -6   16.38    1.81
   0  -6  -6   13.40    1.74
   0  -6  -6   15.65    1.93
   0  -6  -6   13.43    1.71
   0  -6  -6   15.82    1.91
   0  -6   6   15.69    1.88
   0  -6   6   15.90    2.03
   0  -6  -7  178.48    6.02
   0  -6  -7  157.35    6.00
   0  -6   7  156.21    6.10
   0  -6  -7  152.51    5.46
   0  -6  -7  157.82    6.16
   0  -6   7  163.22    4.57
   0  -6  -7  150.65    5.91
   0   6  -7  161.43    5.72
   0  -6  -7  154.85    5.58
   0  -6  -7  150.68    5.72
   0  -6   7  140.67    5.71
   0  -6   7  150.73    6.14
   0  -6  -7  158.15    5.89
   0  -6   7  157.62    5.99
   0  -6  -7  156.72    5.83
   0  -6   8  188.48    6.87
   0  -6  -8  191.88    6.68
   0  -6  -8  193.26    6.85
   0  -6  -8  186.07    6.45
   0  -6   8  189.33    6.71
   0  -6   8  189.75    6.91
   0  -6  -8  188.43    6.67
   0  -6  -8  209.64    6.52
   0  -6  -8  195.70    6.70
   0   6  -8  204.91    6.56
   0  -6  -8  189.64    6.60
   0  -6   8  198.62    6.92
   0  -6   9  165.73    6.52
   0   6  -9  174.65    6.12
   0  -6  -9  172.74    6.25
   0  -6  -9  163.35    6.14
   0  -6  -9  189.51    6.20
   0  -6   9  170.00    6.52
   0  -6   9  167.76    6.32
   0   6  -9  169.52    5.98
   0  -6  -9  162.27    6.02
   0  -6  -9  162.98    6.14
   0  -6  -9  166.92    6.20
   0  -6  -9  176.87    6.09
   0  -6  -9  166.45    6.17
   0  -6   9  166.22    6.41
   0  -6 -10   22.28    2.24
   0  -6  10   19.89    2.26
   0   6 -10   21.85    2.06
   0   6 -10   28.51    2.41
   0  -6  10   23.87    2.42
   0  -6 -10   22.97    2.13
   0  -6 -10   20.17    2.16
   0  -6 -10   19.81    2.09
   0  -6 -10   19.28    2.14
   0  -6  10   19.20    2.15
   0  -6 -10   20.07    2.03
   0  -6 -10   18.95    2.06
   0  -6  11   14.13    1.80
   0  -6 -11   14.16    1.72
   0  -6  11   14.19    1.82
   0   6 -11   13.10    1.59
   0  -6  11   13.84    1.71
   0  -6 -11   14.26    1.74
   0  -6 -11   12.60    1.63
   0  -6 -11   12.69    1.54
   0  -6  11   12.42    1.75
   0  -6  12    5.51    1.02
   0  -6 -12    6.17    1.08
   0  -6 -12    6.01    1.06
   0  -6  12    6.27    1.09
   0   6 -12    6.66    1.04
   0  -6 -12    6.48    0.97
   0  -6  12    6.15    1.18
   0  -6  13   17.17    1.48
   0  -6 -13   15.87    1.39
   0   6 -13   17.01    1.41
   0  -6  13   15.03    1.51
   0  -6 -13   17.81    1.30
   0  -7   0    0.09    0.57
   0  -7   0    0.51    0.46
   0  -7   0    0.34    0.78
   0  -7  -1 2196.23   20.88
   0  -7   1 2350.10   21.77
   0  -7   1 2263.38   15.92
   0  -7  -1 2230.35   16.50
   0  -7  -1 2341.63   15.99
   0  -7   1 2427.26   21.87
   0  -7  -1 2461.59   22.45
   0  -7  -1 2249.12   21.27
   0  -7   1 2399.89   21.63
   0  -7  -2  655.14   11.45
   0  -7   2  712.96   11.99
   0  -7   2  655.04    8.75
   0  -7  -2  655.80    8.85
   0  -7  -2  720.56    8.73
   0  -7  -2  677.73   13.00
   0  -7   2  635.40    8.73
   0  -7  -2  645.32   11.34
   0  -7  -2  711.49   12.20
   0  -7  -2  696.45   12.30
   0  -7   2  679.96   11.87
   0  -7   3   21.10    2.09
   0  -7  -3   20.96    2.08
   0  -7  -3   20.91    2.35
   0  -7   3   21.63    1.64
   0  -7  -3   22.10    1.64
   0  -7   3   22.26    1.60
   0  -7  -3   21.01    2.11
   0  -7  -3   21.73    2.19
   0  -7   3   21.23    2.24
   0  -7  -3   20.28    2.03
   0  -7  -3   24.93    2.43
   0  -7  -4   60.72    3.58
   0  -7   4   61.44    3.62
   0  -7  -4   60.66    3.90
   0  -7   4   62.67    2.74
   0  -7  -4   63.82    2.82
   0  -7   4   63.57    2.81
   0  -7  -4   62.98    3.70
   0  -7  -4   68.31    3.84
   0  -7  -4   68.98    3.70
   0  -7  -4   59.54    3.50
   0  -7  -4   61.70    3.74
   0  -7  -4   66.17    3.83
   0  -7  -4   62.19    3.63
   0  -7   4   61.73    3.81
   0  -7   5  241.61    7.30
   0  -7  -5  240.74    7.09
   0  -7  -5  258.07    5.72
   0  -7  -5  237.23    7.71
   0  -7   5  248.66    5.62
   0  -7   5  244.69    5.49
   0  -7  -5  229.98    6.91
   0  -7  -5  269.27    7.56
   0  -7  -5  263.97    7.71
   0  -7  -5  245.94    7.14
   0  -7  -5  246.88    7.29
   0  -7   5  252.49    7.36
   0  -7  -5  251.43    7.45
   0  -7   5  234.74    7.56
   0  -7   6   17.81    2.06
   0  -7  -6   24.49    2.35
   0  -7  -6   18.62    2.20
   0  -7  -6   20.33    2.08
   0  -7  -6   17.69    2.09
   0  -7  -6   19.26    2.08
   0  -7  -6   19.83    2.21
   0  -7  -6   17.48    1.97
   0  -7  -6   20.23    2.15
   0  -7  -6   19.39    2.11
   0  -7   6   21.55    2.23
   0  -7   7   33.62    2.87
   0  -7  -7   38.74    2.88
   0  -7  -7   35.44    2.96
   0  -7  -7   32.88    2.81
   0  -7  -7   36.87    2.82
   0  -7  -7   37.17    2.95
   0  -7  -7   34.14    2.75
   0  -7   7   36.48    2.91
   0  -7  -7   35.37    2.78
   0  -7  -7   37.25    2.93
   0  -7   8  286.26    8.26
   0  -7  -8  285.76    8.18
   0  -7  -8  284.68    7.86
   0  -7  -8  305.22    7.87
   0  -7  -8  292.36    8.07
   0  -7  -8  276.42    7.96
   0  -7  -8  294.71    8.08
   0  -7  -8  307.08    7.93
   0  -7   8  292.21    8.22
   0   7  -9    0.14    0.63
   0  -7   9   -0.10    0.70
   0  -7  -9    1.11    0.75
   0  -7  -9    1.15    0.72
   0  -7  -9    0.16    0.57
   0  -7  -9    0.09    0.66
   0  -7  -9   -0.40    0.62
   0  -7  -9   -0.44    0.72
   0  -7  -9    1.12    0.69
   0  -7   9    1.05    0.67
   0  -7  10    9.31    1.46
   0   7 -10    9.02    1.26
   0  -7 -10    8.82    1.39
   0  -7 -10    8.83    1.26
   0   7 -10    8.35    1.21
   0  -7 -10    8.52    1.36
   0  -7  10    6.62    1.21
   0  -7 -10    8.58    1.28
   0   7 -11   28.18    1.85
   0  -7  11   26.31    2.16
   0   7 -11   25.43    1.86
   0  -7 -11   27.04    2.06
   0  -7  11   26.66    2.21
   0  -7 -11   28.52    1.98
   0  -7  12    6.81    1.02
   0  -7 -12    4.78    0.84
   0  -7  12    6.11    1.02
   0  -7 -12    6.24    0.81
   0  -7  13   75.39    2.48
   0  -8   0  262.09    5.78
   0  -8   0  261.20    7.51
   0  -8   0  253.65    7.16
   0  -8   1  827.39   13.52
   0  -8  -1  792.57   13.10
   0  -8  -1  807.21   14.61
   0  -8   1  923.63   14.12
   0  -8  -1  891.04   14.01
   0  -8  -1  779.61   13.10
   0  -8   1  852.12   13.40
   0  -8  -2 1209.84   16.20
   0  -8   2 1354.72   17.21
   0  -8  -2 1255.83   18.16
   0  -8  -2 1245.26   16.44
   0  -8  -2 1360.15   17.42
   0  -8   2 1312.42   16.95
   0  -8   3   -0.06    0.78
   0  -8  -3    1.30    0.78
   0  -8   3    1.40    0.80
   0  -8  -3    0.58    0.61
   0  -8  -3    2.07    1.03
   0  -8  -3    0.66    0.75
   0  -8   3   -1.38    1.09
   0  -8   4   62.30    3.64
   0  -8  -4   53.83    3.45
   0  -8  -4   56.34    3.82
   0  -8  -4   55.64    3.51
   0  -8  -4   65.27    3.78
   0  -8   4   56.97    3.67
   0  -8  -4   62.52    3.58
   0  -8  -5  417.78    9.45
   0  -8   5  417.77    9.54
   0  -8  -5  405.32   10.13
   0  -8  -5  475.85    9.81
   0  -8  -5  394.69    9.20
   0  -8  -5  476.17   10.02
   0  -8  -5  446.59    9.96
   0  -8  -5  446.21    9.65
   0  -8  -6   26.18    2.40
   0  -8   6   27.21    2.51
   0  -8  -6   24.89    2.53
   0  -8  -6   28.33    2.46
   0  -8  -6   23.78    2.38
   0  -8  -6   25.14    2.39
   0  -8  -6   23.90    2.32
   0  -8  -6   27.94    2.48
   0  -8   6   25.75    2.34
   0  -8  -7   21.83    2.11
   0  -8   7   17.55    2.03
   0  -8  -7   16.48    1.98
   0  -8  -7   19.37    1.99
   0  -8  -7   18.75    2.02
   0  -8  -7   24.03    2.32
   0  -8  -7   20.27    2.12
   0  -8   7   19.93    2.07
   0  -8  -7   19.05    2.04
   0  -8   8   32.98    2.68
   0  -8  -8   41.51    2.66
   0   8  -8   35.80    2.65
   0  -8  -8   33.31    2.64
   0  -8  -8   36.26    2.60
   0  -8  -8   38.13    2.67
   0  -8  -8   35.80    2.69
   0  -8  -8   33.90    2.58
   0  -8  -8   38.23    2.66
   0  -8   8   37.45    2.70
   0   8  -9    0.48    0.50
   0  -8   9    1.24    0.70
   0  -8  -9    0.27    0.52
   0  -8  -9    0.28    0.47
   0  -8  -9    0.19    0.45
   0  -8  -9    1.74    0.70
   0  -8   9    0.45    0.52
   0  -8  -9    0.99    0.55
   0   8 -10   30.68    1.95
   0  -8  10   29.30    2.16
   0  -8  10   30.68    2.18
   0  -8 -10   28.70    1.98
   0  -8 -10   33.96    2.05
   0  -8  11    4.51    0.82
   0  -8 -11    4.99    0.76
   0  -8  11    4.83    0.81
   0  -9   0   -0.19    0.77
   0  -9   0   -0.44    0.71
   0  -9   0    1.53    0.81
   0  -9   0    0.60    0.57
   0  -9   1    2.73    0.88
   0  -9  -1    1.67    0.81
   0  -9  -1    1.99    0.96
   0  -9   1    1.62    0.64
   0  -9  -1    4.46    1.07
   0  -9   1    1.93    0.79
   0  -9  -2    4.19    1.13
   0  -9  -2    5.84    1.28
   0  -9  -2    2.46    0.81
   0  -9  -2    2.33    0.79
   0  -9   2    3.00    0.84
   0  -9  -3  104.78    4.68
   0  -9  -3  102.48    4.97
   0  -9  -3  113.14    4.87
   0  -9   3  106.91    4.76
   0  -9  -4  111.69    4.74
   0  -9   4  125.56    4.85
   0  -9  -4  114.73    5.16
   0  -9  -4  130.29    5.00
   0  -9   5   75.71    3.77
   0  -9  -5   71.05    3.70
   0  -9  -5   67.88    3.91
   0  -9  -5   69.48    3.86
   0  -9  -5   84.28    3.78
   0  -9  -5   78.39    3.73
   0  -9   6   35.62    2.55
   0  -9  -6   39.05    2.64
   0  -9  -6   35.56    2.72
   0  -9  -6   37.28    2.73
   0  -9  -6   39.24    2.59
   0   9  -7    0.93    0.59
   0  -9  -7    0.69    0.49
   0  -9   7    0.25    0.51
   0  -9  -7    0.14    0.61
   0  -9  -7    0.93    0.65
   0  -9  -7    0.71    0.54
   0  -9   7    2.43    0.59
   0  -9   8   36.78    2.38
   0   9  -8   37.17    2.33
   0  -9  -8   37.13    2.38
   0  -9  -8   39.13    2.42
   0  -9   8   41.97    2.29
   0  -9  -8   39.08    2.34
   0  -9   9    8.93    1.13
   0   9  -9    8.38    1.00
   0  -9   9    9.55    1.02
   0 -10   0   84.47    4.05
   0 -10  -1   19.53    1.90
   0 -10  -1   18.19    1.96
   0 -10   1   18.71    1.94
   0 -10  -2   14.87    1.59
   0 -10  -2   12.43    1.58
   0 -10   2   12.86    1.60
   0 -10  -3   41.39    2.67
   0 -10  -3   46.12    2.61
   0 -10   3   40.67    2.66
   0 -10  -3   40.73    2.76
   0 -10  -4   12.65    1.52
   0 -10   4   14.10    1.53
   0 -10  -4   11.97    1.51
   0  10  -5   47.56    2.68
   0 -10   5   54.84    2.52
   0 -10  -5   47.56    2.70
   0 -10  -5   49.36    2.80
   0 -10   5   56.25    2.74
   0  10  -6    8.96    1.15
   0 -10   6    8.14    0.97
   0 -10  -6    8.97    1.14
   0 -10  -6    8.37    1.13
   0  10  -7   13.35    1.22
   0 -10   7   12.49    1.13
   0 -10  -7   13.53    1.25
   0 -10  -7   11.74    1.18
   0  10  -8    2.06    0.46
   0 -11   0   -0.27    0.37
   0 -11   0    0.27    0.38
   0  11  -1    0.63    0.37
   0 -11  -1    0.45    0.37
   0 -11   1    0.41    0.34
   0 -11  -1    0.52    0.47
   0 -11   1    1.06    0.50
   0  11  -2    4.33    0.67
   0 -11  -2    3.83    0.78
   0 -11   2    4.42    0.74
   0 -11   2    4.40    0.75
   0 -11  -2    4.43    0.81
   0  11  -3    0.18    0.29
   0 -11  -3    0.05    0.37
   0 -11   3   -0.24    0.42
   0 -11   3    0.59    0.37
   0 -11  -3    0.30    0.35
   0  11  -4    0.87    0.34
   0 -11  -4    1.33    0.48
   0 -11  -4    1.59    0.45
   0 -11  -5    4.89    0.67
   1   0 -16    0.25    0.33
   1   0 -16   -0.01    0.37
   1   0 -15    0.39    0.47
   1   0 -14    0.24    0.50
   1   0 -14    0.14    0.43
   1   0 -13   36.64    2.89
   1   0 -12   -0.20    0.69
   1   0 -11   25.03    2.35
   1   0 -11   26.52    1.76
   1   0 -10    0.25    0.33
   1   0  -9  839.10    8.70
   1   0  -8    1.53    0.36
   1   0  -8    0.12    0.31
   1   0  -7  139.17    2.61
   1   0  -7  133.29    2.87
   1   0  -6    0.66    0.26
   1   0  -5  870.04    5.80
   1   0  -4    0.84    0.19
   1   0  -3 1947.03    6.62
   1   0  -2    6.41    0.33
   1   0   0    5.59    0.27
   1   0   1  368.60    2.44
  -1   0  -2    3.03    0.28
  -1   0  -3   17.43    0.73
  -1   0  -4    0.70    0.23
  -1   0  -5    7.88    0.64
  -1   0  -6   -0.02    0.28
  -1   0  -7 1641.67   10.67
  -1   0  -8    0.12    0.30
   1   0   9  429.66    6.83
  -1   0  -9  455.41    6.61
   1   0  10    0.65    0.47
   1   0  11  387.72    9.75
  -1   0 -12    0.23    0.54
   1   0  12    0.48    0.53
  -1   0 -13   33.72    2.72
  -1   0 -14   -0.03    0.46
  -1   0 -15  100.17    3.36
  -1   0 -15  106.40    3.18
   1  -1 -16    1.02    0.42
  -1  -1  16    1.76    0.63
   1  -1 -16    1.19    0.46
   1   1 -16    0.59    0.41
   1   1 -15   41.97    2.41
   1  -1 -15   36.65    2.34
   1   1 -15   39.19    2.34
   1  -1 -15   36.38    2.41
   1   1 -14    1.19    0.64
   1   1 -14    0.53    0.51
   1  -1 -13   32.99    2.76
   1   1 -13   36.00    2.82
   1  -1 -12  117.38    5.32
   1   1 -12  121.75    5.29
   1  -1 -11 1223.80   16.98
   1  -1 -11 1268.34   12.01
   1  -1 -10   63.22    3.70
   1   1 -10   55.65    2.39
   1  -1 -10   58.29    2.45
   1   1  -9   23.38    1.45
   1  -1  -9   23.65    1.40
   1  -1  -9   20.24    1.37
   1   1  -8   79.10    2.45
   1  -1  -8   74.00    2.40
   1  -1  -7    1.87    0.44
   1  -1  -7    2.48    0.43
   1  -1  -6  179.44    3.02
   1  -1  -6  183.20    2.94
   1   1  -6  173.15    2.93
   1  -1  -5  767.49    5.44
   1  -1  -5  766.70    5.53
   1   1  -5  772.56    5.43
   1   1  -4 1252.04    6.03
   1  -1  -4 1248.29    6.18
   1   1  -3 4832.35   10.22
   1  -1  -3 4832.62   10.60
   1   1  -2  462.97    2.67
   1  -1  -2  460.95    2.81
   1  -1  -1 1331.14    3.97
  -1  -1   1 1341.55    4.28
   1  -1   0 9537.52   10.21
   1   1   1  712.83    3.67
   1  -1   1  714.69    3.22
  -1  -1  -1  721.00    3.78
  -1  -1  -2 1559.11    5.91
  -1   1  -2 1523.52    5.58
  -1   1  -3  650.97    4.26
  -1  -1  -3  662.04    4.43
  -1   1  -4  352.32    3.55
  -1  -1  -4  347.20    3.62
  -1  -1  -5 2548.99   10.98
  -1   1  -5 2561.18   10.77
  -1  -1  -6 2915.43   13.03
  -1   1  -6 2983.29   13.01
  -1   1  -7  139.58    3.08
  -1  -1  -7  139.58    3.15
  -1  -1  -8    3.13    0.59
  -1   1  -8    5.43    0.72
   1  -1   9  227.92    4.92
  -1   1  -9  240.05    4.77
  -1  -1  -9  234.93    4.78
  -1  -1 -10   29.67    2.68
   1  -1  10   32.79    2.81
   1  -1  10   32.03    2.03
   1   1  10   29.46    1.99
  -1  -1 -11    8.77    1.46
  -1  -1 -11    4.98    1.05
   1  -1  11    7.11    1.34
  -1  -1 -12  164.57    6.32
  -1   1 -12  161.93    6.11
  -1  -1 -12  192.26    6.24
   1  -1  12  192.16    6.84
  -1   1 -13   71.28    3.82
  -1  -1 -13   74.85    4.04
   1  -1  13   81.13    4.10
  -1   1 -14   81.20    3.68
  -1  -1 -14   81.71    3.75
  -1  -1 -14   89.64    3.65
  -1   1 -15    2.66    0.62
  -1  -1 -15    2.88    0.68
  -1   1 -15    1.89    0.53
  -1  -1 -15    2.33    0.55
  -1   1 -15    2.56    0.58
   1  -2 -16    1.28    0.43
   1   2 -16    0.96    0.39
  -1  -2  16    1.65    0.61
   1  -2 -16    1.00    0.43
   1  -2 -15    2.05    0.69
   1   2 -15    2.07    0.68
   1  -2 -15    2.71    0.77
   1  -2 -14  268.59    7.15
   1   2 -14  280.46    7.31
   1  -2 -14  282.58    7.32
   1  -2 -13    6.83    1.32
   1   2 -13    5.78    1.19
  -1  -2  13    4.44    1.17
   1  -2 -13    4.27    1.08
   1  -2 -12    4.18    1.11
   1  -2 -12    3.06    1.10
  -1  -2  12    3.90    1.21
   1  -2 -11  687.33   12.34
   1  -2 -11  717.98   11.95
   1  -2 -11  665.77    8.74
   1   2 -11  692.39    8.76
   1  -2 -11  708.56   11.94
  -1  -2  11  666.04   13.25
   1  -2 -10   12.95    1.80
   1  -2 -10   12.26    1.68
   1  -2 -10   13.00    1.60
   1  -2 -10   11.25    1.12
   1   2 -10   13.35    1.19
   1  -2 -10   14.22    1.75
  -1  -2  10   13.26    1.85
   1  -2  -9  107.01    3.14
   1   2  -9  114.80    3.18
   1  -2  -8   34.68    1.68
   1   2  -8   34.78    1.63
   1  -2  -8   38.36    1.76
   1  -2  -7  112.26    2.70
   1  -2  -7  115.81    2.80
   1   2  -7  120.73    2.74
   1  -2  -6 1669.53    9.32
   1  -2  -6 1663.53    9.65
   1   2  -6 1689.19    9.10
   1   2  -5  226.11    2.92
   1  -2  -5  220.52    3.25
   1  -2  -5  218.19    3.02
   1  -2  -5  224.22    3.13
   1  -2  -4  777.17    5.35
   1  -2  -4  765.58    4.92
   1  -2  -4  769.30    5.49
   1   2  -4  770.02    4.66
   1  -2  -3  105.44    1.58
   1   2  -3  101.39    1.41
   1  -2  -3  104.60    1.83
   1  -2  -3  104.29    1.84
  -1  -2   3  103.07    1.91
  -1  -2   2 3282.72    9.82
   1  -2  -2 3278.67    9.30
   1   2  -2 3375.96    6.77
   1  -2  -2 3349.34    8.06
   1  -2  -2 3322.82    7.47
  -1  -2   1 3277.34    9.49
   1  -2  -1 3175.80    9.20
   1  -2  -1 3365.22    6.14
   1   2  -1 3218.70    6.60
   1   2  -1 3373.11    5.79
   1  -2  -1 3197.95    8.35
   1  -2   0 1148.86    5.83
   1  -2   0 1190.92    4.45
  -1  -2   0 1142.92    5.76
   1  -2   0 1211.33    2.82
   1   2   0 1100.78    4.38
  -1  -2   0 1153.62    5.77
  -1  -2  -1  314.66    3.10
   1  -2   1  311.34    2.02
  -1  -2  -1  311.06    3.19
  -1  -2  -2 2744.70    9.34
   1  -2   2 2733.05    7.34
  -1  -2  -2 2718.85   10.14
   1   2   2 2732.22    8.91
  -1  -2  -3 1762.69    8.84
  -1  -2  -3 1799.05    7.49
  -1   2  -4 2763.76    9.98
  -1  -2  -4 2822.33   12.13
  -1   2  -5  138.44    2.49
  -1  -2  -5  136.01    2.58
  -1  -2  -6  511.77    5.55
  -1   2  -6  513.87    5.37
  -1  -2  -7  293.75    4.58
  -1   2  -7  300.87    4.51
   1  -2   8  261.16    4.88
  -1  -2  -8  260.25    4.70
   1   2   8  250.27    4.99
  -1  -2  -9   55.92    3.66
  -1  -2  -9   72.24    3.92
   1  -2   9   58.45    2.53
  -1  -2  -9   59.15    2.43
   1   2   9   56.81    2.60
  -1  -2  -9   69.18    3.64
   1  -2   9   62.13    3.83
   1  -2   9   62.92    3.88
  -1  -2 -10   94.34    4.62
  -1  -2 -10   92.07    4.83
   1   2  10   92.63    3.55
   1  -2  10   96.31    3.48
   1  -2  10  111.61    5.30
  -1  -2 -10  104.05    4.56
   1  -2  10   97.90    5.01
  -1  -2 -10   98.14    4.50
  -1  -2 -11  479.37   10.33
   1  -2  11  468.90   10.94
   1  -2  11  474.32   11.12
  -1  -2 -12  114.71    5.28
  -1  -2 -12  130.04    5.23
   1  -2  12  130.69    5.61
  -1  -2 -12  127.83    5.19
  -1   2 -13    0.91    0.57
  -1  -2 -13    0.32    0.54
   1  -2  13    0.73    0.66
  -1  -2 -13    0.41    0.54
  -1  -2 -14   20.28    1.83
  -1   2 -14   21.19    1.81
  -1  -2 -14   22.07    1.63
  -1   2 -14   21.00    1.81
  -1  -2 -14   21.84    1.73
  -1  -2 -15    5.70    0.84
  -1   2 -15    4.85    0.72
  -1   2 -15    3.95    0.71
   1  -3 -16   88.34    2.51
  -1  -3  16   92.39    3.11
   1   3 -16   86.65    2.49
   1  -3 -15    3.44    0.77
   1   3 -15    3.98    0.84
  -1  -3  15    2.72    0.81
   1  -3 -15    3.55    0.74
   1  -3 -14   22.88    2.04
   1  -3 -14   25.69    1.99
  -1  -3  14   24.45    2.21
   1   3 -14   25.13    2.18
   1  -3 -14   25.43    2.12
   1  -3 -13    4.48    1.01
   1  -3 -13    5.07    1.07
   1   3 -13    4.97    1.12
  -1  -3  13    4.10    1.17
   1  -3 -13    6.00    1.18
   1  -3 -12  274.28    8.04
   1  -3 -12  275.81    7.94
  -1  -3  12  294.73    8.93
   1  -3 -11  531.64   11.31
  -1  -3  11  572.25   12.11
   1  -3 -11  613.88   11.08
  -1  -3  11  624.46   11.99
   1  -3 -11  587.95   11.24
   1  -3 -11  546.40   11.20
   1  -3 -11  555.67   11.27
  -1  -3  11  576.64   12.50
  -1  -3  10    4.89    1.11
   1  -3 -10    7.16    1.31
   1  -3 -10    5.15    1.19
   1  -3 -10    3.96    0.71
   1  -3 -10    5.36    1.01
  -1  -3  10    6.42    1.24
   1  -3 -10    4.98    1.07
   1  -3 -10    4.30    1.09
  -1  -3  10    3.42    1.00
  -1  -3   9   24.75    1.68
   1  -3  -9   23.36    1.49
   1   3  -9   27.36    1.51
   1  -3  -9   23.09    2.24
   1  -3  -9   24.88    2.36
   1  -3  -9   24.79    2.27
  -1  -3   9   25.23    2.46
   1   3  -8   50.37    1.90
   1  -3  -8   48.57    1.97
   1   3  -7    0.34    0.27
   1  -3  -7    2.33    0.44
   1   3  -6   96.41    2.17
   1  -3  -6   93.08    2.42
   1  -3  -6   92.70    2.27
   1  -3  -6   94.70    2.53
  -1  -3   6   87.33    2.49
  -1  -3   5 1152.83    8.40
   1  -3  -5 1177.55    8.37
   1  -3  -5 1186.93    7.18
   1   3  -5 1217.14    6.69
   1  -3  -5 1191.56    8.17
  -1  -3   4 2404.86   11.45
   1  -3  -4 2399.64   11.01
   1  -3  -4 2393.80   10.89
   1  -3  -4 2469.90    9.08
   1   3  -4 2481.64    8.06
   1  -3  -3  402.33    4.17
   1  -3  -3  395.06    3.12
   1  -3  -3  407.92    3.54
   1   3  -3  403.78    2.60
  -1  -3   3  394.10    4.36
   1  -3  -3  396.97    4.25
  -1  -3   2 1023.98    6.68
   1   3  -2 1030.67    2.90
   1  -3  -2 1023.03    6.21
   1  -3  -2 1031.51    4.11
   1  -3  -1  307.19    1.59
  -1  -3   1  310.69    3.60
  -1  -3   0 3784.14   12.74
   1  -3   0 3816.06   12.83
   1   3   0 3813.21    8.31
   1  -3   1 1063.77    7.15
  -1  -3  -1 1075.95    6.79
   1   3   1 1061.14    5.20
  -1  -3  -1 1066.75    7.10
  -1  -3  -2 1695.14    9.29
   1   3   2 1760.32    7.73
   1  -3   2 1718.95    9.66
  -1  -3  -2 1750.00    8.79
   1   3   3  685.90    5.38
  -1  -3  -3  709.35    5.63
   1  -3   3  712.90    4.40
  -1  -3  -3  683.12    6.24
  -1  -3  -3  686.34    4.72
   1   3   4  355.87    4.30
  -1  -3  -4  347.08    3.79
   1  -3   4  358.41    3.66
  -1  -3  -4  356.02    4.78
  -1  -3  -5    0.54    0.27
   1   3   5    0.48    0.30
   1   3   6   71.70    2.35
  -1  -3  -6   75.15    2.17
  -1  -3  -7  874.67    8.05
   1   3   7  857.35    8.78
  -1  -3  -8  199.83    6.43
   1  -3   8  208.40    4.41
  -1  -3  -8  195.78    6.48
  -1  -3  -9  505.43   11.02
  -1  -3  -9  501.78   10.52
   1  -3   9  540.96   11.32
   1   3   9  489.10    7.76
  -1  -3  -9  516.32   10.38
   1  -3   9  506.77   11.12
  -1  -3  -9  539.75   10.59
  -1  -3  -9  513.82   10.35
   1  -3   9  515.84   11.22
  -1  -3 -10  280.61    8.01
  -1  -3 -10  279.84    8.31
   1  -3  10  281.93    8.55
  -1  -3 -10  293.61    7.90
  -1  -3 -10  302.82    8.05
  -1  -3 -10  291.31    7.93
   1  -3  10  290.91    8.74
  -1  -3 -11  161.09    6.26
  -1  -3 -11  166.75    6.15
   1  -3  11  166.53    6.55
  -1  -3 -11  171.83    5.90
   1  -3  11  193.15    6.53
  -1  -3 -11  180.37    6.17
   1  -3  11  163.51    6.57
  -1  -3 -11  178.06    6.13
  -1  -3 -12   76.69    4.16
  -1  -3 -12   77.19    4.05
  -1  -3 -12   78.39    3.79
   1  -3  12   78.81    4.30
  -1  -3 -12   80.68    3.97
   1  -3  12   75.31    4.26
  -1   3 -13   13.91    1.59
  -1  -3 -13   11.14    1.51
   1  -3  13   12.45    1.59
  -1  -3 -13   13.66    1.48
   1  -3  13   11.80    1.57
  -1   3 -14   95.81    3.45
  -1  -3 -14   86.16    3.47
  -1   3 -14   91.10    3.59
  -1  -3 -14   91.26    3.25
  -1  -3 -14   99.35    3.22
  -1  -3 -15   11.97    1.04
  -1   3 -15   10.30    0.96
   1  -3  15   12.82    1.21
   1  -4 -15   14.76    1.30
   1   4 -15   13.08    1.25
  -1  -4  15   14.31    1.47
   1  -4 -15   13.37    1.05
   1  -4 -14    1.91    0.70
   1  -4 -14    1.95    0.67
   1   4 -14    2.15    0.72
  -1  -4  14    4.19    1.03
   1  -4 -14    1.90    0.69
  -1  -4  14    2.76    0.82
   1  -4 -13   36.49    2.69
   1   4 -13   38.45    2.85
   1  -4 -13   36.94    2.64
  -1  -4  13   36.88    2.97
   1  -4 -13   38.50    2.72
   1  -4 -12   14.09    1.82
  -1  -4  12   19.27    2.24
   1  -4 -12   18.91    1.91
   1   4 -12   18.43    2.14
   1  -4 -12   18.30    1.99
  -1  -4  12   19.06    2.07
  -1  -4  12   18.49    2.25
   1  -4 -12   17.89    1.97
  -1  -4  11    0.09    0.75
   1  -4 -11    0.71    0.63
   1  -4 -11   -0.98    0.76
  -1  -4  11    0.09    0.71
   1  -4 -11    2.01    0.86
  -1  -4  11    2.95    0.96
   1  -4 -11   -0.69    0.94
  -1  -4  11    1.38    1.06
   1  -4 -11    0.08    0.61
   1   4 -10  192.88    6.24
   1  -4 -10  171.39    6.33
  -1  -4  10  182.12    6.95
   1  -4 -10  190.91    6.19
  -1   4  10  190.97    4.81
   1  -4 -10  203.76    4.61
  -1  -4  10  196.37    6.62
   1  -4 -10  170.87    6.20
  -1  -4  10  184.58    6.60
  -1  -4  10  181.64    6.89
   1  -4 -10  178.20    6.34
   1  -4 -10  178.94    6.41
  -1  -4   9   17.03    2.09
   1   4  -9   20.06    2.03
   1  -4  -9   16.09    1.93
   1  -4  -9   15.67    1.91
   1  -4  -9   17.43    1.96
   1  -4  -9   17.87    1.92
   1  -4  -9   19.10    1.38
  -1  -4   9   19.38    2.08
  -1  -4   9   19.34    2.08
   1  -4  -9   18.31    2.03
   1  -4  -9   16.03    1.87
  -1  -4   9   25.37    2.49
   1  -4  -9   18.67    2.08
   1  -4  -9   17.39    1.98
  -1  -4   8    5.04    0.78
   1  -4  -8    0.33    0.30
   1  -4  -7  322.73    4.67
  -1  -4   7  302.80    5.33
   1  -4  -6    7.85    0.83
  -1  -4   6    7.35    0.85
   1  -4  -6    9.55    0.74
   1  -4  -5  166.03    2.75
  -1  -4   5  156.16    3.39
   1  -4  -5  157.72    3.32
  -1  -4   4  568.38    6.27
   1  -4  -4  614.87    4.64
   1  -4  -4  568.00    6.07
   1  -4  -4  611.67    5.10
   1  -4  -3 2362.35   10.34
   1  -4  -3 2380.20    7.62
   1  -4  -2   31.11    1.26
  -1  -4   2   27.19    1.29
  -1  -4   1  135.74    2.83
  -1  -4   1  136.46    2.81
   1  -4  -1  134.48    2.76
   1  -4   0  573.34    5.81
  -1  -4   0  564.62    5.74
  -1  -4   0  576.66    5.87
  -1  -4  -1 8171.55   21.68
  -1  -4  -1 8067.75   22.65
   1  -4   2  176.93    3.50
  -1  -4  -2  174.90    3.43
   1   4   2  184.07    2.64
  -1  -4  -2  187.87    3.33
  -1  -4  -3 2047.31   11.00
  -1  -4  -3 1972.42   11.92
   1   4   3 2076.92   10.05
   1  -4   3 1918.18   12.07
   1  -4   4 1148.53    9.95
  -1  -4  -4 1240.83    8.61
   1   4   4 1204.80    8.39
  -1  -4  -4 1139.52    9.51
   1  -4   5  214.63    4.52
   1   4   5  208.35    3.89
  -1  -4  -5  211.77    4.28
   1  -4   6    6.32    0.89
   1   4   6    6.42    0.77
   1  -4   7  536.66    8.06
   1   4   7  568.70    7.51
  -1  -4  -8   18.56    2.12
  -1  -4  -8   17.78    2.01
   1  -4   8   19.87    1.66
  -1  -4  -8   21.12    2.26
   1   4   8   19.69    1.53
  -1  -4  -8   19.02    2.08
  -1  -4  -8   18.14    2.04
  -1  -4  -8   20.20    2.07
   1  -4   8   17.30    2.07
   1  -4   8   21.30    2.17
  -1  -4  -8   17.92    2.02
   1  -4   8   19.96    2.21
  -1  -4  -8   21.21    2.11
  -1  -4  -9   82.87    4.53
   1  -4   9   82.63    4.61
  -1  -4  -9   79.56    4.34
   1   4   9   88.72    3.39
   1  -4   9   87.83    3.58
   1  -4   9   81.57    4.56
  -1  -4  -9   78.42    4.35
  -1  -4  -9   86.38    4.38
   1  -4   9   83.24    4.34
  -1  -4  -9   82.29    4.26
   1  -4   9   82.23    4.56
  -1  -4  -9   86.02    4.24
   1  -4  10  223.94    7.51
  -1  -4 -10  196.14    6.82
  -1  -4 -10  199.26    6.96
  -1  -4 -10  204.15    6.67
   1  -4  10  205.18    7.25
   1  -4  10  216.12    7.09
  -1  -4 -10  204.26    6.73
  -1  -4 -10  220.09    6.73
   1  -4  10  197.42    7.20
   1  -4  11    9.91    1.59
  -1  -4 -11    7.89    1.41
  -1  -4 -11    9.71    1.52
   1  -4  11    7.88    1.47
   1  -4  11    8.79    1.44
  -1  -4 -11    9.01    1.48
  -1  -4 -11    9.05    1.41
   1  -4  11    8.76    1.57
  -1  -4 -11    9.67    1.52
  -1  -4 -12    1.60    0.70
   1  -4  12    1.65    0.80
  -1  -4 -12    1.56    0.68
   1  -4  12    2.20    0.85
  -1  -4 -12    3.69    0.97
   1  -4  12    3.48    1.02
  -1  -4 -13    0.91    0.60
  -1   4 -13    1.48    0.54
  -1   4 -13    0.92    0.63
   1  -4  13    0.50    0.49
  -1  -4 -13    0.29    0.49
   1  -4  13    1.05    0.71
  -1  -4 -14    7.47    0.99
  -1  -4 -14    7.66    0.92
  -1   4 -14    7.46    1.00
  -1  -5  15   33.44    1.75
   1  -5 -14   13.22    1.35
  -1  -5  14   12.48    1.41
  -1  -5  14   13.72    1.51
   1  -5 -14   13.05    1.29
   1   5 -14   12.65    1.36
   1  -5 -14   11.59    1.20
   1  -5 -13    0.85    0.65
  -1  -5  13    0.67    0.63
   1   5 -13    1.31    0.67
   1  -5 -13    0.35    0.55
  -1  -5  13    0.20    0.65
   1  -5 -12   14.94    1.61
  -1  -5  12   11.69    1.63
   1  -5 -12   10.28    1.56
   1   5 -12   10.51    1.53
  -1  -5  12   13.45    1.69
   1  -5 -12    9.49    1.40
  -1  -5  12   10.58    1.69
   1  -5 -12   11.94    1.56
   1   5 -11    2.73    0.85
  -1  -5  11    2.75    1.13
   1  -5 -11    2.59    1.06
   1  -5 -11    4.06    1.11
   1   5 -11    1.93    0.91
  -1  -5  11    4.48    1.20
   1  -5 -11    1.77    0.91
  -1  -5  11    2.95    1.09
   1  -5 -11    2.76    1.08
   1  -5 -11    3.72    1.26
  -1  -5  10 1104.70   17.07
   1  -5 -10 1071.02   15.86
   1   5 -10 1137.32   15.41
   1  -5 -10 1152.80   15.30
   1  -5 -10 1152.75   15.84
   1  -5 -10 1094.60   15.85
   1   5 -10 1098.41   15.90
  -1  -5  10 1162.88   16.53
  -1  -5  10 1152.73   16.59
   1  -5 -10 1101.49   15.72
   1  -5 -10 1073.80   15.80
  -1  -5  10 1095.25   16.86
   1  -5 -10 1107.53   15.73
   1  -5 -10 1109.03   16.05
  -1  -5   9  279.00    8.47
   1  -5  -9  278.39    8.03
   1   5  -9  286.09    7.87
   1  -5  -9  295.48    7.74
   1  -5  -9  291.84    8.06
   1  -5  -9  275.19    7.83
  -1  -5   9  285.82    8.29
  -1  -5   9  287.83    8.13
   1   5  -9  292.14    8.09
   1  -5  -9  278.49    7.93
   1  -5  -9  278.63    7.85
   1  -5  -9  285.87    8.11
  -1  -5   9  279.60    8.38
   1  -5  -8    2.17    0.98
  -1  -5   8    2.14    1.05
   1  -5  -8    1.82    0.78
  -1  -5   8    1.74    0.63
   1  -5  -8    2.57    0.83
   1  -5  -8    1.20    0.67
   1   5  -8    1.53    0.78
  -1  -5   8    1.28    0.67
  -1  -5   8    3.12    1.05
   1  -5  -8    2.17    0.80
   1  -5  -8    1.85    0.83
   1  -5  -8    1.38    0.86
  -1  -5   8    0.96    0.57
  -1  -5   7   12.16    1.74
   1  -5  -7    8.93    1.46
   1  -5  -7    7.62    1.33
   1  -5  -7    8.75    0.98
  -1  -5   7   11.43    1.14
   1  -5  -7    9.76    1.50
   1  -5  -7    8.98    1.35
  -1  -5   7    9.99    1.47
  -1  -5   7   12.94    1.71
   1  -5  -7    8.59    1.40
   1  -5  -7    8.53    1.33
  -1  -5   7    8.90    1.45
   1  -5  -6  396.56    6.09
  -1  -5   6  390.36    6.15
   1  -5  -5  240.01    4.59
  -1  -5   5  241.44    4.66
  -1  -5   4  727.63    7.87
   1  -5  -4  715.32    7.71
   1  -5  -3  836.68    8.20
  -1  -5   3  858.05    8.29
   1  -5  -2   -0.06    0.26
  -1  -5   2   -0.03    0.30
   1  -5  -1   54.63    1.95
   1  -5  -1   58.43    2.11
  -1  -5   1   54.33    2.05
  -1  -5   1   55.24    2.08
   1  -5   0  354.58    5.19
  -1  -5   0  367.98    5.31
   1  -5   1  326.13    5.11
  -1  -5  -1  342.16    5.09
  -1  -5  -1  334.04    5.27
   1  -5   2   43.41    1.94
  -1  -5  -2   45.41    1.85
  -1  -5  -2   46.31    2.00
   1  -5   3   50.12    2.17
  -1  -5  -3   56.67    2.07
  -1  -5  -3   54.30    2.21
  -1  -5  -4  268.45    5.02
   1  -5   4  259.14    5.11
   1  -5   5  186.00    4.49
  -1  -5  -5  196.39    4.49
  -1  -5  -6  463.68    9.85
   1  -5   6  463.99    9.93
   1  -5   6  440.86    7.25
  -1  -5  -6  452.48   10.12
  -1  -5  -6  439.13    6.95
  -1  -5  -6  456.87    9.52
   1  -5   6  441.03   10.05
   1  -5   6  449.59    9.55
  -1  -5  -6  451.57    9.85
   1  -5   6  465.61    9.70
  -1  -5  -6  458.10    9.64
   1  -5   6  455.09   10.27
  -1  -5  -7  995.21   14.69
   1  -5   7  991.41   15.09
  -1  -5  -7 1044.68   13.64
  -1  -5  -7 1006.69   14.94
   1  -5   7  989.34   11.38
  -1  -5  -7 1005.86   15.39
   1  -5   7  979.79   15.39
  -1  -5  -7  945.00   14.70
  -1  -5  -7 1100.17   14.26
  -1  -5  -7  948.44   14.28
   1  -5   7  973.76   14.57
  -1  -5  -7 1080.81   14.89
   1  -5   7 1002.34   14.98
  -1  -5  -7  979.31   14.51
  -1  -5  -7 1059.68   14.33
   1  -5   8   37.97    3.14
  -1  -5  -8   46.01    2.95
  -1  -5  -8   41.49    3.15
  -1  -5  -8   39.83    3.15
   1  -5   8   45.60    2.58
  -1  -5  -8   54.00    3.67
  -1  -5  -8   46.44    3.20
  -1  -5  -8   39.61    3.04
   1  -5   8   39.65    3.27
  -1  -5  -8   40.42    3.15
   1  -5   8   41.01    3.13
  -1  -5  -8   37.92    2.96
   1  -5   8   37.45    3.10
  -1  -5  -8   43.65    2.99
  -1  -5  -9  772.32   13.63
   1  -5   9  803.83   14.26
  -1  -5  -9  788.37   13.53
   1  -5   9  780.18   14.30
   1  -5   9  790.55   13.72
  -1  -5  -9  770.00   13.62
  -1  -5  -9  773.24   13.12
  -1  -5  -9  773.07   13.17
   1  -5   9  794.13   14.15
   1  -5  10  118.09    5.40
  -1  -5 -10  118.28    5.15
   1  -5  10  122.20    5.32
   1  -5  10  120.62    5.57
  -1  -5 -10  114.82    5.02
   1  -5  10  117.24    5.45
  -1  -5 -10  116.26    5.04
   1  -5  11   40.89    3.00
  -1  -5 -11   47.69    3.18
   1  -5  11   46.36    3.14
   1  -5  11   44.24    3.25
  -1   5 -11   39.51    2.83
  -1  -5 -11   41.25    2.90
  -1  -5 -11   39.54    2.83
   1  -5  11   39.79    3.09
   1  -5  12  115.53    4.38
  -1  -5 -12  112.60    4.41
  -1  -5 -12  112.40    4.43
   1  -5  12  117.70    4.74
  -1   5 -12  112.08    4.44
  -1  -5 -12  126.42    4.20
   1  -5  12  114.01    4.77
  -1  -5 -13   33.69    2.12
   1  -5  13   36.08    2.37
  -1   5 -13   34.60    2.19
   1  -5  13   31.04    2.17
  -1  -5 -13   33.00    2.09
  -1   5 -14   34.11    1.69
  -1  -5 -14   33.45    1.57
   1  -6 -14    2.32    0.55
   1  -6 -14    3.19    0.54
  -1  -6  14    2.59    0.63
   1   6 -13   27.23    1.94
  -1  -6  13   32.22    2.17
  -1  -6  13   29.08    2.22
   1  -6 -13   28.70    1.97
   1  -6 -13   29.18    1.90
  -1  -6  12   59.27    3.40
   1   6 -12   66.27    2.95
   1  -6 -12   58.24    3.24
  -1  -6  12   65.25    3.50
   1   6 -12   60.60    3.20
   1  -6 -12   59.67    3.21
   1  -6 -12   59.36    3.08
  -1  -6  12   59.20    3.47
   1  -6 -11   37.59    2.84
  -1  -6  11   38.52    3.00
   1   6 -11   41.31    2.69
   1  -6 -11   38.95    2.84
   1   6 -11   40.53    2.85
  -1  -6  11   40.24    2.98
   1  -6 -11   49.77    2.93
   1  -6 -11   38.15    2.88
   1  -6 -11   38.36    2.73
  -1  -6  11   38.82    3.05
   1  -6 -10  695.78   12.48
  -1  -6  10  687.44   13.06
   1  -6 -10  701.42   11.63
   1   6 -10  699.58   11.99
   1  -6 -10  723.48   12.24
  -1  -6  10  790.81   13.53
   1  -6 -10  693.99   12.35
   1  -6 -10  710.58   12.52
   1  -6 -10  787.76   12.28
   1   6 -10  705.99   12.20
   1  -6 -10  691.48   12.43
  -1  -6  10  703.36   13.11
   1   6  -9  302.49    8.23
   1  -6  -9  291.97    7.69
   1  -6  -9  298.07    8.29
  -1  -6   9  288.37    8.57
   1  -6  -9  295.97    8.23
   1  -6  -9  288.99    8.14
  -1  -6   9  325.51    8.74
  -1  -6   9  293.38    8.48
   1  -6  -9  308.73    7.93
   1   6  -9  298.15    8.00
   1  -6  -9  285.75    7.99
   1  -6  -9  293.01    8.13
   1  -6  -9  292.99    8.20
  -1  -6   9  283.86    8.37
   1  -6  -8  125.12    5.44
   1  -6  -8  124.66    5.07
  -1  -6   8  129.03    5.67
   1  -6  -8  129.82    5.49
   1  -6  -8  131.18    5.47
   1  -6  -8  126.15    5.27
  -1  -6   8  128.78    5.59
   1  -6  -8  127.42    5.43
   1   6  -8  130.99    5.34
   1  -6  -8  128.77    5.15
  -1  -6   8  127.05    5.54
   1  -6  -8  138.05    5.62
   1  -6  -7  177.65    5.99
   1  -6  -7  186.44    6.56
  -1  -6   7  184.46    6.60
  -1  -6   7  198.63    4.88
   1  -6  -7  194.76    6.73
   1  -6  -7  196.95    4.74
   1  -6  -7  183.88    6.23
   1  -6  -7  186.06    6.44
   1  -6  -7  189.38    6.56
   1   6  -7  194.02    6.29
  -1  -6   7  175.34    6.49
  -1  -6   7  197.57    6.67
   1  -6  -7  189.23    6.44
   1  -6  -6    1.93    0.87
   1  -6  -6    1.41    0.50
  -1  -6   6    1.30    0.51
   1  -6  -6    0.49    0.58
   1  -6  -6    1.36    0.78
   1  -6  -6    1.05    0.59
   1  -6  -6    1.71    0.85
  -1  -6   6    1.44    0.69
  -1  -6   6    0.81    0.63
   1  -6  -6    1.36    0.59
   1  -6  -6    0.44    0.58
   1  -6  -5   25.83    2.43
   1  -6  -5   24.59    1.63
  -1  -6   5   24.06    1.63
   1  -6  -5   23.80    2.17
  -1  -6   5   24.08    2.26
   1  -6  -5   23.35    2.22
  -1  -6   5   25.56    2.45
   1  -6  -4    8.69    1.01
  -1  -6   4    9.03    1.01
  -1  -6   4    9.21    1.02
  -1  -6   3   59.04    2.45
  -1  -6   3   61.74    2.49
   1  -6  -2  139.91    3.43
  -1  -6   2  127.35    3.56
   1  -6  -2  127.04    3.57
  -1  -6   2  138.00    3.69
  -1  -6   1    9.45    1.00
   1  -6  -1   10.64    1.03
   1  -6   0   14.50    1.16
  -1  -6   0   14.49    1.19
   1  -6   0   14.24    1.20
  -1  -6   0   17.48    1.36
  -1  -6  -1   68.60    2.69
  -1  -6  -1   69.67    2.57
   1  -6   1   67.37    2.59
  -1  -6  -2   40.73    1.98
   1  -6   2   38.59    2.03
  -1  -6  -2   36.14    1.97
  -1  -6  -3    1.13    0.45
  -1  -6  -3    2.59    0.54
   1  -6   3    1.21    0.53
   1  -6   4  107.79    4.63
   1  -6   4   96.82    3.36
  -1  -6  -4  115.25    3.23
  -1  -6  -4   99.72    3.35
  -1  -6  -4  105.49    4.97
   1  -6   4  100.58    4.52
  -1  -6  -4  103.44    4.38
  -1  -6  -4  105.22    4.65
   1  -6   4  102.91    4.85
   1  -6   4  112.85    4.97
  -1  -6  -4  102.28    4.53
  -1  -6  -5   33.09    2.58
  -1  -6  -5   33.82    2.67
   1  -6   5   30.48    2.62
  -1  -6  -5   31.04    2.74
   1  -6   5   29.50    1.90
  -1  -6  -5   32.02    1.98
  -1  -6  -5   31.31    2.58
   1  -6   5   30.53    2.72
  -1  -6  -5   33.18    2.60
  -1  -6  -5   29.86    2.45
  -1  -6  -5   27.65    2.49
   1  -6   5   28.00    2.53
  -1  -6  -5   32.84    2.52
   1  -6   5   28.20    2.63
   1  -6   5   33.23    2.64
  -1  -6  -5   29.72    2.56
  -1  -6  -6   44.26    3.12
   1  -6   6   39.24    3.02
  -1  -6  -6   48.40    3.14
  -1  -6  -6   45.53    2.37
  -1  -6  -6   43.60    3.26
   1  -6   6   47.54    2.49
  -1  -6  -6   45.17    3.13
   1  -6   6   39.88    3.04
   1  -6   6   38.91    3.15
  -1  -6  -6   42.20    3.20
  -1  -6  -6   46.69    3.09
  -1  -6  -6   39.98    2.97
  -1  -6  -6   42.21    3.09
   1  -6   6   43.05    3.09
   1  -6   6   43.38    3.32
  -1  -6  -6   45.30    3.02
  -1  -6  -7    2.39    1.02
  -1  -6  -7    2.27    0.95
  -1  -6  -7    2.19    0.84
  -1   6  -7    3.46    1.05
   1  -6   7    4.90    1.19
   1  -6   7    2.70    1.03
  -1  -6  -7    1.97    0.86
  -1  -6  -7    4.00    1.15
  -1  -6  -7    3.82    1.02
  -1  -6  -7    2.74    0.92
  -1  -6  -7    4.09    1.20
   1  -6   7    3.42    1.09
  -1  -6  -8   11.75    1.71
   1  -6   8    9.81    1.70
   1  -6   8    9.43    1.64
  -1   6  -8   10.87    1.57
  -1  -6  -8   11.77    1.62
  -1  -6  -8   10.26    1.62
  -1  -6  -8   12.51    1.83
   1  -6   8   10.83    1.67
  -1  -6  -8   11.44    1.63
  -1  -6  -8   13.62    1.72
   1  -6   8    9.23    1.62
  -1  -6  -8    9.36    1.59
  -1   6  -9    8.71    1.34
   1  -6   9   15.78    1.96
  -1  -6  -9    9.36    1.52
  -1  -6  -9    8.96    1.55
  -1   6  -9    9.48    1.45
   1  -6   9    9.72    1.65
  -1  -6  -9    7.68    1.37
  -1  -6  -9   10.52    1.50
  -1  -6  -9    8.40    1.49
   1  -6   9    8.98    1.62
  -1  -6  -9    9.96    1.40
  -1  -6  -9    9.29    1.55
   1  -6   9    9.45    1.60
  -1  -6 -10  143.37    5.36
   1  -6  10  138.30    5.60
  -1   6 -10  143.18    5.22
  -1  -6 -10  138.88    5.37
  -1  -6 -10  138.63    5.31
   1  -6  10  144.32    5.61
   1  -6  10  139.40    5.70
  -1  -6 -10  150.83    5.07
  -1  -6 -10  132.25    5.23
   1  -6  10  138.17    5.65
   1  -6  11    9.42    1.43
  -1  -6 -11    7.76    1.22
  -1  -6 -11    7.15    1.18
  -1   6 -11    9.13    1.32
  -1  -6 -11    8.81    1.35
   1  -6  11    9.66    1.52
   1  -6  11    9.04    1.46
  -1  -6 -11   13.05    1.36
  -1  -6 -11    8.14    1.28
   1  -6  12    3.82    0.80
   1  -6  12    4.78    0.83
  -1  -6 -12    3.06    0.75
  -1   6 -12    4.37    0.83
   1  -6  12    3.94    0.91
  -1   6 -13   35.64    1.74
   1  -6  13   35.83    1.97
  -1  -6 -13   35.24    1.83
   1  -7 -13    2.47    0.58
  -1  -7  13    1.48    0.49
   1  -7 -13    2.21    0.49
   1   7 -12   15.44    1.21
  -1  -7  12   13.49    1.50
  -1  -7  12   13.62    1.51
   1  -7 -12   14.26    1.41
   1  -7 -12   15.28    1.40
   1   7 -11   44.82    2.55
  -1  -7  11   43.96    2.90
   1   7 -11   46.72    2.63
   1  -7 -11   50.78    2.66
   1  -7 -11   43.59    2.73
  -1  -7  11   42.83    2.85
   1  -7 -11   46.71    2.72
   1   7 -10   80.90    3.84
  -1  -7  10   73.19    4.01
   1  -7 -10   81.23    3.87
   1  -7 -10   88.30    3.96
   1  -7 -10   76.33    3.85
   1   7 -10   77.33    3.65
   1  -7 -10   77.99    3.91
   1  -7 -10   81.56    3.88
   1  -7 -10   75.31    3.89
  -1  -7  10   81.06    4.15
  -1  -7   9   89.73    4.63
   1   7  -9   96.33    4.52
   1  -7  -9   98.15    4.60
   1  -7  -9   97.80    4.56
   1  -7  -9   92.32    4.43
   1  -7  -9   97.42    4.43
   1   7  -9  105.10    4.40
  -1  -7   9  102.09    4.82
   1  -7  -9   93.24    4.53
   1  -7  -9   93.34    4.39
   1  -7  -8   30.11    2.54
  -1  -7   8   26.77    2.61
   1  -7  -8   28.09    2.59
   1  -7  -8   28.56    2.47
   1  -7  -8   25.75    2.45
   1   7  -8   27.64    2.33
   1  -7  -8   25.17    2.44
   1  -7  -8   28.41    2.51
  -1  -7   8   28.50    2.62
   1  -7  -8   28.68    2.60
   1  -7  -7    1.56    0.84
  -1  -7   7    0.60    0.65
   1  -7  -7    0.91    0.65
   1  -7  -7    2.74    0.95
   1  -7  -7    0.61    0.55
   1  -7  -7    0.67    0.65
   1  -7  -7    0.79    0.58
   1  -7  -7    1.66    0.83
  -1  -7   7    2.08    0.82
   1  -7  -7    1.94    0.81
  -1  -7   6    3.92    1.09
   1  -7  -6    3.42    0.95
   1  -7  -6    2.09    0.76
   1  -7  -6    4.15    1.09
   1  -7  -6    3.31    1.07
   1  -7  -6    3.37    0.97
  -1  -7   6    6.71    1.30
   1  -7  -6    3.60    1.08
   1  -7  -6    3.80    1.04
  -1  -7   5   28.89    2.53
  -1  -7   5   32.04    1.98
   1  -7  -5   28.79    1.87
   1  -7  -5   25.88    2.53
  -1  -7   5   25.83    1.80
   1  -7  -5   25.58    2.35
   1  -7  -5   29.13    2.56
   1  -7  -5   28.54    2.44
  -1  -7   5   28.18    2.46
   1  -7  -5   26.28    2.48
   1  -7  -5   28.07    2.46
  -1  -7   5   32.71    2.85
  -1  -7   4  238.36    7.08
  -1  -7   4  239.13    5.40
   1  -7  -4  232.78    7.63
   1  -7  -4  240.50    5.38
  -1  -7   4  241.67    5.43
   1  -7  -4  220.81    6.67
   1  -7  -4  261.00    7.41
   1  -7  -4  252.38    7.36
   1  -7  -4  238.97    7.40
   1  -7  -4  259.68    7.12
  -1  -7   4  241.38    7.38
  -1  -7   3   10.89    1.59
  -1  -7   3    7.68    1.29
   1  -7  -3    8.47    1.67
   1  -7  -3    7.83    1.05
  -1  -7   3    7.00    0.94
  -1  -7   3   10.87    1.24
   1  -7  -3    8.12    1.39
   1  -7  -3    6.71    1.23
  -1  -7   3    8.82    1.46
   1  -7  -3   10.13    1.66
  -1  -7   2  778.30   12.72
   1  -7  -2  874.06    9.49
  -1  -7   2  751.16    9.39
   1  -7  -2  751.02    9.52
   1  -7  -2  726.40   11.89
  -1  -7   2  815.23   12.80
   1  -7  -2  801.33   13.37
   1  -7  -2  846.62   12.34
  -1  -7   1 1457.72   17.28
  -1  -7   1 1410.14   12.68
   1  -7  -1 1523.91   12.79
  -1  -7   1 1447.53   13.27
   1  -7  -1 1487.37   17.08
  -1  -7   1 1553.72   18.62
   1  -7  -1 1576.98   17.07
   1  -7   0  423.41    9.13
  -1  -7   0  403.85    9.06
  -1  -7   0  410.64    7.09
   1  -7   0  431.39    6.90
  -1  -7   0  419.13    6.93
  -1  -7   0  440.93    9.85
  -1  -7   0  407.69    9.13
   1  -7   0  453.19    9.40
   1  -7   0  446.23    9.29
   1  -7   1  257.02    7.15
  -1  -7  -1  241.76    7.00
  -1  -7  -1  255.83    5.39
   1  -7   1  250.10    5.48
  -1  -7  -1  261.49    8.01
   1  -7   1  245.14    5.25
  -1  -7  -1  236.95    5.36
  -1  -7  -1  236.45    6.97
  -1  -7  -1  246.51    7.35
   1  -7   1  260.21    7.30
  -1  -7  -2   44.48    3.03
   1  -7   2   38.60    2.74
  -1  -7  -2   41.05    2.15
  -1  -7  -2   38.67    2.18
  -1  -7  -2   39.33    3.13
   1  -7   2   35.65    2.01
   1  -7   2   37.49    2.17
  -1  -7  -2   38.38    2.94
  -1  -7  -2   36.86    2.82
   1  -7   2   35.81    2.83
  -1  -7  -2   42.27    2.93
  -1  -7  -2   44.09    3.09
  -1  -7  -3   25.44    2.35
   1  -7   3   27.01    2.35
  -1  -7  -3   28.88    1.91
   1  -7   3   26.97    1.86
  -1  -7  -3   24.55    2.51
  -1  -7  -3   30.56    1.81
  -1  -7  -3   25.91    2.45
  -1  -7  -3   27.77    2.54
  -1  -7  -3   30.54    2.58
  -1  -7  -3   29.04    2.53
  -1  -7  -3   29.97    2.53
   1  -7   3   28.42    2.58
  -1  -7  -4    2.40    0.88
   1  -7   4    4.00    1.07
  -1  -7  -4    3.59    0.99
   1  -7   4    2.91    0.72
  -1  -7  -4    3.49    0.78
  -1  -7  -4    4.84    1.09
   1  -7   4    2.73    0.90
  -1  -7  -4    2.90    1.08
  -1  -7  -4    3.90    1.03
  -1  -7  -4    3.20    1.00
  -1  -7  -4    3.46    1.05
  -1  -7  -4    3.09    0.92
   1  -7   4    4.88    1.24
  -1  -7  -4    2.98    0.91
   1  -7   4    3.15    0.98
  -1  -7  -5  124.38    5.17
   1  -7   5  115.70    5.11
  -1  -7  -5  114.29    5.41
  -1  -7  -5  130.75    5.44
  -1  -7  -5  120.88    5.10
  -1  -7  -5  120.05    5.16
  -1  -7  -5  113.71    4.93
   1  -7   5  110.27    5.12
   1  -7   5  113.54    5.32
  -1  -7  -5  126.88    5.20
   1  -7   5  129.06    5.26
  -1  -7  -5  117.23    5.12
  -1  -7  -6   24.23    2.32
   1  -7   6   21.57    2.30
  -1  -7  -6   20.57    2.29
  -1  -7  -6   27.54    2.51
   1  -7   6   21.55    2.41
  -1  -7  -6   24.09    2.33
  -1  -7  -6   21.75    2.19
  -1  -7  -6   21.65    2.30
  -1  -7  -6   26.25    2.41
   1  -7   6   21.08    2.31
   1  -7   6   18.74    2.21
   1  -7   6   22.25    2.25
  -1  -7  -6   24.27    2.28
  -1  -7  -6   20.51    2.23
   1  -7   7  476.40   10.61
  -1  -7  -7  582.36   10.81
  -1  -7  -7  458.52   10.60
   1  -7   7  457.70   10.46
  -1  -7  -7  507.97   10.65
   1  -7   7  469.49   10.96
  -1  -7  -7  454.28   10.39
  -1  -7  -7  503.51   10.25
  -1  -7  -7  540.24   10.50
  -1  -7  -7  475.38   10.08
  -1  -7  -7  528.29   10.22
  -1  -7  -7  471.26   10.20
   1  -7   7  494.46   10.57
   1  -7   8    0.40    0.76
  -1  -7  -8    1.16    0.84
  -1  -7  -8    0.28    0.61
  -1  -7  -8    2.95    0.99
  -1  -7  -8    0.68    0.71
  -1  -7  -8   -0.34    0.57
  -1  -7  -8    0.24    0.52
  -1  -7  -8    0.72    0.57
   1  -7   8    1.31    0.82
  -1  -7  -8    0.60    0.76
   1  -7   9   36.21    2.88
  -1   7  -9   38.65    2.63
  -1  -7  -9   34.74    2.67
  -1   7  -9   41.15    2.57
  -1  -7  -9   36.32    2.75
  -1  -7  -9   34.37    2.70
  -1  -7  -9   40.90    2.62
   1  -7   9   36.05    2.82
  -1  -7  -9   35.85    2.70
  -1   7 -10    8.34    1.10
  -1  -7 -10    7.14    1.21
  -1   7 -10    6.86    1.01
   1  -7  10    6.55    1.18
  -1  -7 -10    7.59    1.06
  -1  -7 -10    8.13    1.33
   1  -7  11    4.05    0.87
  -1  -7 -11    3.57    0.77
  -1   7 -11    3.92    0.71
   1  -7  11    4.30    0.88
  -1  -7 -12  132.83    3.51
   1  -7  12  137.37    3.91
  -1  -8  12    0.67    0.39
   1   8 -11    5.38    0.80
  -1  -8  11    4.49    0.86
   1  -8 -11    4.80    0.82
  -1  -8  11    5.17    0.89
   1  -8 -11    5.80    0.88
   1   8 -10   23.97    1.89
  -1  -8  10   22.88    2.02
   1  -8 -10   26.52    1.94
  -1  -8  10   23.46    1.97
   1  -8 -10   26.17    1.99
   1  -8 -10   25.98    1.96
   1  -8  -9   27.26    2.02
   1   8  -9   24.22    2.11
  -1  -8   9   22.69    2.17
   1  -8  -9   23.38    2.05
   1  -8  -9   23.11    2.05
   1  -8  -9   22.04    1.99
   1  -8  -9   24.63    2.13
   1  -8  -9   23.50    2.09
   1  -8  -9   25.15    2.17
  -1  -8   9   25.06    2.17
  -1  -8   8   60.16    3.57
   1   8  -8   64.37    3.64
   1  -8  -8   67.76    3.54
   1  -8  -8   62.46    3.59
   1  -8  -8   63.93    3.54
   1  -8  -8   64.41    3.53
   1  -8  -8   61.41    3.52
   1  -8  -8   67.80    3.67
  -1  -8   8   63.04    3.54
   1  -8  -8   64.03    3.58
  -1  -8   7   51.64    3.39
   1  -8  -7   54.90    3.36
   1  -8  -7   51.20    3.44
   1  -8  -7   50.90    3.32
   1  -8  -7   49.64    3.24
   1  -8  -7   52.88    3.32
   1  -8  -7   59.50    3.48
  -1  -8   7   58.07    3.41
   1  -8  -7   53.52    3.45
   1  -8  -6   27.86    2.46
  -1  -8   6   26.24    2.49
   1  -8  -6   25.94    2.57
   1  -8  -6   26.00    2.48
   1  -8  -6   27.13    2.45
   1  -8  -6   24.79    2.34
   1  -8  -6   29.68    2.51
  -1  -8   6   30.02    2.50
   1  -8  -6   29.69    2.68
   1  -8  -5   79.77    4.19
  -1  -8   5   84.84    4.28
   1  -8  -5   77.72    4.43
   1  -8  -5   79.16    4.16
   1  -8  -5   92.40    4.46
   1  -8  -5   84.35    4.46
   1  -8  -5   92.82    4.37
  -1  -8   4  113.85    4.88
   1  -8  -4   98.41    4.66
   1  -8  -4  121.44    5.56
   1  -8  -4  119.88    5.06
  -1  -8   4  116.81    5.21
   1  -8  -4  106.42    4.82
   1  -8  -4  111.88    5.17
   1  -8  -3  118.11    5.13
   1  -8  -3  123.65    5.73
  -1  -8   3  139.02    5.74
   1  -8  -3  115.45    5.00
   1  -8  -3  140.70    5.51
  -1  -8   3  121.13    5.20
  -1  -8   2  394.52    9.42
   1  -8  -2  369.19    8.95
   1  -8  -2  384.59   10.14
   1  -8  -2  446.84    9.73
   1  -8  -2  384.00    9.13
  -1  -8   2  433.47   10.14
   1  -8  -2  450.60    9.32
  -1  -8   2  414.99    9.40
  -1  -8   1    4.42    1.30
   1  -8  -1    3.39    0.95
  -1  -8   1    1.59    0.69
   1  -8  -1    4.97    1.21
  -1  -8   1    3.10    0.87
   1  -8  -1    2.86    0.91
  -1  -8   0  368.52    9.07
   1  -8   0  393.76    9.27
  -1  -8   0  397.04   10.06
   1  -8   0  435.11    9.56
  -1  -8   0  412.78    9.72
   1  -8   0  415.09    9.32
   1  -8   1 1171.41   15.98
  -1  -8  -1 1117.94   16.85
  -1  -8  -1 1154.97   16.35
   1  -8   1 1154.00   15.81
   1  -8   2  879.51   13.62
  -1  -8  -2  737.58   12.77
   1  -8   2  861.50   13.09
  -1  -8  -2  748.35   13.75
  -1  -8  -2  795.13   13.62
  -1  -8  -2  725.08   12.58
   1  -8   2  783.07   13.31
  -1  -8  -2  884.56   13.36
  -1  -8  -3    0.95    0.70
   1  -8   3    0.53    0.63
  -1  -8  -3   -0.32    0.84
  -1  -8  -3    1.38    0.77
  -1  -8  -3    0.19    0.61
  -1  -8  -3    2.17    1.12
  -1  -8  -3    0.55    0.68
   1  -8   3    0.38    0.70
  -1  -8  -4  363.53    8.87
   1  -8   4  370.00    8.92
  -1  -8  -4  359.01    9.62
  -1  -8  -4  366.12    9.21
  -1  -8  -4  354.73    8.73
  -1  -8  -4  386.12    9.37
   1  -8   4  367.72    9.39
  -1  -8  -4  388.92    9.14
  -1  -8  -5  300.93    7.95
   1  -8   5  288.70    7.99
  -1  -8  -5  284.58    8.39
  -1  -8  -5  279.78    8.23
  -1  -8  -5  322.18    8.04
  -1  -8  -5  314.12    8.18
  -1  -8  -5  345.24    8.32
  -1  -8  -5  272.88    7.65
  -1  -8  -5  319.32    8.14
   1  -8   5  274.45    8.15
   1  -8   5  331.04    8.15
  -1  -8  -5  301.26    8.01
   1  -8   6    1.99    0.91
  -1  -8  -6    1.28    0.84
  -1  -8  -6    1.01    0.69
  -1  -8  -6    2.13    0.85
  -1  -8  -6    1.92    0.72
  -1  -8  -6    1.12    0.61
  -1  -8  -6    1.17    0.69
  -1  -8  -6    1.91    0.94
  -1  -8  -6    2.52    0.82
  -1  -8  -6    2.35    0.81
   1  -8   6    1.93    0.76
   1  -8   7  135.17    5.39
  -1  -8  -7  165.31    5.46
  -1  -8  -7  136.78    5.48
  -1  -8  -7  133.84    5.34
  -1  -8  -7  141.15    5.20
  -1  -8  -7  155.56    5.37
  -1  -8  -7  162.28    5.36
  -1  -8  -7  157.07    5.25
  -1  -8  -7  136.55    5.24
   1  -8   7  141.20    5.28
  -1   8  -8    5.62    1.01
   1  -8   8    5.87    1.23
  -1  -8  -8    7.43    1.28
  -1  -8  -8    5.15    1.14
  -1  -8  -8    5.75    1.12
  -1  -8  -8    7.02    1.26
  -1  -8  -8    7.88    1.20
   1  -8   8    5.92    1.16
  -1   8  -9    8.32    1.12
   1  -8   9    8.07    1.24
  -1  -8  -9    7.15    1.15
  -1  -8  -9    8.58    1.15
  -1  -8  -9    7.18    1.20
   1  -8   9    8.93    1.30
   1  -8  10    5.40    0.97
  -1   8 -10    5.26    0.71
  -1  -8 -10    5.41    0.85
   1  -8  10    5.87    0.96
   1  -8  11   48.22    2.09
   1  -8  11   50.51    2.17
  -1  -8 -11   49.14    1.90
   1   9 -10   32.89    1.70
  -1  -9   9   -0.17    0.50
   1   9  -9    0.65    0.41
  -1  -9   9    0.61    0.38
   1   9  -8    0.02    0.49
  -1  -9   8    0.04    0.54
   1  -9  -8    1.07    0.61
   1  -9  -8    1.55    0.64
   1  -9  -8    0.60    0.42
  -1  -9   8    1.52    0.57
  -1  -9   7    6.63    1.13
   1   9  -7    6.56    1.24
   1  -9  -7    7.39    1.20
   1  -9  -7    6.78    1.20
   1  -9  -7    6.48    1.15
   1  -9  -7    7.20    1.29
   1  -9  -7    7.16    1.20
   1  -9  -6    0.18    0.54
  -1  -9   6    1.18    0.68
   1  -9  -6   -0.05    0.69
   1  -9  -6    0.55    0.54
   1  -9  -6    0.17    0.72
   1  -9  -6    0.20    0.46
  -1  -9   5  189.71    5.84
   1  -9  -5  188.97    6.10
   1  -9  -5  186.43    6.07
   1  -9  -5  197.04    6.39
   1  -9  -5  188.17    6.47
  -1  -9   4  117.37    4.56
   1  -9  -4  106.73    4.70
   1  -9  -4  104.36    4.67
  -1  -9   4  122.14    4.91
   1  -9  -4  104.78    4.98
   1  -9  -3    2.30    0.83
   1  -9  -3    1.87    0.78
  -1  -9   3    2.08    0.80
   1  -9  -3    3.66    1.07
  -1  -9   3    2.66    0.88
   1  -9  -3    1.90    0.81
   1  -9  -2    1.78    0.81
   1  -9  -2    2.34    0.98
  -1  -9   2    2.22    0.81
  -1  -9   2    1.86    0.71
   1  -9  -1  136.87    5.45
  -1  -9   1  141.98    5.77
   1  -9  -1  133.18    5.88
  -1  -9   1  151.54    5.71
   1  -9  -1  148.00    5.35
  -1  -9   0    1.87    0.82
   1  -9   0    1.35    0.73
  -1  -9   0    1.75    0.84
   1  -9   0    2.08    0.93
  -1  -9   0    1.74    0.74
   1  -9   0    1.76    0.75
  -1  -9  -1   85.50    4.33
   1  -9   1   99.03    4.55
  -1  -9  -1   90.19    4.64
  -1  -9  -1   96.13    4.59
   1  -9   1   94.20    4.43
  -1  -9  -2   42.34    3.06
  -1  -9  -2   48.55    3.42
  -1  -9  -2   47.52    3.23
  -1  -9  -2   46.66    3.25
   1  -9   2   46.52    3.21
  -1  -9  -3   51.44    3.30
   1  -9   3   61.14    3.41
  -1  -9  -3   54.48    3.58
  -1  -9  -3   59.30    3.57
  -1  -9  -3   60.72    3.31
   1  -9   3   55.24    3.49
  -1  -9  -4    5.76    1.20
   1  -9   4    5.10    1.07
  -1  -9  -4    6.46    1.31
  -1  -9  -4    6.43    1.20
  -1  -9  -4    7.12    1.38
  -1  -9  -4    5.36    1.08
  -1  -9  -5    4.01    0.97
   1  -9   5    2.46    0.75
  -1  -9  -5    3.89    1.00
  -1  -9  -5    2.91    0.94
  -1  -9  -5    4.23    0.94
  -1  -9  -5    2.34    0.79
   1  -9   6    0.46    0.56
  -1  -9  -6   -0.36    0.55
  -1  -9  -6    0.02    0.58
  -1  -9  -6    0.38    0.51
   1  -9   7   25.81    2.09
  -1   9  -7   24.69    1.99
  -1  -9  -7   24.90    2.07
  -1  -9  -7   25.47    2.09
   1  -9   7   30.81    2.06
  -1  -9  -7   25.89    1.99
   1  -9   8   17.63    1.60
  -1   9  -8   16.40    1.46
  -1  -9  -8   15.82    1.50
   1  -9   8   17.19    1.44
  -1  -9  -8   15.28    1.44
   1  -9   9    5.42    0.86
  -1   9  -9    4.83    0.66
   1  -9   9    5.73    0.74
   1  10  -8   78.34    2.64
   1  10  -7   18.97    1.52
   1 -10  -7   20.27    1.49
   1 -10  -7   18.81    1.52
   1 -10  -6  145.70    4.40
   1  10  -6  139.10    4.36
  -1 -10   6  154.09    3.98
   1 -10  -6  145.30    4.36
   1 -10  -6  142.72    4.51
   1 -10  -5   22.73    1.91
   1  10  -5   22.33    1.87
   1 -10  -5   22.70    1.88
   1 -10  -5   24.46    2.05
   1 -10  -4    1.64    0.74
   1 -10  -4    1.73    0.71
   1 -10  -4    2.20    0.76
  -1 -10   4    2.28    0.74
   1 -10  -3    0.67    0.67
   1 -10  -3    0.15    0.55
  -1 -10   3    1.06    0.51
   1 -10  -2   43.78    2.84
  -1 -10   2   47.93    2.70
   1 -10  -2   41.89    2.90
  -1 -10   2   44.28    2.78
   1 -10  -1    1.07    0.64
  -1 -10   1    1.10    0.63
   1 -10  -1    3.01    0.92
   1 -10  -1    1.78    0.69
  -1 -10   1    2.42    0.79
  -1 -10   0   13.60    1.66
   1 -10   0   14.63    1.78
  -1 -10   0   15.95    1.66
  -1 -10   0   16.58    1.79
   1 -10   0   14.95    1.56
  -1 -10  -1   75.35    3.72
  -1 -10  -1   72.07    3.66
   1 -10   1   70.73    3.75
  -1 -10  -2   41.52    2.63
   1 -10   2   39.44    2.78
  -1 -10  -2   39.74    2.70
  -1 -10  -3    3.09    0.79
  -1 -10  -3    2.40    0.77
   1 -10   3    2.96    0.85
  -1 -10  -3    3.22    0.90
   1 -10   4   67.46    2.86
  -1 -10  -4   70.94    3.03
  -1 -10  -4   63.89    3.26
   1 -10   4   64.62    3.23
  -1 -10  -4   60.03    3.14
   1 -10   5    0.17    0.45
  -1 -10  -5    0.36    0.46
   1 -10   5    0.57    0.47
  -1 -10  -5    0.46    0.50
  -1  10  -6   32.65    2.00
   1 -10   6   34.13    1.91
  -1 -10  -6   33.37    2.05
  -1 -10  -6   32.73    2.04
   1 -10   6   32.89    1.85
   1 -10   7    0.20    0.29
  -1  10  -7   -0.01    0.30
  -1 -10  -7    0.02    0.31
  -1 -11   5    0.17    0.28
   1 -11  -5    0.19    0.29
   1  11  -4    3.00    0.53
   1 -11  -4    3.11    0.52
  -1 -11   4    2.79    0.56
   1 -11  -4    2.74    0.63
   1  11  -3    9.10    0.87
   1 -11  -3   10.89    1.07
  -1 -11   3   10.76    1.09
   1 -11  -3    9.60    1.09
  -1 -11   2   15.54    1.36
   1 -11  -2   16.28    1.35
  -1 -11   2   16.28    1.22
   1 -11  -2   14.24    1.35
  -1 -11   1    2.49    0.62
  -1 -11   1    2.99    0.61
   1 -11  -1    3.04    0.75
  -1 -11   0  113.56    3.48
   1 -11   0  111.18    3.70
  -1 -11   0  113.58    3.45
  -1 -11  -1    5.67    0.78
  -1 -11  -1    5.56    0.87
  -1 -11  -1    5.37    0.81
   1 -11   1    5.76    0.90
  -1 -11  -2    4.68    0.65
  -1 -11  -2    4.34    0.75
   1 -11   2    3.69    0.62
  -1 -11  -2    4.45    0.74
   1 -11   2    4.51    0.73
  -1  11  -3   -0.31    0.36
  -1 -11  -3    0.28    0.34
  -1 -11  -3    0.05    0.35
   1 -11   3    0.35    0.36
  -1  11  -4   73.43    2.37
  -1 -11  -4   77.95    2.50
  -1 -11  -4   78.72    2.56
   2   0 -17    0.37    0.29
  -2   0  16  153.90    4.53
   2   0 -16  152.29    4.43
   2   0 -15    0.33    0.45
  -2   0  15    0.93    0.69
   2   0 -14    0.53    0.63
   2   0 -14    0.61    0.48
   2   0 -13   -0.11    0.57
   2   0 -13   -0.36    0.83
   2   0 -13   -0.13    0.70
   2   0 -12  646.30   12.16
   2   0 -11    0.06    0.45
   2   0 -11    0.13    0.44
   2   0 -10  564.79    7.60
   2   0  -9    0.57    0.36
   2   0  -9    0.85    0.39
   2   0  -8  186.39    3.41
   2   0  -8  172.30    3.54
   2   0  -7    0.53    0.29
   2   0  -6  180.95    2.98
   2   0  -5    0.44    0.22
  -2   0   4 3714.54    5.99
   2   0  -4 3596.13   11.01
  -2   0   3    8.72    0.30
   2   0  -3    0.27    0.18
   2   0  -1   11.99    0.55
   2   0   0 3504.87    9.52
   2   0   1    2.31    0.31
   2   0   2 3949.70   11.79
   2   0   3    1.18    0.32
  -2   0  -4  627.37    5.28
   2   0   4  619.88    5.64
   2   0   5    0.32    0.29
  -2   0  -5    0.83    0.30
  -2   0  -6 5365.21   18.54
   2   0   6 5265.73   19.68
   2   0   7    3.25    0.62
   2   0   8  586.90    7.85
  -2   0  -9   -2.01    0.76
   2   0   9   -0.13    0.45
  -2   0 -10    5.55    1.14
   2   0  10    5.58    0.96
  -2   0 -11   -0.52    1.00
   2   0  11   -2.03    0.89
  -2   0 -12   31.97    2.73
   2   0  12   33.55    2.86
  -2   0 -13    0.42    0.58
   2   0  13    0.71    0.59
  -2   0 -14   47.91    2.65
  -2   0 -14   57.37    2.45
  -2   0 -15   -0.01    0.30
   2   1 -17    2.12    0.42
   2  -1 -16    6.69    0.87
   2   1 -16    4.76    0.68
  -2  -1  16    6.09    1.06
   2  -1 -16    4.89    0.88
   2  -1 -15   29.50    2.13
   2   1 -15   33.95    2.28
  -2  -1  15   29.41    2.56
   2  -1 -15   28.67    2.28
   2  -1 -14    4.25    0.95
   2   1 -14    5.49    1.03
   2   1 -14    3.63    0.96
   2   1 -13  235.46    7.11
   2  -1 -13  209.11    6.84
   2   1 -13  213.04    6.88
   2  -1 -13  229.15    6.83
   2  -1 -12  222.75    7.21
   2   1 -12  239.32    7.25
   2  -1 -12  226.52    6.90
   2  -1 -11   76.89    4.17
   2   1 -11   81.63    4.14
   2  -1 -11   73.59    2.92
   2   1 -11   75.36    2.93
   2  -1 -11   77.41    4.05
   2  -1 -10  363.31    6.14
   2   1 -10  366.09    6.17
   2  -1  -9  462.70    6.36
   2   1  -9  483.18    6.47
   2   1  -8 1538.61   10.57
   2  -1  -8 1567.94   10.41
   2  -1  -7   69.22    2.01
   2  -1  -7   66.57    2.03
   2   1  -7   72.01    2.08
   2   1  -6  170.91    2.87
   2  -1  -6  170.48    2.91
   2  -1  -5   23.03    0.98
   2   1  -5   25.45    1.03
   2   1  -4  299.36    3.15
   2  -1  -4  292.44    3.15
  -2  -1   3  395.55    2.94
  -2  -1   3  399.19    2.59
   2   1  -3  392.78    3.23
   2  -1  -3  398.65    2.43
  -2  -1   2 1300.49    5.30
   2  -1  -2 1301.17    5.47
   2   1  -2 1235.89    5.52
   2  -1  -2 1336.10    4.07
   2   1  -1  494.54    3.55
   2  -1  -1  515.38    3.34
  -2  -1   1  502.32    3.38
   2  -1  -1  536.90    3.03
  -2  -1   1  519.48    2.84
   2   1   1  137.36    2.11
   2  -1   1  131.69    1.92
   2   1   2  450.79    4.16
   2  -1   2  449.29    3.88
   2  -1   3  426.68    4.19
   2   1   3  433.16    4.43
  -2  -1  -4 2126.48    9.84
   2  -1   4 2100.63   10.18
  -2  -1  -5    1.08    0.35
   2  -1   5    0.53    0.33
   2   1   5    1.38    0.43
   2  -1   6  121.27    2.97
  -2  -1  -6  124.34    2.86
   2   1   6  123.70    3.10
   2  -1   7  236.82    4.54
   2   1   7  231.13    4.66
   2   1   8  469.78    7.18
   2  -1   8  480.67    7.07
   2   1   9  210.98    5.17
   2  -1   9  217.20    5.14
  -2  -1 -10    3.84    1.05
  -2  -1 -10    5.19    1.11
   2  -1  10    1.91    0.77
  -2  -1 -11    0.56    0.79
  -2  -1 -11    0.90    0.68
   2  -1  11    0.30    0.64
  -2  -1 -12   74.92    3.80
  -2   1 -12   65.89    3.83
  -2  -1 -12   67.95    4.01
   2  -1  12   73.28    4.21
   2   1  12   75.34    4.15
  -2   1 -13    0.80    0.65
   2  -1  13    1.26    0.71
   2   1  13    1.25    0.65
  -2  -1 -13    1.42    0.59
  -2   1 -14   96.57    3.69
  -2  -1 -14  100.73    3.80
  -2   1 -14  108.75    3.41
  -2  -1 -15   19.84    1.27
  -2   1 -15   21.10    1.27
   2  -2 -16    4.59    0.74
   2   2 -16    4.61    0.73
  -2  -2  16    4.72    0.93
   2  -2 -16    4.88    0.81
   2  -2 -15   31.80    2.19
   2   2 -15   32.39    2.27
  -2  -2  15   31.48    2.66
   2  -2 -15   30.69    2.29
   2  -2 -14  277.49    7.29
   2   2 -14  284.06    7.55
   2  -2 -14  271.59    7.43
  -2  -2  13  269.19    8.34
   2   2 -13  254.76    7.61
   2  -2 -13  269.85    7.31
   2  -2 -12  121.35    5.35
   2  -2 -12  135.30    5.35
  -2  -2  12  125.51    5.83
   2  -2 -11  597.15    8.21
   2   2 -11  616.57    8.29
   2  -2 -11  616.27   11.29
  -2  -2  11  587.34   12.31
   2  -2 -10  153.43    4.04
   2   2 -10  156.73    3.99
   2  -2 -10  162.20    4.14
   2  -2 -10  155.29    5.50
   2  -2 -10  151.06    5.68
  -2  -2  10  157.16    6.08
   2  -2  -9  112.22    3.17
   2   2  -9  119.36    3.25
   2  -2  -9  115.10    3.25
   2  -2  -8  698.60    7.45
   2   2  -8  693.46    7.10
   2  -2  -7  892.25    7.71
   2  -2  -7  892.17    7.50
   2   2  -7  895.02    7.36
   2   2  -6 1218.81    7.69
   2  -2  -6 1212.34    7.86
  -2  -2   5 1742.74    8.55
   2  -2  -5 1769.00    8.58
   2  -2  -5 1739.04    9.03
   2   2  -5 1747.43    8.28
  -2  -2   4  996.26    5.86
   2  -2  -4  995.17    5.84
   2   2  -4 1009.15    5.69
   2  -2  -4  986.77    5.62
  -2  -2   3 1946.36    7.58
   2  -2  -3 1985.34    7.50
   2   2  -3 1989.18    7.17
   2  -2  -3 1930.95    7.40
   2  -2  -2   46.33    1.10
   2   2  -2   46.84    1.03
   2  -2  -2   44.65    1.01
  -2  -2   2   47.25    1.29
  -2  -2   2   49.12    1.17
   2   2  -2   50.87    1.15
   2  -2  -1 1076.94    5.61
  -2  -2   1 1032.66    6.01
   2   2  -1 1016.99    5.34
   2  -2  -1 1065.29    4.45
   2  -2   0  911.49    5.66
   2  -2   0  932.53    4.57
  -2  -2   0  883.78    5.66
   2  -2   0  929.71    3.79
  -2  -2   0  916.86    5.49
   2   2   0  881.15    5.32
  -2  -2  -1 2150.87    9.08
   2  -2   1 2142.56    7.61
  -2  -2  -2 1152.25    6.93
   2   2   2 1147.51    6.98
   2  -2   2 1140.36    6.14
   2  -2   3   29.91    1.12
   2   2   3   31.54    1.29
  -2  -2  -3   32.22    1.34
   2   2   4  134.06    2.84
   2  -2   4  134.16    2.59
   2   2   5  284.03    4.48
   2  -2   5  290.51    4.19
   2   2   6  185.70    3.96
   2  -2   6  191.56    3.75
   2   2   7   27.73    1.68
   2  -2   7   28.67    1.61
  -2  -2  -8 1243.18   16.17
  -2  -2  -8 1193.19   16.19
   2  -2   8 1168.85   11.10
   2  -2   8 1246.81   16.93
  -2  -2  -9  284.06    8.26
  -2  -2  -9  287.43    8.06
   2   2   9  278.66    6.08
   2  -2   9  298.47    6.02
  -2  -2  -9  313.29    7.94
   2  -2   9  299.43    8.69
   2  -2   9  294.14    8.43
  -2  -2 -10   22.50    2.38
  -2  -2 -10   23.60    2.34
   2  -2  10   23.37    2.53
  -2  -2 -10   26.08    2.29
   2  -2  10   24.41    2.55
  -2  -2 -11  591.91   11.42
  -2  -2 -11  587.25   12.03
   2  -2  11  610.93   12.64
  -2  -2 -12    1.16    0.67
  -2  -2 -12    0.98    0.80
   2  -2  12    0.81    0.77
  -2  -2 -12    2.25    0.79
  -2  -2 -13   39.41    2.72
  -2   2 -13   37.95    2.59
   2  -2  13   41.47    2.81
  -2  -2 -13   46.09    2.49
  -2  -2 -14   32.50    2.06
  -2   2 -14   33.55    2.06
   2  -2  14   35.29    2.05
  -2  -2 -14   33.40    1.75
  -2   2 -14   34.42    2.09
   2  -3 -16    8.02    0.87
  -2  -3  16    8.53    1.13
   2  -3 -15   23.09    1.82
   2   3 -15   25.28    1.99
  -2  -3  15   24.84    2.22
   2  -3 -15   25.32    1.94
   2  -3 -14    0.12    0.49
   2  -3 -14   -0.50    0.64
   2   3 -14    0.80    0.66
   2  -3 -14    0.28    0.68
  -2  -3  14    1.15    0.84
   2  -3 -13  414.63    9.29
   2  -3 -13  472.92    9.41
  -2  -3  13  461.50   10.97
   2   3 -13  458.38   10.19
   2  -3 -13  485.72    9.78
   2  -3 -13  430.32    9.69
  -2  -3  12  100.80    5.12
   2  -3 -12   91.53    4.58
   2  -3 -12  104.94    4.67
   2  -3 -12  102.27    4.69
   2   3 -12   97.73    4.88
  -2  -3  12  103.82    5.35
   2  -3 -12   93.02    4.68
   2  -3 -11    3.57    0.67
   2  -3 -11    4.98    1.12
   2  -3 -11    3.43    1.10
  -2  -3  11    2.72    1.01
  -2  -3  11    6.27    1.43
   2  -3 -11    3.30    1.10
  -2  -3  10  607.48   12.26
   2   3 -10  637.77   11.18
   2  -3 -10  599.77   11.50
   2  -3 -10  653.21    8.23
   2  -3 -10  626.72   11.29
   2  -3 -10  629.02   11.55
   2  -3 -10  609.22   11.60
   2  -3 -10  599.09   11.56
  -2  -3  10  609.14   12.35
   2  -3  -9  213.32    4.49
   2   3  -9  213.30    4.26
   2  -3  -8  220.84    4.15
  -2  -3   8  229.39    4.35
   2  -3  -8  215.05    4.41
  -2  -3   7  536.71    6.16
   2  -3  -7  542.04    5.92
   2  -3  -6  124.55    2.59
   2  -3  -6  118.25    2.83
   2  -3  -6  122.94    2.63
   2   3  -6  120.70    2.40
  -2  -3   5 2360.21   11.20
   2  -3  -5 2376.54   10.84
   2  -3  -5 2381.02   10.09
  -2  -3   4  117.29    2.37
   2  -3  -4  121.74    1.65
   2   3  -4  113.88    1.82
   2  -3  -4  112.08    1.97
   2  -3  -4  114.39    2.26
   2  -3  -4  108.22    2.33
   2   3  -3    4.40    0.33
   2  -3  -3    3.97    0.47
   2  -3  -3    5.13    0.40
  -2  -3   2   26.41    1.07
   2   3  -2   26.60    0.73
  -2  -3   2   25.94    1.14
   2  -3  -2   26.46    1.02
   2  -3  -2   23.50    0.98
   2  -3  -1 3867.18   12.83
   2   3  -1 3895.67   10.56
  -2  -3   1 3862.99   13.66
   2  -3  -1 4016.67   11.08
   2   3   0   10.91    0.64
   2  -3   0   11.87    0.78
  -2  -3   0   14.80    0.87
   2  -3   0   14.82    0.45
   2  -3   1  499.88    5.23
  -2  -3  -1  502.06    5.04
  -2  -3  -1  506.89    5.16
   2   3   1  495.92    4.56
  -2  -3  -2 1287.37    8.22
   2   3   2 1270.41    7.92
  -2  -3  -2 1278.78    8.58
   2  -3   3  373.00    3.91
   2   3   3  366.04    4.63
  -2  -3  -4   47.86    1.88
   2  -3   4   48.95    1.58
   2   3   4   52.76    1.89
   2   3   5  703.01    7.48
   2  -3   5  748.53    6.81
   2  -3   6   48.81    1.91
   2   3   6   43.70    2.03
   2   3   7  154.72    4.10
   2  -3   7  171.19    3.96
  -2  -3  -8  536.28   11.16
  -2  -3  -8  518.73   10.75
   2   3   8  497.62    7.82
  -2  -3  -8  517.78   10.95
  -2  -3  -8  539.51   10.52
   2  -3   8  530.34   11.38
  -2  -3  -8  540.06   10.32
   2  -3   8  535.15   11.14
  -2  -3  -9  227.01    7.24
  -2  -3  -9  230.34    7.62
   2   3   9  236.42    5.67
  -2  -3  -9  239.05    7.16
   2  -3   9  230.51    7.83
   2  -3   9  228.88    7.58
  -2  -3  -9  233.92    6.97
  -2  -3 -10   19.32    2.27
  -2  -3 -10   19.32    2.19
   2  -3  10   19.31    2.36
   2  -3  10   21.66    2.28
  -2  -3 -10   19.64    2.04
  -2  -3 -10   23.55    2.22
  -2  -3 -10   21.69    2.20
   2  -3  10   20.04    2.36
  -2  -3 -11  265.72    7.90
  -2  -3 -11  268.21    7.72
  -2  -3 -11  283.55    7.36
   2  -3  11  305.52    8.13
   2  -3  11  269.95    8.34
  -2  -3 -11  312.64    7.65
   2  -3  11  276.81    8.25
  -2  -3 -11  297.86    7.58
  -2  -3 -12    7.30    1.30
  -2  -3 -12    6.70    1.24
  -2  -3 -12    7.38    1.18
   2  -3  12    7.24    1.32
   2  -3  12    5.72    1.11
  -2  -3 -12    8.06    1.20
  -2   3 -13   19.41    1.77
  -2  -3 -13   19.52    1.80
   2  -3  13   21.74    1.95
  -2  -3 -14    0.33    0.34
  -2   3 -14    0.71    0.44
  -2  -3 -14    0.62    0.41
   2  -3  14    0.16    0.36
  -2   3 -14    0.40    0.47
  -2  -4  16    0.73    0.42
   2  -4 -15   57.62    2.66
  -2  -4  15   57.26    3.09
   2   4 -15   56.81    2.73
   2  -4 -15   57.48    2.29
   2  -4 -14   22.55    1.99
   2  -4 -14   25.52    1.85
  -2  -4  14   23.71    2.27
   2   4 -14   22.80    2.05
  -2  -4  14   23.12    2.21
   2  -4 -14   24.25    1.94
   2  -4 -14   24.12    2.05
   2  -4 -13   -0.52    0.54
   2  -4 -13    1.82    0.66
   2   4 -13    0.36    0.56
   2  -4 -13   -0.11    0.57
  -2  -4  13    0.23    0.61
   2  -4 -13   -0.23    0.69
   2  -4 -12   96.32    4.63
   2   4 -12  108.85    4.51
  -2  -4  12   99.34    5.09
   2  -4 -12  101.50    4.54
   2  -4 -12  103.24    4.69
   2   4 -12   98.79    4.82
  -2  -4  12   99.24    5.17
   2  -4 -12   91.67    4.54
   2   4 -11   41.35    2.94
   2  -4 -11   36.44    2.91
  -2  -4  11   38.06    3.19
   2  -4 -11   39.30    2.88
   2  -4 -11   39.89    3.03
   2   4 -11   39.59    3.08
   2  -4 -11   36.40    2.95
  -2  -4  11   38.51    3.26
   2   4 -10    8.11    1.31
   2  -4 -10    0.77    0.56
  -2  -4  10    1.64    0.90
   2  -4 -10    0.53    0.62
   2  -4 -10    1.36    0.48
   2  -4 -10    2.64    0.75
   2  -4 -10    0.86    0.71
  -2  -4  10    1.72    0.81
   2  -4 -10    0.37    0.65
   2   4 -10    6.49    1.34
  -2  -4  10    1.61    1.01
   2  -4 -10    0.52    0.60
   2  -4 -10    0.11    0.53
   2  -4  -9    4.81    1.02
   2   4  -9    5.17    1.13
  -2  -4   9    2.86    1.01
   2  -4  -9    1.71    0.62
   2  -4  -9    3.48    0.61
   2  -4  -9    2.02    0.86
  -2  -4   9    1.52    0.64
   2   4  -9    0.98    0.72
   2  -4  -9    1.39    0.60
  -2  -4   9    7.38    1.35
   2  -4  -9    1.74    0.82
   2  -4  -9    2.63    0.81
   2  -4  -8  101.52    2.87
  -2  -4   8  102.43    3.09
   2  -4  -7  150.99    3.26
  -2  -4   7  146.03    3.49
   2  -4  -7  146.38    3.36
  -2  -4   6  409.73    5.53
   2  -4  -6  416.08    5.41
  -2  -4   5  128.74    2.94
   2  -4  -5  130.30    2.42
   2  -4  -5  125.18    2.99
   2  -4  -5  125.25    2.86
  -2  -4   4 3168.18   14.20
   2  -4  -4 3233.47   10.59
   2  -4  -4 3355.26   11.22
   2  -4  -4 3047.14   13.78
   2  -4  -4 3027.99   13.51
   2  -4  -3    6.35    0.63
   2  -4  -3    9.21    0.49
   2  -4  -3    7.89    0.60
  -2  -4   3    5.54    0.67
  -2  -4   3    4.95    0.58
  -2  -4   2 1800.47   10.75
   2  -4  -2 1816.80   10.12
  -2  -4   1   45.04    1.71
   2  -4  -1   43.82    1.61
   2  -4   0  630.11    6.28
  -2  -4   0  635.51    6.43
  -2  -4   0  643.70    6.48
   2  -4   1 1611.96   10.55
  -2  -4  -1 1642.92   10.36
  -2  -4  -1 1623.92   10.52
   2  -4   2  372.66    5.34
  -2  -4  -2  382.58    5.06
   2   4   2  386.03    4.60
  -2  -4  -2  371.48    5.23
   2  -4   3  507.57    6.60
  -2  -4  -3  531.18    6.05
   2   4   3  540.01    5.88
  -2  -4  -3  493.89    6.30
   2   4   4    3.85    0.60
   2  -4   4    2.70    0.63
  -2  -4  -4    2.72    0.64
   2  -4   5   35.96    2.01
   2   4   5   39.02    1.88
   2  -4   6  559.69    8.22
   2   4   6  596.42    7.77
   2  -4   7  308.96    8.28
  -2  -4  -7  317.20    8.34
  -2  -4  -7  295.88    8.05
   2  -4   7  280.97    6.15
  -2  -4  -7  289.66    8.20
   2   4   7  296.19    5.85
   2  -4   7  286.40    8.38
  -2  -4  -7  294.51    7.81
  -2  -4  -7  294.59    8.12
  -2  -4  -7  304.16    8.12
  -2  -4  -7  302.53    7.87
  -2  -4  -8   18.06    2.07
   2  -4   8   17.56    2.06
  -2  -4  -8   21.84    2.31
   2  -4   8   19.92    1.77
   2   4   8   17.16    1.51
  -2  -4  -8   19.33    2.21
   2  -4   8   24.58    2.55
  -2  -4  -8   17.86    2.14
  -2  -4  -8   21.61    2.07
  -2  -4  -8   23.38    2.27
   2  -4   8   18.60    2.22
  -2  -4  -9   28.67    2.59
   2  -4   9   28.10    2.66
  -2  -4  -9   28.34    2.64
   2  -4   9   28.96    2.61
  -2  -4  -9   30.67    2.67
   2  -4   9   30.58    2.91
  -2  -4  -9   34.31    2.60
   2  -4   9   26.51    2.64
  -2  -4  -9   25.45    2.41
  -2  -4 -10    3.97    1.04
   2  -4  10    6.62    1.48
  -2  -4 -10    4.97    1.12
   2  -4  10    3.86    1.01
   2  -4  10    3.81    1.09
  -2  -4 -10    5.06    1.19
   2  -4  10    4.93    1.29
  -2  -4 -10    3.76    1.01
  -2  -4 -10    3.92    0.92
  -2  -4 -11   30.74    2.56
   2  -4  11   28.34    2.65
  -2  -4 -11   30.28    2.40
   2  -4  11   33.40    2.70
  -2  -4 -11   34.32    2.36
   2  -4  11   29.61    2.68
  -2  -4 -11   28.57    2.37
  -2  -4 -12   54.79    3.11
   2  -4  12   53.83    3.33
  -2  -4 -12   52.54    2.86
   2  -4  12   59.48    3.18
   2  -4  12   53.69    3.26
  -2   4 -13   12.16    1.27
  -2  -4 -13   12.94    1.35
   2  -4  13   12.01    1.29
  -2  -4 -13   12.10    1.27
  -2   4 -13   12.90    1.41
   2  -4  13   13.27    1.45
  -2  -4 -14   16.04    1.15
   2  -4  14   16.72    1.33
  -2   4 -14   16.33    1.23
  -2  -5  15   50.55    2.42
   2  -5 -15   47.88    2.05
   2   5 -14    0.64    0.56
  -2  -5  14   -0.44    0.62
   2  -5 -14    0.48    0.44
  -2  -5  14    0.52    0.62
   2  -5 -13   26.84    2.25
   2  -5 -13   28.74    2.09
   2   5 -13   28.22    2.32
   2  -5 -13   26.18    2.15
  -2  -5  13   27.40    2.47
  -2  -5  13   26.22    2.44
   2  -5 -12  263.30    7.37
   2   5 -12  251.94    6.65
  -2  -5  12  241.08    7.60
   2  -5 -12  244.76    6.77
   2  -5 -12  236.80    6.93
  -2  -5  12  238.73    7.51
   2   5 -12  235.34    7.12
  -2  -5  12  244.90    7.76
   2  -5 -12  231.08    6.86
   2  -5 -11    0.54    0.84
  -2  -5  11    0.76    1.04
   2   5 -11    0.05    0.55
   2  -5 -11    0.54    0.85
  -2  -5  11    5.29    1.27
   2   5 -11    0.95    0.83
   2  -5 -11    1.15    0.99
  -2  -5  11    5.08    1.39
   2  -5 -11    2.59    1.01
   2   5 -10  857.76   13.64
  -2  -5  10  845.61   14.84
   2  -5 -10  810.61   13.67
   2  -5 -10  827.68   13.22
   2  -5 -10  919.98   13.83
  -2  -5  10  924.02   14.46
   2   5 -10  812.36   13.77
   2  -5 -10  827.66   13.67
   2  -5 -10  881.57   14.13
   2  -5 -10  818.27   13.71
   2  -5 -10  847.05   14.09
  -2  -5  10  854.80   14.82
  -2  -5   9  412.20   10.26
   2  -5  -9  400.34    9.60
   2   5  -9  418.64    9.63
   2  -5  -9  448.46    9.78
   2  -5  -9  412.35    9.30
   2  -5  -9  402.86    9.51
   2  -5  -9  402.98    9.45
   2   5  -9  407.16    9.56
  -2  -5   9  427.62    9.90
   2  -5  -9  426.78    9.66
   2  -5  -9  415.16    9.81
  -2  -5   9  421.20   10.18
   2  -5  -9  404.70    9.59
   2  -5  -8  445.11    9.94
  -2  -5   8  452.86   10.42
   2   5  -8  450.89    9.91
  -2  -5   8  501.02    7.24
  -2  -5   8  468.10    7.02
   2  -5  -8  487.76   10.10
   2  -5  -8  443.70    9.47
   2  -5  -8  453.79    9.70
   2   5  -8  470.77   10.01
   2  -5  -8  435.72    9.71
   2  -5  -8  483.01   10.05
  -2  -5   8  470.76   10.19
   2  -5  -8  458.71   10.10
   2  -5  -8  451.41    9.92
  -2  -5   8  460.46   10.27
  -2  -5   7   91.90    4.50
   2  -5  -7   91.50    4.41
  -2  -5   7  100.54    3.17
   2  -5  -7   93.69    4.26
   2  -5  -7   99.57    3.05
   2  -5  -7   91.80    4.25
   2  -5  -7   90.99    4.28
   2  -5  -7   91.26    4.36
  -2  -5   6    5.71    0.80
   2  -5  -6   36.03    1.78
  -2  -5   5   54.29    2.15
  -2  -5   5   50.03    2.14
   2  -5  -5   54.38    2.13
  -2  -5   4  841.54    8.17
   2  -5  -4  812.35    8.01
  -2  -5   3 1217.62    9.73
   2  -5  -3 1197.96    9.69
   2  -5  -2  404.88    5.15
  -2  -5   2  396.66    5.56
   2  -5  -1   35.52    1.67
  -2  -5   1   38.70    1.79
   2  -5   0 2210.50   13.30
  -2  -5   0 2234.48   13.50
  -2  -5   0 2241.28   13.75
   2  -5   1 1481.97   11.22
  -2  -5  -1 1461.84   11.21
  -2  -5  -1 1493.01   11.04
   2  -5   2  468.48    6.57
  -2  -5  -2  462.38    6.49
   2  -5   3  180.44    4.26
  -2  -5  -3  189.08    3.97
  -2  -5  -3  179.68    4.17
   2  -5   4  100.73    3.32
  -2  -5  -4  105.48    3.34
  -2  -5  -5  274.23    5.55
   2  -5   5  262.64    5.66
  -2  -5  -6  819.46   12.99
  -2  -5  -6  770.16   13.07
   2  -5   6  770.51   13.08
   2  -5   6  739.15    9.90
  -2  -5  -6  754.47   13.54
   2  -5   6  739.36   13.49
   2  -5   6  761.75   12.85
  -2  -5  -6  770.40   12.70
  -2  -5  -6  758.97   13.14
  -2  -5  -6  781.56   12.93
  -2  -5  -6  853.48   12.65
  -2  -5  -6  760.94   12.62
   2  -5   6  743.20   13.34
   2  -5   7 1587.30   19.34
  -2  -5  -7 1598.38   19.25
  -2  -5  -7 1678.42   19.12
   2  -5   7 1650.14   15.32
  -2  -5  -7 1567.50   19.71
   2  -5   7 1541.24   20.00
   2  -5   7 1593.08   19.06
  -2  -5  -7 1660.12   19.31
  -2  -5  -7 1572.84   18.71
  -2  -5  -7 1563.16   19.27
  -2  -5  -7 1568.68   18.58
   2  -5   7 1628.93   19.42
   2  -5   8  228.91    7.49
  -2  -5  -8  235.13    7.48
  -2  -5  -8  243.51    7.42
  -2  -5  -8  240.67    7.77
   2  -5   8  227.24    7.38
  -2  -5  -8  233.36    7.27
  -2  -5  -8  243.72    7.42
   2  -5   8  225.66    7.79
  -2  -5  -8  237.69    7.66
  -2  -5  -8  221.02    7.01
   2  -5   8  233.94    7.55
   2  -5   9   81.68    4.49
  -2  -5  -9   79.04    4.34
  -2  -5  -9   85.45    4.36
   2  -5   9   83.04    4.72
  -2  -5  -9   82.05    4.28
   2  -5   9   82.50    4.43
  -2  -5  -9   82.27    4.54
   2  -5   9   80.28    4.50
  -2  -5  -9   81.49    4.24
  -2  -5 -10   33.16    2.78
   2  -5  10   34.43    2.83
  -2  -5 -10   38.25    2.85
  -2  -5 -10   35.72    2.75
   2  -5  10   35.31    2.82
   2  -5  10   36.04    3.07
   2  -5  10   34.32    2.92
  -2  -5 -10   36.07    2.78
  -2  -5 -11    6.24    1.13
   2  -5  11    5.10    1.03
  -2  -5 -11    6.48    1.18
   2  -5  11    8.94    1.50
   2  -5  11    6.80    1.26
  -2  -5 -11    5.67    1.14
   2  -5  11    6.22    1.31
  -2  -5 -12   61.45    2.99
  -2   5 -12   61.34    3.03
  -2  -5 -12   61.82    3.07
   2  -5  12   61.74    3.27
   2  -5  12   60.75    3.22
  -2  -5 -13  119.25    3.40
   2  -5  13  113.41    3.44
   2  -5  13  123.38    3.74
  -2   5 -13  116.59    3.49
  -2  -5 -13  112.51    3.40
   2  -6 -14   19.03    1.38
  -2  -6  14   21.32    1.56
   2  -6 -14   20.78    1.45
  -2  -6  13   76.03    3.67
   2  -6 -13   73.57    3.23
   2   6 -13   72.15    3.28
  -2  -6  13   79.70    3.58
   2  -6 -13   73.68    3.24
  -2  -6  12    0.68    0.76
   2   6 -12    0.22    0.45
  -2  -6  12   -0.28    0.68
   2   6 -12    2.67    0.90
   2  -6 -12    1.90    0.78
   2  -6 -12    2.85    0.65
  -2  -6  12    0.47    0.65
   2  -6 -12    1.33    0.68
  -2  -6  11   32.42    2.84
   2  -6 -11   28.12    2.55
   2  -6 -11   29.83    2.41
   2   6 -11   31.42    2.51
   2  -6 -11   32.29    2.49
   2   6 -11   28.50    2.48
   2  -6 -11   28.42    2.50
  -2  -6  11   28.60    2.57
  -2  -6  11   28.75    2.67
   2  -6 -11   27.98    2.43
  -2  -6  10   10.90    1.81
   2  -6 -10   13.48    1.79
   2  -6 -10   12.11    1.78
   2   6 -10   12.70    1.76
   2  -6 -10   15.02    1.83
   2  -6 -10   11.00    1.75
  -2  -6  10   10.92    1.70
   2   6 -10   11.72    1.66
   2  -6 -10   12.93    1.77
   2  -6 -10   13.37    1.78
   2  -6 -10   12.24    1.76
  -2  -6  10   11.10    1.78
  -2  -6   9  170.76    6.56
   2  -6  -9  169.97    6.30
   2   6  -9  176.50    6.34
   2  -6  -9  165.62    5.95
   2  -6  -9  187.36    6.41
   2  -6  -9  173.15    6.26
   2   6  -9  172.32    6.19
   2  -6  -9  184.06    6.39
  -2  -6   9  174.97    6.56
   2  -6  -9  180.57    6.47
   2  -6  -8  114.86    5.19
  -2  -6   8  110.40    5.27
   2   6  -8  110.94    5.12
   2  -6  -8  110.26    4.86
   2  -6  -8  119.34    5.20
   2   6  -8  110.05    4.91
   2  -6  -8  106.08    4.90
   2  -6  -8  118.15    5.13
  -2  -6   8  130.92    5.55
  -2  -6   8  114.57    5.23
   2  -6  -8  112.91    5.09
  -2  -6   7   97.07    4.76
   2  -6  -7   95.44    4.69
   2  -6  -7  100.95    4.78
  -2  -6   7  110.06    3.47
  -2  -6   7  101.98    3.43
   2  -6  -7  110.90    3.45
   2  -6  -7   94.61    4.45
   2  -6  -7   98.77    4.68
   2  -6  -7   97.82    4.56
   2   6  -7   97.76    4.53
   2  -6  -7  101.65    4.68
   2  -6  -7  104.05    4.74
  -2  -6   7  103.57    4.83
   2  -6  -7   92.38    4.58
   2  -6  -6   51.38    3.24
  -2  -6   6   51.05    3.41
  -2  -6   6   50.07    2.31
  -2  -6   6   48.50    2.32
   2  -6  -6   51.46    3.38
   2  -6  -6   55.89    2.43
   2  -6  -6   50.63    3.30
   2   6  -6   51.14    3.16
   2  -6  -6   51.26    3.20
   2  -6  -6   48.22    3.22
  -2  -6   6   56.06    3.44
   2  -6  -6   54.00    3.34
   2  -6  -5    5.30    1.12
   2  -6  -5    8.13    1.44
  -2  -6   5    5.84    0.88
   2  -6  -5    7.32    0.91
  -2  -6   5    6.44    0.88
   2  -6  -5    6.48    1.22
   2  -6  -5    7.06    1.19
  -2  -6   4  130.99    3.69
   2  -6  -4  137.74    3.69
  -2  -6   4  140.73    3.74
  -2  -6   3    0.43    0.41
  -2  -6   3    0.75    0.44
   2  -6  -3   -0.02    0.37
   2  -6  -2  558.83    6.84
  -2  -6   2  477.99    6.99
  -2  -6   1   14.36    1.25
   2  -6  -1   16.33    1.28
   2  -6   0   56.69    2.38
  -2  -6   0   58.49    2.48
  -2  -6   0   57.02    2.42
   2  -6   1  283.93    5.44
  -2  -6  -1  300.14    5.68
  -2  -6  -1  297.88    5.49
   2  -6   2   -0.13    0.43
  -2  -6  -2    0.39    0.36
  -2  -6  -2    0.81    0.38
   2  -6   3    7.46    1.00
  -2  -6  -3   10.67    1.07
  -2  -6  -3    7.77    1.42
  -2  -6  -3   13.53    1.25
  -2  -6  -3    7.81    1.43
  -2  -6  -3   11.22    1.45
   2  -6   3    6.28    1.26
   2  -6   4  153.54    5.73
  -2  -6  -4  170.35    6.02
  -2  -6  -4  162.49    5.68
   2  -6   4  146.49    4.31
  -2  -6  -4  152.68    6.07
  -2  -6  -4  152.50    4.30
  -2  -6  -4  148.94    5.68
   2  -6   4  147.41    5.61
  -2  -6  -4  149.97    5.80
  -2  -6  -4  150.07    5.45
  -2  -6  -4  156.71    5.65
   2  -6   4  149.81    6.03
   2  -6   4  148.32    5.83
  -2  -6  -4  154.33    5.74
   2  -6   5   60.25    3.69
  -2  -6  -5   66.90    3.73
  -2  -6  -5   66.22    3.71
  -2  -6  -5   65.08    3.83
   2  -6   5   57.66    2.76
  -2  -6  -5   59.17    3.85
  -2  -6  -5   60.45    2.76
   2  -6   5   57.10    3.59
  -2  -6  -5   55.90    3.57
  -2  -6  -5   56.43    3.70
  -2  -6  -5   61.71    3.73
  -2  -6  -5   62.20    3.56
  -2  -6  -5   61.29    3.63
   2  -6   5   69.06    4.19
  -2  -6  -5   60.73    3.67
   2  -6   5   55.86    3.70
   2  -6   5   67.16    3.80
  -2  -6  -5   67.76    3.52
   2  -6   6  506.97   10.88
  -2  -6  -6  549.09   11.32
  -2  -6  -6  588.06   11.18
   2  -6   6  551.29    8.82
  -2  -6  -6  515.23   11.42
   2  -6   6  503.11   10.86
  -2  -6  -6  502.62   11.09
  -2  -6  -6  567.17   10.85
  -2  -6  -6  527.48   10.99
  -2  -6  -6  523.34   10.78
   2  -6   6  498.32   11.41
  -2  -6  -6  508.62   10.64
   2  -6   6  509.43   10.79
  -2  -6  -6  596.98   10.51
   2  -6   6  493.58   11.13
  -2  -6  -7  393.04    9.64
  -2  -6  -7  420.67    9.55
   2  -6   7  372.99    9.48
  -2  -6  -7  371.46    9.68
  -2  -6  -7  407.55    9.59
  -2  -6  -7  361.18    9.37
  -2  -6  -7  378.19    9.21
  -2  -6  -7  438.47    9.46
   2  -6   7  370.15    9.91
   2  -6   7  362.29    9.34
   2  -6   7  375.28    9.46
  -2  -6  -7  365.68    9.04
  -2  -6  -7  436.33    9.01
  -2  -6  -8  285.08    7.79
  -2  -6  -8  267.86    7.94
   2  -6   8  260.09    7.93
  -2  -6  -8  253.09    7.86
  -2  -6  -8  257.33    7.83
  -2  -6  -8  286.87    7.86
   2  -6   8  258.97    7.87
   2  -6   8  257.56    8.23
  -2  -6  -8  262.26    7.65
   2  -6   8  260.74    7.90
  -2  -6  -8  306.19    7.40
  -2  -6  -8  255.21    7.49
   2  -6   9    3.26    0.97
  -2  -6  -9    3.00    0.95
  -2  -6  -9    1.24    0.76
   2  -6   9    1.19    0.85
   2  -6   9    2.91    0.99
  -2  -6  -9    2.98    0.92
  -2   6  -9    2.65    0.80
  -2  -6  -9    2.11    0.89
   2  -6   9    2.53    0.99
  -2  -6 -10   29.40    2.31
   2  -6  10   25.71    2.33
  -2  -6 -10   27.27    2.34
  -2   6 -10   25.65    2.12
   2  -6  10   25.11    2.28
  -2  -6 -10   23.30    2.14
   2  -6  10   26.81    2.49
  -2  -6 -10   24.88    2.19
   2  -6  11    3.73    0.92
  -2  -6 -11    4.77    0.87
  -2  -6 -11    4.33    0.91
  -2  -6 -11    3.67    0.87
  -2   6 -11    3.91    0.82
   2  -6  11    4.33    1.00
  -2  -6 -11    3.92    0.95
   2  -6  11    3.54    0.96
  -2  -6 -12   89.48    3.19
  -2   6 -12   92.14    3.03
   2  -6  12   89.05    3.40
  -2  -7  13   44.42    2.31
   2  -7 -13   47.46    2.17
   2   7 -12   63.90    2.79
   2  -7 -12   62.90    3.00
  -2  -7  12   60.52    3.17
   2  -7 -12   73.70    2.85
  -2  -7  12   72.48    3.03
   2  -7 -12   61.14    2.92
  -2  -7  11    3.17    0.93
   2   7 -11    3.80    0.89
  -2  -7  11    3.81    0.91
   2  -7 -11    4.37    1.02
   2  -7 -11    3.94    0.99
  -2  -7  11    3.58    0.96
   2  -7 -11    4.21    1.01
   2   7 -10  292.13    7.57
  -2  -7  10  290.15    8.01
   2  -7 -10  307.97    7.45
   2  -7 -10  283.95    7.50
   2  -7 -10  309.20    7.69
   2  -7 -10  317.34    7.65
  -2  -7  10  303.64    8.03
   2  -7 -10  291.91    7.57
   2  -7  -9   87.45    4.16
  -2  -7   9   66.34    3.97
   2   7  -9   69.33    3.92
   2  -7  -9   75.59    3.99
   2   7  -9   74.62    3.74
   2  -7  -9   76.12    3.97
   2  -7  -9   71.10    3.80
   2  -7  -9   69.81    3.89
  -2  -7   9   75.07    4.15
   2  -7  -9   69.73    3.90
   2  -7  -9   74.77    4.06
  -2  -7   8   56.27    3.70
   2   7  -8   57.74    3.69
   2  -7  -8   60.65    3.71
   2  -7  -8   59.67    3.65
   2  -7  -8   58.56    3.64
   2  -7  -8   55.50    3.43
   2  -7  -8   63.32    3.77
  -2  -7   8   60.52    3.73
   2  -7  -8   56.66    3.59
  -2  -7   7    3.45    1.06
   2  -7  -7    0.69    0.72
   2  -7  -7    0.65    0.64
   2  -7  -7    1.05    0.68
   2  -7  -7    1.03    0.60
  -2  -7   7    1.67    0.77
   2  -7  -7    2.46    0.86
   2  -7  -7    1.01    0.66
  -2  -7   6   11.17    1.67
   2  -7  -6   10.33    1.54
   2  -7  -6   11.29    1.70
   2  -7  -6   10.66    1.64
   2  -7  -6   11.60    1.65
   2  -7  -6   12.35    1.69
  -2  -7   6   11.49    1.66
   2  -7  -6   11.03    1.66
  -2  -7   5    4.14    1.18
  -2  -7   5    1.45    0.57
  -2  -7   5    0.31    0.51
   2  -7  -5    3.06    0.93
   2  -7  -5   -0.17    0.62
   2  -7  -5    1.20    0.57
   2  -7  -5    1.00    0.70
   2  -7  -5    1.22    0.83
   2  -7  -5    1.65    0.84
  -2  -7   4  541.65   10.52
   2  -7  -4  518.36   11.36
   2  -7  -4  528.78    7.92
  -2  -7   4  506.16    7.82
   2  -7  -4  534.13   10.68
   2  -7  -4  481.19    9.86
   2  -7  -4  569.53   10.17
   2  -7  -4  521.18   11.05
  -2  -7   3 1370.33   12.75
   2  -7  -3 1373.54   12.77
   2  -7  -3 1313.99   16.08
   2  -7  -3 1410.43   18.02
   2  -7  -3 1512.42   16.68
  -2  -7   3 1499.66   17.62
  -2  -7   2  621.96   11.60
  -2  -7   2  626.52    8.65
  -2  -7   2  603.88    8.46
   2  -7  -2  618.49    8.58
   2  -7  -2  590.50   10.79
   2  -7  -2  640.90   11.13
  -2  -7   1  246.78    7.23
  -2  -7   1  254.03    5.51
   2  -7  -1  272.09    5.38
  -2  -7   1  255.62    5.58
  -2  -7   1  257.83    7.76
   2  -7  -1  263.84    7.12
   2  -7  -1  252.58    7.06
  -2  -7   0   12.96    1.75
  -2  -7   0   20.97    2.22
   2  -7   0   15.62    1.33
  -2  -7   0   16.51    1.45
  -2  -7   0   16.12    1.45
   2  -7   0   19.40    1.58
  -2  -7   0   16.98    2.05
   2  -7   0   16.38    1.89
   2  -7   1  206.85    6.30
  -2  -7  -1  180.27    6.18
   2  -7   1  209.03    6.43
  -2  -7  -1  200.18    4.87
  -2  -7  -1  194.99    6.83
  -2  -7  -1  188.09    4.84
   2  -7   1  189.24    4.83
  -2  -7  -1  189.50    6.57
  -2  -7  -1  207.06    6.60
   2  -7   1  191.26    6.38
  -2  -7  -2    5.19    1.15
   2  -7   2    4.47    1.07
   2  -7   2    4.69    0.84
  -2  -7  -2    4.93    0.75
  -2  -7  -2    4.35    1.06
  -2  -7  -2    4.16    0.79
   2  -7   2    7.95    1.41
  -2  -7  -2    5.06    1.08
  -2  -7  -2    5.68    1.22
  -2  -7  -2    5.50    1.21
   2  -7   2    4.75    1.15
   2  -7   3   68.05    3.84
  -2  -7  -3   66.52    3.76
  -2  -7  -3   67.25    4.08
  -2  -7  -3   76.09    2.95
   2  -7   3   64.97    2.94
  -2  -7  -3   70.50    3.03
  -2  -7  -3   63.70    3.86
  -2  -7  -3   75.52    3.91
  -2  -7  -3   62.09    3.68
  -2  -7  -3   65.91    3.98
   2  -7   3   66.13    3.91
   2  -7   3   73.54    3.85
  -2  -7  -3   66.06    3.83
  -2  -7  -3   77.92    3.98
   2  -7   3   66.73    3.97
  -2  -7  -4   77.46    4.08
   2  -7   4   79.33    4.23
  -2  -7  -4   72.88    4.34
  -2  -7  -4   70.99    4.07
  -2  -7  -4   77.25    4.05
  -2  -7  -4   70.46    4.08
  -2  -7  -4   70.60    3.90
   2  -7   4   71.80    4.13
   2  -7   4   81.87    4.19
  -2  -7  -4   84.05    4.13
   2  -7   4   69.87    4.14
  -2  -7  -4   71.10    4.00
  -2  -7  -5   66.77    3.85
   2  -7   5   56.68    3.68
  -2  -7  -5   57.02    3.82
  -2  -7  -5   67.94    3.91
  -2  -7  -5   58.99    3.71
  -2  -7  -5   62.52    3.72
  -2  -7  -5   58.22    3.83
  -2  -7  -5   60.19    3.64
   2  -7   5   57.60    3.90
   2  -7   5   55.90    3.63
   2  -7   5   65.98    3.82
  -2  -7  -5   57.35    3.65
   2  -7   5   60.75    3.91
  -2  -7  -5   67.73    3.68
   2  -7   6   -0.83    0.85
  -2  -7  -6    2.81    1.06
  -2  -7  -6    0.69    0.90
   2  -7   6    0.99    0.79
  -2  -7  -6    0.26    0.61
  -2  -7  -6    1.53    0.91
  -2  -7  -6    1.82    0.83
  -2  -7  -6    1.26    0.83
  -2  -7  -6    1.64    0.79
  -2  -7  -6   -0.04    0.70
   2  -7   6   -0.30    0.60
   2  -7   6   -0.04    0.61
   2  -7   7  479.07   10.56
  -2  -7  -7  470.25   10.61
   2  -7   7  474.58   10.98
  -2  -7  -7  474.26   10.48
  -2  -7  -7  534.93   10.67
  -2  -7  -7  535.48   10.72
  -2  -7  -7  495.49   10.22
   2  -7   7  470.47   10.55
  -2  -7  -7  477.79   10.17
   2  -7   7  496.11   10.55
   2  -7   8   21.21    2.25
  -2  -7  -8   19.55    2.13
  -2  -7  -8   19.51    2.03
   2  -7   8   18.55    2.13
   2  -7   8   23.27    2.46
  -2  -7  -8   18.42    2.00
  -2  -7  -8   20.70    2.18
   2  -7   8   19.88    2.16
  -2  -7  -8   18.01    1.97
  -2   7  -9   27.17    1.98
   2  -7   9   21.54    2.13
  -2  -7  -9   23.43    2.09
  -2  -7  -9   22.52    2.08
   2  -7   9   24.54    2.27
  -2  -7  -9   24.02    2.13
   2  -7  10    0.65    0.46
  -2  -7 -10    0.85    0.58
  -2  -7 -10    0.37    0.48
   2  -7  10    0.83    0.65
  -2  -7 -10    0.38    0.54
   2  -7  11    1.52    0.46
  -2  -7 -11    1.72    0.57
   2  -7  11    0.60    0.48
   2   8 -11   16.59    1.43
   2  -8 -11   16.72    1.42
  -2  -8  11   16.14    1.52
   2  -8 -11   16.10    1.47
   2   8 -10   32.97    2.29
  -2  -8  10   31.85    2.38
   2  -8 -10   33.60    2.28
  -2  -8  10   32.84    2.35
   2  -8 -10   32.41    2.29
   2  -8 -10   36.29    2.45
   2   8  -9    3.77    0.87
  -2  -8   9    2.67    0.92
   2  -8  -9    3.96    0.91
   2  -8  -9    3.01    0.85
   2  -8  -9    3.24    0.91
   2  -8  -9    2.34    0.75
   2  -8  -9    4.22    1.03
  -2  -8   9    3.79    0.96
   2  -8  -9    3.64    0.92
  -2  -8   8   87.56    4.30
   2   8  -8   86.87    4.32
   2  -8  -8   95.17    4.27
   2  -8  -8   91.81    4.32
   2  -8  -8   91.27    4.27
  -2  -8   8   98.21    4.33
   2  -8  -8   90.74    4.25
   2  -8  -8   95.89    4.31
   2  -8  -8   93.17    4.42
   2  -8  -8   97.08    4.33
  -2  -8   7  283.30    7.73
   2  -8  -7  298.81    7.82
   2   8  -7  282.59    8.02
   2  -8  -7  286.42    7.98
  -2  -8   7  318.26    7.91
   2  -8  -7  302.39    7.94
   2  -8  -7  271.81    7.49
   2  -8  -7  297.48    7.92
   2  -8  -7  297.34    8.17
   2  -8  -7  316.11    7.86
  -2  -8   6   27.66    2.45
   2  -8  -6   29.21    2.55
   2  -8  -6   26.83    2.56
   2  -8  -6   30.98    2.65
   2  -8  -6   30.77    2.62
   2  -8  -6   28.17    2.47
   2  -8  -6   33.42    2.62
   2  -8  -6   31.11    2.75
  -2  -8   5  399.60    9.15
   2  -8  -5  372.15    9.51
   2  -8  -5  361.23    8.76
   2  -8  -5  393.95    9.72
  -2  -8   4  767.75   12.45
   2  -8  -4  689.73   13.25
  -2  -8   4  754.20   13.70
   2  -8  -4  671.18   12.00
  -2  -8   3  361.31    9.16
   2  -8  -3  310.09    9.08
  -2  -8   3  338.22    9.17
   2  -8  -3  308.03    8.16
   2  -8  -3  348.18    8.26
  -2  -8   2    0.51    0.87
   2  -8  -2    0.39    0.69
  -2  -8   2   -0.45    1.01
   2  -8  -2   -1.24    0.96
   2  -8  -1  197.13    6.56
  -2  -8   1  196.85    6.76
  -2  -8   1  216.74    7.27
  -2  -8   1  208.52    7.15
   2  -8  -1  217.80    6.78
   2  -8  -1  201.01    6.53
   2  -8   0  262.20    7.54
  -2  -8   0  235.54    7.33
  -2  -8   0  266.82    8.10
  -2  -8   0  250.29    7.71
   2  -8   0  255.90    7.47
   2  -8   1  558.12   10.85
   2  -8   1  562.11   10.48
  -2  -8  -1  462.90   10.22
  -2  -8  -1  493.27   10.95
  -2  -8  -1  476.08   10.65
   2  -8   1  489.45   10.50
  -2  -8  -1  541.63   10.59
  -2  -8  -2  362.46    8.98
   2  -8   2  424.71    9.31
  -2  -8  -2  388.68    9.87
  -2  -8  -2  373.69    9.45
  -2  -8  -2  385.85    9.80
  -2  -8  -2  426.13    9.54
   2  -8   2  385.02    9.43
  -2  -8  -3    9.60    1.59
   2  -8   3    6.63    1.32
  -2  -8  -3    9.82    1.74
  -2  -8  -3    8.69    1.58
  -2  -8  -3    9.83    1.67
  -2  -8  -3    9.82    1.60
   2  -8   3    7.80    1.49
  -2  -8  -4   45.30    3.13
   2  -8   4   41.64    3.03
  -2  -8  -4   44.90    3.34
  -2  -8  -4   45.91    3.03
  -2  -8  -4   45.18    3.22
  -2  -8  -4   44.84    3.27
  -2  -8  -4   44.23    3.12
   2  -8   4   48.01    3.10
   2  -8   4   39.63    3.14
   2  -8   5   32.68    2.71
  -2  -8  -5   30.89    2.75
  -2  -8  -5   32.99    2.70
  -2  -8  -5   36.44    2.69
  -2  -8  -5   31.32    2.74
   2  -8   5   35.54    2.73
  -2  -8  -5   33.59    2.70
   2  -8   5   27.60    2.60
   2  -8   6    3.09    0.98
  -2  -8  -6    4.31    1.17
  -2  -8  -6    2.22    0.75
  -2  -8  -6    3.40    0.90
  -2  -8  -6    3.20    1.01
  -2  -8  -6    3.68    1.01
  -2  -8  -6    2.49    0.83
   2  -8   6    4.50    1.02
   2  -8   7    7.41    1.32
  -2  -8  -7    8.13    1.46
  -2  -8  -7    7.30    1.23
  -2  -8  -7    8.94    1.34
  -2  -8  -7    7.52    1.31
  -2  -8  -7    8.05    1.27
   2  -8   7    7.71    1.29
  -2  -8  -7    8.41    1.36
  -2   8  -8   23.86    1.90
   2  -8   8   24.35    2.15
  -2  -8  -8   24.67    2.04
  -2  -8  -8   23.31    2.07
  -2  -8  -8   25.22    1.93
   2  -8   8   25.18    2.12
  -2  -8  -8   24.38    2.08
   2  -8   9   55.02    2.90
  -2   8  -9   59.71    2.44
  -2  -8  -9   60.69    2.67
   2  -8   9   54.89    2.86
  -2  -8  -9   56.17    2.85
   2  -8  10   11.63    1.16
  -2  -8 -10   10.53    0.97
   2  -8  10   12.62    1.24
   2   9 -10   28.45    1.72
  -2  -9   9    1.25    0.61
   2   9  -9    0.96    0.54
   2  -9  -9    0.92    0.53
   2  -9  -9    1.91    0.77
   2  -9  -9    0.88    0.46
   2   9  -8   14.69    1.58
   2  -9  -8   16.88    1.61
  -2  -9   8   13.61    1.48
   2  -9  -8   16.07    1.69
   2  -9  -8   15.20    1.50
   2  -9  -8   14.47    1.54
   2   9  -7  101.08    4.32
   2  -9  -7  105.98    4.27
  -2  -9   7  102.96    4.14
   2  -9  -7  107.52    4.25
   2  -9  -7  103.84    4.30
   2  -9  -7   98.59    4.23
   2   9  -6    3.07    0.98
  -2  -9   6    3.81    0.93
   2  -9  -6    3.64    1.04
   2  -9  -6    3.61    0.96
  -2  -9   6    4.99    1.14
   2  -9  -6    3.91    1.15
   2  -9  -6    3.01    0.89
  -2  -9   5    9.65    1.34
   2  -9  -5    6.69    1.33
  -2  -9   5    9.55    1.49
   2  -9  -5    7.23    1.28
   2  -9  -5    8.96    1.47
   2  -9  -5    8.00    1.42
   2  -9  -4    0.84    0.61
  -2  -9   4    0.73    0.67
   2  -9  -4    1.75    0.66
  -2  -9   4    0.65    0.63
   2  -9  -4    0.62    0.62
   2  -9  -3   11.84    1.63
   2  -9  -3   11.40    1.73
  -2  -9   3   12.44    1.59
  -2  -9   3   15.27    1.85
   2  -9  -3   12.31    1.72
   2  -9  -3   15.16    1.69
   2  -9  -2   35.51    3.02
  -2  -9   2   39.79    2.95
  -2  -9   2   40.92    3.01
   2  -9  -2   39.04    2.88
   2  -9  -2   42.75    2.93
   2  -9  -1    6.84    1.39
  -2  -9   1    5.28    1.19
   2  -9  -1    6.48    1.47
  -2  -9   1    6.75    1.30
   2  -9  -1    8.55    1.42
   2  -9   0  137.97    5.31
  -2  -9   0  134.52    5.46
  -2  -9   0  129.22    5.39
   2  -9   0  133.69    5.30
   2  -9   1   80.71    3.97
  -2  -9  -1   71.18    4.03
  -2  -9  -1   70.76    4.08
  -2  -9  -1   66.80    3.88
   2  -9   1   67.44    3.84
   2  -9   2   44.45    2.86
  -2  -9  -2   43.88    3.16
  -2  -9  -2   39.35    2.95
  -2  -9  -2   44.71    3.15
  -2  -9  -2   43.88    2.86
   2  -9   2   39.72    2.98
   2  -9   3   13.28    1.60
  -2  -9  -3   13.84    1.81
  -2  -9  -3   13.92    1.77
  -2  -9  -3   11.16    1.63
  -2  -9  -3   16.99    1.84
   2  -9   3   12.34    1.73
   2  -9   4   47.71    3.00
  -2  -9  -4   44.15    3.05
  -2  -9  -4   45.02    3.10
  -2  -9  -4   48.05    3.05
   2  -9   4   45.16    3.09
  -2  -9  -4   47.83    2.98
   2  -9   5   25.25    2.19
  -2  -9  -5   24.83    2.23
  -2  -9  -5   26.18    2.17
  -2  -9  -5   25.01    2.24
  -2  -9  -5   25.70    2.16
   2  -9   6   22.95    2.03
  -2  -9  -6   25.17    2.13
  -2  -9  -6   22.34    2.01
  -2  -9  -6   25.53    1.97
   2  -9   6   26.68    1.95
  -2  -9  -6   24.27    2.00
   2  -9   7   37.89    2.41
  -2   9  -7   38.14    2.27
  -2  -9  -7   36.38    2.35
   2  -9   7   44.14    2.34
  -2  -9  -7   38.81    2.34
   2  -9   8    5.77    0.91
  -2   9  -8    6.71    0.84
   2  -9   8    6.62    0.86
  -2  -9  -8    5.79    0.89
   2  -9   9   20.16    1.31
   2  10  -8   -0.43    0.37
   2 -10  -8   -0.32    0.36
   2 -10  -7   14.31    1.34
   2  10  -7   12.96    1.28
   2 -10  -7   14.64    1.21
   2 -10  -7   12.52    1.25
   2 -10  -6   17.27    1.60
   2  10  -6   15.06    1.44
   2 -10  -6   18.04    1.49
   2 -10  -6   16.42    1.56
   2 -10  -5   23.62    1.97
   2  10  -5   22.72    1.84
   2 -10  -5   25.09    1.89
   2 -10  -5   23.19    1.96
   2  10  -4   49.62    2.74
   2 -10  -4   50.99    2.90
  -2 -10   4   55.86    2.83
   2 -10  -4   53.72    2.90
   2 -10  -4   55.22    3.15
   2  10  -3    1.07    0.48
   2 -10  -3    1.24    0.68
   2 -10  -3    1.02    0.67
  -2 -10   3    1.08    0.45
  -2 -10   3    1.21    0.57
   2  10  -2   22.01    1.80
   2 -10  -2   20.61    1.97
  -2 -10   2   21.82    1.87
   2 -10  -2   18.96    1.97
  -2 -10   2   22.07    1.96
   2 -10  -2   22.90    1.84
   2 -10  -1    0.01    0.54
   2 -10  -1    0.77    0.66
  -2 -10   1    0.50    0.43
  -2 -10   1    0.60    0.54
  -2 -10   1    0.75    0.57
   2 -10  -1    0.71    0.43
   2 -10   0    2.74    0.83
  -2 -10   0    3.01    0.81
   2 -10   0    2.18    0.81
  -2 -10   0    3.02    0.88
  -2 -10   0    3.41    0.93
   2 -10   0    2.48    0.74
  -2 -10  -1   40.49    2.63
   2 -10   1   38.48    2.81
  -2 -10  -1   38.75    2.65
  -2 -10  -1   41.76    2.68
   2 -10   1   40.37    2.61
   2 -10   2   19.48    1.96
  -2 -10  -2   18.87    1.80
  -2 -10  -2   20.16    1.89
   2 -10   2   18.01    1.78
  -2 -10  -3  169.46    5.12
  -2 -10  -3  181.50    5.17
  -2 -10  -3  174.62    5.40
   2 -10   4   55.92    2.58
  -2 -10  -4   51.74    2.74
  -2 -10  -4   62.12    2.81
  -2 -10  -4   55.52    2.88
  -2 -10  -4   58.96    2.52
   2 -10   5   27.58    1.76
  -2 -10  -5   25.75    1.81
  -2 -10  -5   25.23    1.86
  -2 -10  -5   26.35    1.61
  -2 -10  -5   26.70    1.62
   2 -10   6   34.53    1.79
  -2  10  -6   31.15    1.76
   2 -10   6   35.05    1.84
  -2 -10  -6   32.82    1.88
  -2 -10  -6   30.93    1.56
  -2 -11   5   42.27    1.91
   2 -11  -5   39.89    1.81
  -2 -11   4    0.31    0.33
   2 -11  -4    0.58    0.33
  -2 -11   3   20.02    1.50
   2 -11  -3   19.26    1.48
  -2 -11   2    1.96    0.57
   2 -11  -2    2.87    0.57
   2 -11  -2    3.21    0.69
  -2 -11   1   68.12    2.74
   2 -11  -1   67.22    2.46
   2 -11  -1   65.02    2.83
  -2 -11   0   42.50    2.26
  -2 -11   0   41.85    2.11
  -2 -11   0   41.32    1.86
   2 -11   0   39.86    2.19
  -2 -11  -1    1.64    0.48
  -2 -11  -1    2.89    0.70
   2 -11   1    2.16    0.59
  -2 -11  -1    2.37    0.51
  -2 -11  -2   -0.31    0.35
  -2 -11  -2   -0.21    0.38
  -2 -11  -2   -0.43    0.31
   2 -11   2    0.38    0.38
  -2  11  -3  111.48    2.96
   2 -11   3  119.51    3.08
  -2 -11  -3  120.14    3.22
   3   0 -17   44.28    1.98
  -3   0  16    0.26    0.43
   3   0 -16    0.20    0.47
  -3   0  15   10.20    1.52
   3   0 -15    8.30    1.18
   3   0 -14   -1.22    0.90
  -3   0  14   -0.07    0.68
   3   0 -14   -0.10    0.61
   3   0 -13  430.19    9.52
   3   0 -13  432.86    9.45
   3   0 -13  402.97    9.33
   3   0 -12    1.87    0.70
   3   0 -12   -0.53    0.56
   3   0 -11  405.14    8.99
   3   0 -11  366.96    6.43
   3   0 -10    0.14    0.33
   3   0 -10    3.26    0.64
   3   0  -9  337.54    5.38
   3   0  -8    0.43    0.30
   3   0  -7   31.70    1.42
   3   0  -6    0.27    0.26
  -3   0   5  484.79    1.88
   3   0  -5  515.53    4.84
   3   0  -4   18.73    0.84
   3   0  -2    3.54    0.45
   3   0  -1 9999.00   19.20
   3   0   0    2.76    0.38
   3   0   1 4173.38   13.58
   3   0   2    3.33    0.47
   3   0   3 5782.31   18.24
   3   0   4    0.70    0.40
   3   0   5  351.44    5.28
   3   0   6    0.27    0.37
   3   0   7  252.65    5.18
  -3   0  -8    0.79    0.55
   3   0   8    0.11    0.45
  -3   0  -9    7.40    1.34
   3   0   9    2.95    0.69
  -3   0 -10    0.19    0.55
  -3   0 -11    8.83    1.46
  -3   0 -11   10.43    1.44
   3   0  11    9.66    1.67
  -3   0 -12    0.50    0.56
   3   0  12   -1.29    0.72
  -3   0 -13   13.99    1.58
   3   0  13   11.98    1.52
  -3   0 -14    0.50    0.40
  -3   0 -14    0.53    0.26
   3  -1 -17   13.72    1.09
   3   1 -17   14.27    1.11
  -3  -1  16   11.20    1.43
   3  -1 -16   12.35    1.36
   3  -1 -15    4.23    0.89
   3  -1 -15    3.39    0.82
   3   1 -15    3.83    0.82
  -3  -1  15    4.65    1.14
   3   1 -15    3.42    0.78
   3  -1 -15    3.27    0.87
   3  -1 -14    2.64    0.71
   3   1 -14    4.02    1.03
   3  -1 -14    3.77    1.09
   3   1 -14    4.48    1.05
   3  -1 -13  339.76    8.49
   3   1 -13  338.95    8.66
   3  -1 -13  327.00    8.35
   3  -1 -12  339.90    8.63
   3   1 -12  343.12    8.81
  -3  -1  12  319.42    9.00
   3   1 -12  349.29    6.55
   3  -1 -12  330.29    8.53
   3  -1 -11  339.74    8.47
  -3  -1  11  305.12    8.52
   3   1 -11  350.04    8.65
   3  -1 -11  327.65    6.09
   3   1 -11  327.13    6.16
   3  -1 -11  360.69    6.22
   3  -1 -10  509.87    7.10
   3   1 -10  516.46    7.16
   3   1  -9 2091.19   13.36
   3  -1  -9 2097.46   13.46
   3  -1  -8 1545.77   10.61
   3   1  -8 1559.54   10.59
   3   1  -7  443.31    5.22
   3  -1  -7  434.19    5.19
   3   1  -6 1171.43    7.86
   3  -1  -6 1178.06    7.94
   3   1  -5  477.52    4.66
  -3  -1   5  485.24    3.65
   3  -1  -5  476.89    4.70
   3  -1  -4  176.06    2.64
  -3  -1   4  181.82    2.20
   3   1  -4  178.30    2.61
  -3  -1   3 8474.39   15.06
   3   1  -3 8540.63   17.57
   3   1  -1 5918.38   15.28
  -3  -1   1 5959.92   13.66
  -3  -1   1 5930.98   10.88
   3  -1   0 1266.23    6.99
   3   1   0 1241.19    7.42
   3  -1   1  746.38    5.68
   3   1   1  748.06    5.93
   3   1   2 3625.93   14.00
   3  -1   2 3544.97   13.16
   3   1   3 1670.33   10.21
   3  -1   3 1613.58    9.51
   3  -1   4  694.93    6.72
   3   1   4  711.38    7.11
   3   1   5 1169.72    9.88
   3  -1   5 1169.39    9.46
   3  -1   6    6.57    0.81
   3   1   6    5.65    0.81
   3   1   7  655.11    8.49
   3  -1   7  655.11    8.35
  -3  -1  -8  150.25    5.71
   3   1   8  140.69    4.21
   3  -1   8  147.06    4.28
  -3  -1  -9    1.26    0.63
   3  -1   9    0.29    0.52
   3   1   9    1.01    0.52
  -3  -1 -10   97.36    4.64
  -3  -1 -10   96.48    4.89
   3  -1  10   91.98    5.01
  -3  -1 -11    6.44    1.26
  -3  -1 -11    7.46    1.44
   3  -1  11    6.04    1.40
  -3  -1 -12  151.57    5.63
  -3  -1 -12  162.33    5.21
  -3   1 -12  142.68    5.40
   3   1  12  150.13    5.68
   3  -1  12  159.39    5.98
  -3  -1 -13   12.48    1.49
  -3   1 -13   12.97    1.52
   3  -1  13   11.25    1.44
   3   1  13   11.22    1.42
  -3  -1 -14    0.75    0.41
  -3   1 -14    0.50    0.41
  -3   1 -14    0.68    0.36
   3   2 -17    0.75    0.32
   3  -2 -17    0.68    0.31
   3  -2 -16    2.75    0.63
  -3  -2  16    3.22    0.90
   3  -2 -16    2.22    0.67
   3  -2 -15  120.87    4.28
   3   2 -15  126.58    4.17
   3  -2 -15  120.23    4.15
  -3  -2  15  115.54    5.08
   3   2 -15  115.28    4.34
   3  -2 -15  111.51    4.43
   3  -2 -14  183.98    5.90
   3  -2 -14  189.12    5.93
  -3  -2  14  189.61    7.03
   3   2 -14  188.82    6.25
   3  -2 -14  180.36    6.17
   3  -2 -13 1055.46   14.93
   3   2 -13 1096.48   15.85
  -3  -2  13 1093.02   17.03
   3  -2 -13 1085.71   15.17
   3  -2 -12  168.90    6.14
   3  -2 -12  167.34    6.11
  -3  -2  12  160.82    6.60
   3   2 -12  173.55    6.41
   3   2 -11    6.78    1.17
   3  -2 -11    5.78    1.19
   3  -2 -11    8.63    1.08
   3  -2 -11    6.10    0.83
   3   2 -11    6.36    0.86
   3  -2 -11    8.05    1.35
   3   2 -11    7.41    1.37
  -3  -2  11    7.40    1.41
   3  -2 -10   27.83    1.68
   3   2 -10   27.78    1.67
   3  -2 -10   27.23    2.35
   3  -2 -10   26.11    1.71
  -3  -2  10   25.57    2.45
   3  -2  -9  147.39    3.72
   3  -2  -9  143.64    3.56
   3   2  -9  147.66    3.57
   3  -2  -8  118.41    3.07
   3  -2  -8  117.00    2.97
   3   2  -8  126.26    3.04
  -3  -2   7   80.11    1.97
  -3  -2   7   76.94    1.96
   3   2  -7   72.17    2.12
   3  -2  -7   70.61    2.21
   3  -2  -7   70.37    2.11
   3   2  -6 1327.24    8.38
   3  -2  -6 1306.43    8.45
  -3  -2   5  339.27    3.31
  -3  -2   5  324.94    3.72
   3   2  -5  314.41    3.81
   3  -2  -5  316.69    3.84
   3  -2  -5  341.62    3.22
   3   2  -4  187.89    2.72
   3  -2  -4  188.12    2.74
  -3  -2   4  185.21    2.74
   3  -2  -4  194.27    2.28
  -3  -2   3  411.81    3.37
   3  -2  -3  383.96    3.63
  -3  -2   3  383.22    3.88
   3   2  -3  373.12    3.61
   3  -2  -3  404.77    3.19
   3  -2  -2 1336.32    6.13
  -3  -2   2 1322.80    7.39
   3  -2  -2 1321.09    6.39
   3  -2  -1  127.71    2.13
   3  -2  -1  126.02    2.02
  -3  -2   1  121.56    2.28
  -3  -2   1  122.91    2.02
   3  -2   0  678.96    5.05
  -3  -2   0  672.51    5.54
   3  -2   1    2.32    0.16
  -3  -2  -1    1.89    0.35
   3   2   2 3844.70   15.26
   3  -2   2 3811.30   13.55
   3   2   3   39.78    1.68
   3  -2   3   39.87    1.52
   3   2   4 1009.53    8.92
   3  -2   4 1003.38    8.15
   3   2   5  467.48    6.43
   3  -2   5  491.18    6.16
   3   2   6   10.12    1.05
   3  -2   6   11.97    1.08
   3  -2   7  507.43    7.41
   3   2   7  474.72    7.42
  -3  -2  -8  494.73   10.71
  -3  -2  -8  495.87   10.59
   3   2   8  470.96    7.95
   3  -2   8  512.94    7.97
   3  -2   8  516.32   11.44
  -3  -2  -8  537.41   10.41
  -3  -2  -9   97.27    4.89
  -3  -2  -9  100.73    4.84
   3  -2   9   97.49    5.16
  -3  -2  -9  108.32    4.67
   3  -2   9  102.67    5.01
  -3  -2 -10    6.87    1.39
  -3  -2 -10    7.86    1.29
   3  -2  10    6.86    1.53
   3  -2  10    6.34    1.37
  -3  -2 -11    0.16    0.62
  -3  -2 -11    1.12    0.67
   3  -2  11    0.45    0.76
   3  -2  11    0.63    0.70
  -3  -2 -12   31.58    2.35
  -3  -2 -12   29.46    2.40
   3  -2  12   27.06    2.48
   3   2  12   27.07    2.34
  -3   2 -13   17.10    1.62
  -3  -2 -13   18.75    1.71
   3  -2  13   16.78    1.68
   3   2  13   18.37    1.62
  -3  -2 -14  194.61    4.16
  -3   2 -14  196.81    4.23
  -3   2 -14  197.43    4.16
  -3  -3  16    6.12    1.02
   3  -3 -16    5.88    0.86
   3  -3 -15   18.59    1.67
   3  -3 -15   19.35    1.63
   3   3 -15   20.06    1.82
  -3  -3  15   20.01    2.06
   3  -3 -15   17.05    1.69
   3  -3 -14  476.02    9.34
   3  -3 -14  487.64    9.20
   3   3 -14  470.81    9.79
  -3  -3  14  502.22   10.75
  -3  -3  14  472.78   10.78
   3  -3 -14  461.83    9.57
   3  -3 -13   47.63    3.20
   3  -3 -13   49.62    3.19
   3   3 -13   52.88    3.54
  -3  -3  13   53.35    3.82
   3  -3 -13   54.71    3.30
   3  -3 -13   47.19    3.27
   3   3 -12  443.32    9.39
   3  -3 -12  394.71    9.32
   3  -3 -12  422.43    9.61
   3  -3 -12  456.62    9.85
   3   3 -12  413.45    9.97
  -3  -3  12  416.36   10.71
   3  -3 -12  399.51    9.64
  -3  -3  11   24.53    2.56
   3  -3 -11   21.80    2.19
   3   3 -11   26.07    2.36
   3  -3 -11   28.88    1.83
   3  -3 -11   20.96    2.18
   3  -3 -11   24.96    2.37
   3   3 -11   21.87    2.30
  -3  -3  11   24.61    2.62
   3  -3 -11   23.76    2.38
   3   3 -10   17.37    1.92
  -3  -3  10   18.14    2.13
   3  -3 -10   16.81    1.89
   3  -3 -10   18.19    1.41
   3  -3 -10   15.94    1.90
   3  -3 -10   17.96    1.46
   3  -3 -10   17.65    1.91
   3   3 -10   18.09    2.05
  -3  -3  10   20.10    2.26
   3  -3 -10   15.82    1.83
   3  -3  -9   49.94    2.31
   3   3  -9   56.17    2.20
   3  -3  -9   53.38    2.21
   3  -3  -8 2017.80   13.50
  -3  -3   8 2219.17   12.59
   3  -3  -8 2068.74   12.66
   3   3  -8 2177.56   12.54
  -3  -3   7    2.58    0.47
   3   3  -7    2.28    0.44
   3  -3  -7    2.13    0.44
  -3  -3   7    2.25    0.44
   3  -3  -7    2.50    0.57
  -3  -3   6  215.19    3.33
   3  -3  -6  195.32    3.66
  -3  -3   6  182.21    3.35
   3  -3  -6  219.30    3.30
   3   3  -6  202.08    3.21
   3  -3  -6  204.71    3.36
  -3  -3   5  173.89    2.86
  -3  -3   5  154.88    3.00
   3   3  -5  158.92    2.64
   3  -3  -5  157.59    2.74
   3  -3  -5  175.96    2.82
   3  -3  -5  154.58    3.02
  -3  -3   4  356.06    3.92
   3  -3  -4  342.32    3.82
   3  -3  -4  341.48    3.72
  -3  -3   4  322.96    4.24
   3   3  -4  349.14    3.66
   3  -3  -4  319.81    4.02
   3  -3  -3   68.71    1.74
   3  -3  -3   68.07    1.55
  -3  -3   3   64.26    1.88
   3   3  -3   65.98    1.48
  -3  -3   3   71.55    1.75
   3  -3  -3   63.76    1.60
   3  -3  -2 1543.97    8.09
   3  -3  -2 1565.49    7.00
  -3  -3   2 1504.02    9.09
   3   3  -2 1522.62    7.77
   3  -3  -2 1549.53    7.60
   3  -3  -1  291.42    3.75
   3  -3  -1  300.01    3.07
  -3  -3   1  307.32    3.84
  -3  -3   1  283.35    4.01
   3   3  -1  289.39    3.61
   3   3   0  508.15    5.13
   3  -3   0  546.92    5.49
  -3  -3   0  517.44    5.49
   3  -3   0  564.30    4.19
  -3  -3   0  530.03    5.28
   3  -3   0  590.89    3.74
   3  -3   1 2645.51   12.90
  -3  -3  -1 2624.26   12.59
   3   3   1 2688.85   12.62
  -3  -3  -1 2673.04   12.41
  -3  -3  -2 1841.16   10.87
   3   3   2 1829.36   10.93
   3   3   3  270.78    4.53
  -3  -3  -3  262.33    4.41
   3   3   4   12.59    1.06
   3  -3   4    7.93    0.78
   3  -3   5  525.24    6.49
   3   3   5  483.25    6.88
   3  -3   6  113.94    3.26
   3   3   6   99.90    3.37
  -3  -3  -7  844.95   13.75
  -3  -3  -7  789.65   13.27
   3   3   7  761.76    9.81
   3  -3   7  805.60   14.14
  -3  -3  -7  832.43   13.15
  -3  -3  -7  804.82   13.54
  -3  -3  -7  836.83   12.79
  -3  -3  -8 4182.05   31.05
  -3  -3  -8 4278.11   32.16
   3   3   8 4285.55   24.64
   3  -3   8 4200.07   33.36
  -3  -3  -8 4277.40   30.15
  -3  -3  -8 4363.29   29.85
  -3  -3  -9  528.42   11.16
  -3  -3  -9  546.57   11.63
   3  -3   9  537.29   12.13
  -3  -3  -9  549.19   10.76
   3  -3   9  530.30   11.47
  -3  -3 -10    6.24    1.36
  -3  -3 -10    3.87    1.16
   3  -3  10    5.76    1.42
  -3  -3 -10    4.13    1.05
   3  -3  10    4.58    1.19
  -3  -3 -11   14.32    1.82
  -3  -3 -11   15.46    1.87
   3  -3  11   15.75    2.02
   3  -3  11   16.36    1.86
  -3  -3 -11   14.70    1.62
   3  -3  11   14.70    1.84
  -3  -3 -12   63.33    3.31
  -3  -3 -12   66.78    3.44
   3  -3  12   63.15    3.58
  -3  -3 -13    0.29    0.42
  -3   3 -13    1.24    0.52
   3  -3  13    1.32    0.53
  -3   3 -14   52.21    1.97
  -3  -4  16   18.82    1.50
   3  -4 -16   19.37    1.30
   3  -4 -15   23.65    1.63
   3   4 -15   21.61    1.78
   3  -4 -15   24.31    1.58
  -3  -4  15   23.00    2.04
   3  -4 -14    2.37    0.78
   3  -4 -14    2.97    0.75
   3  -4 -14    2.31    0.73
  -3  -4  14    2.05    0.88
   3   4 -14    3.15    0.87
  -3  -4  14    2.49    0.98
   3  -4 -14    2.96    0.84
   3  -4 -13    7.40    1.33
   3   4 -13    7.34    1.19
   3  -4 -13    7.39    1.21
   3  -4 -13    7.42    1.32
  -3  -4  13    6.88    1.37
  -3  -4  13    8.99    1.69
   3   4 -13    8.62    1.43
   3  -4 -13    9.84    1.48
   3  -4 -12  123.87    5.21
   3   4 -12  130.36    5.13
  -3  -4  12  124.81    5.74
   3  -4 -12  122.79    5.09
   3  -4 -12  129.39    5.24
   3   4 -12  122.90    5.39
  -3  -4  12  123.97    5.77
  -3  -4  12  121.03    5.65
   3  -4 -12  121.30    5.20
   3  -4 -11  176.18    6.30
  -3  -4  11  183.96    7.00
   3   4 -11  178.89    6.21
   3  -4 -11  178.39    6.20
   3   4 -11  179.84    6.58
   3  -4 -11  191.21    6.47
  -3  -4  11  177.20    6.91
   3  -4 -11  174.90    6.37
   3  -4 -10    2.44    0.89
  -3  -4  10    3.16    0.98
   3   4 -10    2.35    0.70
   3  -4 -10    2.81    0.85
   3  -4 -10    2.36    0.57
   3   4 -10    4.02    1.05
   3  -4 -10    3.67    1.00
  -3  -4  10    2.92    1.06
   3  -4 -10    2.28    0.83
  -3  -4   9    5.33    1.13
   3  -4  -9    4.41    1.13
   3   4  -9    2.91    0.87
   3  -4  -9    2.91    0.99
   3  -4  -9    3.09    0.60
   3  -4  -9    3.00    0.86
   3   4  -9    3.07    0.93
   3  -4  -9    3.30    0.89
   3  -4  -9    2.65    0.95
  -3  -4   9    3.28    0.98
   3  -4  -8  149.30    3.48
  -3  -4   8  146.12    3.61
  -3  -4   7   12.65    0.99
   3  -4  -7   10.72    1.03
  -3  -4   7   12.02    1.02
   3  -4  -7   12.99    0.98
   3  -4  -7   12.67    0.97
  -3  -4   6   15.62    1.04
   3  -4  -6   14.50    1.14
  -3  -4   6   13.63    1.04
   3  -4  -6   15.17    0.99
   3  -4  -6   15.11    0.93
   3  -4  -5  332.59    4.83
  -3  -4   5  336.06    5.00
  -3  -4   5  354.41    4.71
   3  -4  -5  353.46    4.08
   3  -4  -5  349.11    4.60
  -3  -4   4    0.64    0.30
   3  -4  -4    0.83    0.23
  -3  -4   4    0.07    0.27
   3  -4  -4    0.66    0.34
   3  -4  -3  394.52    4.67
  -3  -4   3  371.63    5.08
   3  -4  -3  417.02    3.70
  -3  -4   3  410.61    5.00
   3  -4  -3  375.47    4.67
   3  -4  -2  670.08    6.21
  -3  -4   2  668.83    6.83
   3  -4  -1  683.51    6.54
   3   4  -1  734.31    5.68
  -3  -4   1  684.40    7.00
  -3  -4   1  714.80    6.82
   3  -4   0  852.71    7.70
   3   4   0  890.85    6.89
  -3  -4   0  845.75    7.82
  -3  -4   0  875.10    7.80
   3   4   1 1105.54    8.37
   3  -4   1 1071.39    9.09
  -3  -4  -1 1063.29    8.98
  -3  -4  -1 1093.99    9.06
   3  -4   2 3000.19   16.14
  -3  -4  -2 3017.32   15.31
  -3  -4  -2 3019.40   15.70
   3  -4   3 2109.93   14.30
  -3  -4  -3 2140.05   13.78
   3  -4   4  158.52    4.16
   3   4   4  166.20    3.99
   3  -4   5  192.40    4.88
   3   4   5  207.90    4.74
   3  -4   6   83.98    4.26
  -3  -4  -6   83.01    4.26
   3  -4   6   77.62    3.25
  -3  -4  -6   76.26    4.24
   3   4   6   80.85    3.14
   3  -4   6   81.94    4.46
  -3  -4  -6   81.37    4.23
  -3  -4  -6   81.17    4.15
  -3  -4  -6   83.66    4.34
  -3  -4  -6   84.62    4.15
   3  -4   7 1757.43   20.20
  -3  -4  -7 1761.75   20.09
  -3  -4  -7 1873.05   20.60
   3  -4   7 1793.85   16.28
   3   4   7 1812.23   15.56
   3  -4   7 1756.65   21.49
  -3  -4  -7 1779.80   20.32
  -3  -4  -7 1677.66   20.03
  -3  -4  -7 1767.32   19.61
  -3  -4  -7 1710.33   19.07
  -3  -4  -8  455.03   10.41
   3  -4   8  466.71   10.53
  -3  -4  -8  488.23   10.75
  -3  -4  -8  458.86   10.08
   3  -4   8  456.77   11.18
  -3  -4  -8  463.18   10.80
  -3  -4  -8  458.05    9.85
   3  -4   8  460.75   10.60
  -3  -4  -9  219.81    7.18
   3  -4   9  211.10    7.06
  -3  -4  -9  197.49    6.83
   3  -4   9  206.42    7.49
   3  -4   9  208.56    7.12
  -3  -4  -9  206.61    6.71
   3  -4   9  204.63    7.15
  -3  -4  -9  216.51    6.74
  -3  -4 -10    3.81    0.96
  -3  -4 -10    1.03    0.68
  -3  -4 -10    1.52    0.65
   3  -4  10    1.21    0.74
   3  -4  10    1.72    0.85
  -3  -4 -10    2.73    0.90
   3  -4  10    4.26    1.10
  -3  -4 -11   63.21    3.56
  -3  -4 -11   67.50    3.51
   3  -4  11   64.20    3.83
  -3  -4 -11   67.64    3.37
   3  -4  11   66.83    3.59
   3  -4  11   66.18    3.73
  -3  -4 -12   46.97    2.60
   3  -4  12   46.75    2.55
   3  -4  12   44.54    2.84
   3  -4  12   42.62    2.57
  -3   4 -13    5.31    0.75
  -3  -4 -13    5.30    0.75
  -3  -4 -13    5.17    0.75
   3  -4  13    5.33    0.83
  -3   4 -13    5.41    0.80
  -3  -5  15   18.69    1.59
   3  -5 -15   16.92    1.35
   3  -5 -14    9.07    1.14
  -3  -5  14    8.27    1.31
   3   5 -14    7.93    1.23
  -3  -5  14    9.60    1.40
   3  -5 -14   10.64    1.25
   3   5 -13  117.00    4.23
   3  -5 -13  111.55    4.51
   3  -5 -13  113.99    4.43
  -3  -5  13  111.27    4.94
   3  -5 -13  114.66    4.45
  -3  -5  13  111.80    5.03
   3   5 -13  114.64    4.73
   3  -5 -12  330.44    8.35
   3   5 -12  355.43    8.23
  -3  -5  12  340.19    9.17
   3  -5 -12  342.26    8.26
   3   5 -12  339.12    8.59
  -3  -5  12  347.51    9.29
  -3  -5  12  340.26    9.07
   3  -5 -12  339.75    8.24
   3  -5 -12  331.05    8.29
   3   5 -11   18.44    2.01
  -3  -5  11   19.06    2.35
   3  -5 -11   17.31    2.05
   3  -5 -11   18.52    2.12
   3   5 -11   21.13    2.31
  -3  -5  11   18.14    2.23
   3  -5 -11   18.13    2.14
  -3  -5  11   18.89    2.29
   3  -5 -11   18.31    2.09
  -3  -5  10   12.31    1.86
   3   5 -10   11.82    1.66
   3  -5 -10   13.64    1.83
   3  -5 -10   14.20    1.82
   3  -5 -10   15.10    1.91
  -3  -5  10   16.06    2.06
   3  -5 -10   17.60    2.03
   3   5 -10   11.62    1.70
  -3  -5  10   14.31    1.98
   3  -5 -10   14.41    1.86
   3  -5  -9  166.79    6.14
   3   5  -9  176.44    6.31
  -3  -5   9  169.34    6.52
   3  -5  -9  167.11    6.03
   3  -5  -9  174.38    6.18
   3   5  -9  178.61    6.36
  -3  -5   9  179.39    6.61
   3  -5  -9  201.58    6.55
  -3  -5   9  180.98    6.66
   3  -5  -9  180.11    6.45
   3  -5  -9  170.81    6.25
  -3  -5   8   17.11    2.04
   3   5  -8   15.11    1.87
   3  -5  -8   18.01    1.97
  -3  -5   8   16.76    1.35
   3  -5  -8   18.01    1.98
   3  -5  -8   16.57    1.93
   3  -5  -8   18.76    2.00
   3   5  -8   14.85    1.88
  -3  -5   8   16.16    1.93
  -3  -5   8   17.12    2.06
   3  -5  -8   19.84    2.16
   3  -5  -8   17.13    2.01
   3  -5  -7  523.23   10.47
  -3  -5   7  529.51   10.75
   3  -5  -7  533.97   10.25
  -3  -5   7  535.76    7.31
   3  -5  -7  519.43   10.26
   3   5  -7  553.54   10.57
   3  -5  -7  529.69   10.45
  -3  -5   6  408.61    5.84
   3  -5  -6  401.34    5.72
  -3  -5   5    0.21    0.33
  -3  -5   5    0.45    0.44
   3  -5  -5    0.67    0.37
  -3  -5   4   44.46    2.04
  -3  -5   4   48.34    1.97
  -3  -5   3    5.71    0.75
   3  -5  -3    6.58    0.67
  -3  -5   2   35.47    1.79
  -3  -5   2   41.77    1.86
   3  -5  -2   39.11    1.75
   3  -5  -1    5.89    0.78
  -3  -5   1    4.46    0.70
  -3  -5   1    4.40    0.66
   3  -5   0   50.71    2.10
  -3  -5   0   54.27    2.24
  -3  -5   0   52.06    2.16
   3  -5   1  531.60    7.03
  -3  -5  -1  519.38    6.92
  -3  -5  -1  539.16    7.07
   3  -5   2   14.25    1.25
  -3  -5  -2   16.05    1.25
  -3  -5  -2   15.12    1.25
   3  -5   3  303.08    5.77
  -3  -5  -3  310.10    5.75
   3  -5   4    1.85    0.63
  -3  -5  -4    1.69    0.60
  -3  -5  -4    1.65    0.78
   3  -5   5  166.35    6.04
  -3  -5  -5  171.60    6.08
   3  -5   5  166.52    4.74
  -3  -5  -5  172.38    6.46
   3  -5   5  164.48    6.37
  -3  -5  -5  173.13    6.24
  -3  -5  -5  174.60    6.34
  -3  -5  -5  164.02    5.93
  -3  -5  -5  187.01    5.91
  -3  -5  -5  172.84    6.09
   3  -5   5  161.12    6.05
  -3  -5  -5  161.25    5.84
   3  -5   6  805.68   13.65
  -3  -5  -6  827.86   13.81
   3  -5   6  832.62   10.94
  -3  -5  -6  779.87   13.95
  -3  -5  -6  819.93   13.77
  -3  -5  -6  823.07   13.49
   3  -5   6  785.96   14.29
  -3  -5  -6  815.41   13.99
   3  -5   6  779.82   13.67
  -3  -5  -6  787.43   13.10
  -3  -5  -7 1105.75   16.17
   3  -5   7 1069.98   15.99
  -3  -5  -7 1079.37   16.48
   3  -5   7 1079.60   17.07
   3  -5   7 1081.58   16.19
  -3  -5  -7 1097.32   15.74
  -3  -5  -7 1090.96   16.35
  -3  -5  -7 1108.13   16.29
   3  -5   7 1084.08   16.11
  -3  -5  -7 1078.88   15.42
  -3  -5  -8   51.51    3.32
  -3  -5  -8   46.33    3.31
   3  -5   8   42.68    3.20
   3  -5   8   46.40    3.56
   3  -5   8   43.57    3.28
  -3  -5  -8   45.95    3.44
  -3  -5  -8   42.70    3.10
   3  -5   8   43.07    3.23
  -3  -5  -8   41.64    3.06
  -3  -5  -9   56.00    3.59
   3  -5   9   54.04    3.53
  -3  -5  -9   59.44    3.49
   3  -5   9   54.13    3.81
   3  -5   9   54.51    3.59
  -3  -5  -9   54.77    3.42
   3  -5   9   54.53    3.61
  -3  -5  -9   51.98    3.33
   3  -5  10  134.24    5.15
  -3  -5 -10  133.39    5.27
  -3  -5 -10  142.18    5.06
  -3  -5 -10  128.87    4.89
   3  -5  10  131.64    5.25
   3  -5  10  133.75    5.64
   3  -5  10  134.20    5.40
  -3  -5 -10  129.69    4.86
  -3  -5 -11   48.26    2.68
  -3  -5 -11   41.32    2.53
   3  -5  11   46.81    3.08
   3  -5  11   43.19    2.73
   3  -5  11   44.69    2.86
  -3  -5 -12   49.33    2.26
  -3   5 -12   46.09    2.33
  -3  -5 -12   46.34    2.38
   3  -5  12   46.79    2.60
   3  -5  12   44.53    2.37
  -3  -6  14   11.80    1.25
   3  -6 -14   11.39    1.16
   3   6 -13   67.07    2.93
  -3  -6  13   64.38    3.44
   3  -6 -13   62.47    3.05
  -3  -6  13   66.58    3.37
   3  -6 -13   60.97    3.06
   3   6 -12  248.27    6.49
   3  -6 -12  228.60    6.27
   3   6 -12  236.03    6.60
  -3  -6  12  243.51    7.25
  -3  -6  12  249.00    7.09
   3  -6 -12  238.06    6.53
   3  -6 -12  258.88    6.40
   3  -6 -12  228.33    6.51
   3  -6 -11  399.84    8.88
   3   6 -11  408.25    9.16
  -3  -6  11  416.38    9.99
   3   6 -11  402.86    9.12
  -3  -6  11  423.28    9.99
   3  -6 -11  400.12    9.03
   3  -6 -11  436.01    9.07
  -3  -6  11  433.90    9.90
   3  -6 -11  409.02    9.25
  -3  -6  10  279.86    8.37
   3   6 -10  273.38    7.81
   3  -6 -10  281.46    7.74
   3  -6 -10  324.67    7.95
   3  -6 -10  333.56    8.35
   3   6 -10  279.26    7.79
  -3  -6  10  305.17    8.53
   3  -6 -10  267.66    7.65
  -3  -6  10  283.95    8.32
  -3  -6   9   63.47    4.02
   3   6  -9   63.83    3.92
   3  -6  -9   75.06    3.98
   3  -6  -9   61.85    3.70
   3   6  -9   67.95    3.86
  -3  -6   9   72.20    4.16
   3  -6  -9   62.89    3.74
   3  -6  -9   71.13    3.88
  -3  -6   9   65.21    4.01
   3  -6  -9   70.25    4.04
   3   6  -8   15.19    1.94
  -3  -6   8   16.34    2.04
  -3  -6   8   16.26    1.46
   3  -6  -8   15.91    1.95
   3  -6  -8   19.25    2.11
   3  -6  -8   17.63    1.99
   3   6  -8   15.25    1.87
   3  -6  -8   15.81    1.93
   3  -6  -8   14.06    1.82
  -3  -6   8   15.40    1.98
   3  -6  -8   18.69    2.09
  -3  -6   7    4.93    1.14
   3  -6  -7    4.49    1.05
  -3  -6   7    6.49    0.93
   3  -6  -7    4.43    1.06
   3  -6  -7    4.82    1.23
   3  -6  -7    6.46    1.12
   3   6  -7    3.52    1.00
   3  -6  -7    6.64    1.31
  -3  -6   7    3.73    1.14
   3  -6  -7    3.17    0.81
  -3  -6   6  562.05   11.13
  -3  -6   6  580.59    8.14
   3  -6  -6  564.40   10.88
   3  -6  -6  604.08   11.47
   3  -6  -6  645.95    8.02
  -3  -6   6  664.15    8.19
   3  -6  -6  570.73   10.94
   3  -6  -6  570.29   11.14
   3  -6  -6  682.19   11.12
  -3  -6   6  639.08   11.59
   3  -6  -6  661.87   11.55
  -3  -6   5   78.91    4.04
   3  -6  -5   78.09    3.95
  -3  -6   5   75.19    2.86
   3  -6  -5   81.34    4.25
   3  -6  -5   82.36    2.85
  -3  -6   5   86.04    2.99
   3  -6  -5   77.28    4.01
   3  -6  -5   77.20    4.06
  -3  -6   4  305.17    5.72
   3  -6  -4  329.04    5.69
  -3  -6   3   34.82    1.94
  -3  -6   3   38.47    2.02
   3  -6  -3   38.29    1.99
  -3  -6   2    1.76    0.50
   3  -6  -2    2.10    0.57
   3  -6  -2    2.87    0.53
  -3  -6   2    2.16    0.61
  -3  -6   1  118.75    3.57
  -3  -6   1  120.71    3.53
   3  -6  -1  121.61    3.51
   3  -6   0  202.41    4.60
  -3  -6   0  204.79    4.69
  -3  -6   0  206.96    4.71
   3  -6   1  207.05    4.80
  -3  -6  -1  212.66    4.83
  -3  -6  -1  219.20    4.96
  -3  -6  -2  375.89    8.62
   3  -6   2  352.80    6.44
  -3  -6  -2  370.35    6.35
  -3  -6  -2  389.20    9.47
  -3  -6  -2  355.81    6.42
  -3  -6  -2  366.65    9.26
  -3  -6  -2  351.95    8.64
  -3  -6  -2  377.00    8.87
   3  -6   2  352.17    8.58
  -3  -6  -3    0.60    0.84
   3  -6   3    0.58    0.37
  -3  -6  -3    2.00    0.86
  -3  -6  -3    2.05    0.65
   3  -6   3    2.08    0.81
   3  -6   3    0.34    0.53
  -3  -6  -3    0.33    0.63
  -3  -6  -3    1.22    0.86
   3  -6   3    1.75    0.95
  -3  -6  -3    1.01    0.73
   3  -6   4  137.91    5.55
  -3  -6  -4  160.11    5.77
  -3  -6  -4  153.33    5.77
   3  -6   4  139.03    4.31
  -3  -6  -4  138.35    5.89
  -3  -6  -4  144.76    4.31
   3  -6   4  137.31    5.55
  -3  -6  -4  134.35    5.50
  -3  -6  -4  136.70    5.71
  -3  -6  -4  139.40    5.49
   3  -6   4  134.62    5.84
  -3  -6  -4  141.56    5.62
   3  -6   4  136.10    5.64
   3  -6   5   37.02    2.95
  -3  -6  -5   42.35    3.11
   3  -6   5   37.59    2.34
  -3  -6  -5   37.66    3.11
   3  -6   5   38.97    3.02
  -3  -6  -5   36.93    3.01
  -3  -6  -5   37.93    3.07
  -3  -6  -5   37.82    2.95
   3  -6   5   35.88    3.10
  -3  -6  -5   37.20    2.89
   3  -6   5   36.74    3.03
  -3  -6  -6  138.90    5.69
   3  -6   6  127.54    5.55
  -3  -6  -6  129.17    5.77
   3  -6   6  130.34    5.63
  -3  -6  -6  128.55    5.56
  -3  -6  -6  131.69    5.44
  -3  -6  -6  130.90    5.71
   3  -6   6  131.35    5.97
  -3  -6  -6  128.87    5.39
   3  -6   6  128.05    5.64
   3  -6   6  131.82    5.57
  -3  -6  -7    2.85    0.90
   3  -6   7    1.26    0.74
  -3  -6  -7    1.33    0.84
  -3  -6  -7    1.39    0.89
   3  -6   7    1.65    0.98
   3  -6   7    1.90    1.02
  -3  -6  -7    2.76    0.97
  -3  -6  -7    1.97    0.98
  -3  -6  -7    0.47    0.64
   3  -6   7    0.90    0.66
  -3  -6  -8    4.70    1.03
   3  -6   8    2.79    0.96
  -3  -6  -8    3.25    1.00
  -3  -6  -8    2.57    0.90
   3  -6   8    3.53    1.07
   3  -6   8    2.73    1.08
  -3  -6  -8    2.72    0.93
   3  -6   8    2.13    0.96
  -3  -6  -8    2.13    0.82
   3  -6   9    4.46    1.09
  -3  -6  -9    5.87    1.08
  -3  -6  -9    5.71    1.19
   3  -6   9    5.05    1.21
   3  -6   9    6.88    1.36
  -3   6  -9    5.64    1.06
   3  -6   9    5.34    1.15
  -3  -6  -9    4.65    1.12
  -3  -6 -10    7.22    1.05
   3  -6  10    5.55    1.11
   3  -6  10    5.50    1.11
   3  -6  10    5.89    1.19
  -3  -6 -10    6.02    1.07
  -3   6 -10    5.77    1.00
  -3  -6 -10    6.74    1.17
   3  -6  10    4.68    1.08
  -3  -6 -10    6.52    1.13
   3  -6  11    5.57    0.81
  -3  -6 -11    6.79    1.01
  -3   6 -11    6.11    0.88
   3  -6  11    6.28    1.12
   3  -6  11    6.50    1.05
   3  -6  12    9.78    0.94
  -3  -6 -12    8.03    0.84
   3   7 -13   11.80    1.04
   3  -7 -13   10.82    1.16
   3   7 -12   17.88    1.60
  -3  -7  12   16.42    1.74
   3  -7 -12   16.24    1.60
   3  -7 -12   17.22    1.54
   3  -7 -12   16.71    1.65
   3   7 -11   46.07    2.87
  -3  -7  11   47.25    3.13
   3  -7 -11   45.48    2.86
  -3  -7  11   45.96    3.03
  -3  -7  11   53.39    3.03
   3  -7 -11   51.09    2.91
   3  -7 -11   46.39    2.91
  -3  -7  10    0.10    0.62
   3  -7 -10    0.72    0.51
   3   7 -10    0.83    0.60
   3  -7 -10    0.79    0.51
  -3  -7  10    0.93    0.49
   3  -7 -10   -0.38    0.65
   3  -7 -10    0.35    0.63
  -3  -7  10    1.54    0.75
   3  -7 -10   -0.25    0.76
  -3  -7   9    2.27    0.88
   3  -7  -9    3.17    0.96
   3  -7  -9    4.79    1.08
   3  -7  -9    2.83    0.96
   3  -7  -9    3.45    1.06
  -3  -7   9    4.04    1.09
   3  -7  -9    4.81    1.19
  -3  -7   8   98.26    4.83
   3   7  -8  100.08    4.89
   3  -7  -8  100.86    4.70
  -3  -7   8  104.62    4.83
   3  -7  -8  113.92    4.88
   3  -7  -8   95.79    4.59
   3  -7  -8   95.50    4.70
   3  -7  -8  106.28    4.77
  -3  -7   7   21.35    2.24
   3   7  -7   21.62    2.29
   3  -7  -7   21.32    2.27
  -3  -7   7   22.37    2.29
   3  -7  -7   21.18    2.22
   3  -7  -7   26.07    2.40
   3  -7  -7   19.56    2.18
   3  -7  -7   22.68    2.24
  -3  -7   6   38.52    2.95
   3  -7  -6   43.49    3.22
   3  -7  -6   42.68    3.08
   3  -7  -6   46.16    3.26
  -3  -7   6   45.18    3.13
   3  -7  -6   44.49    2.91
   3  -7  -6   38.85    3.11
   3  -7  -6   45.93    3.08
  -3  -7   5  520.75   10.49
  -3  -7   5  522.50    8.01
   3  -7  -5  512.04   11.18
   3  -7  -5  566.07    8.10
   3  -7  -5  499.62   10.65
   3  -7  -5  500.87   11.03
   3  -7  -5  569.16   10.47
  -3  -7   4 1857.23   15.15
   3  -7  -4 1895.69   21.69
   3  -7  -4 2012.62   15.28
  -3  -7   4 2076.98   15.67
  -3  -7   4 2093.70   20.44
   3  -7  -4 2016.96   19.95
   3  -7  -4 1888.90   21.44
  -3  -7   3  180.51    4.73
  -3  -7   3  184.77    4.77
   3  -7  -3  188.99    4.76
   3  -7  -3  165.99    5.77
   3  -7  -3  176.45    5.95
   3  -7  -3  178.22    6.56
  -3  -7   2   59.81    2.73
  -3  -7   2   56.49    2.61
   3  -7  -2   54.57    3.25
   3  -7  -2   55.67    3.38
  -3  -7   1  351.43    6.60
   3  -7  -1  384.07    6.46
  -3  -7   1  373.50    9.10
  -3  -7   1  359.37    6.61
   3  -7  -1  349.03    6.58
  -3  -7   1  338.25    9.07
  -3  -7   1  361.56    8.71
   3  -7  -1  334.94    8.39
  -3  -7   0    5.50    1.20
  -3  -7   0    6.77    0.93
  -3  -7   0    6.09    1.27
  -3  -7   0   10.96    1.20
   3  -7   0    6.10    0.94
  -3  -7   0    6.23    1.29
   3  -7   0    7.47    1.38
  -3  -7   0    6.76    1.32
  -3  -7  -1    7.08    1.34
   3  -7   1    6.75    1.00
  -3  -7  -1    7.54    1.03
  -3  -7  -1    6.95    1.27
  -3  -7  -1    6.81    0.95
   3  -7   1    6.81    1.20
  -3  -7  -1    5.87    1.27
   3  -7   1    6.38    1.26
  -3  -7  -1    7.88    1.39
   3  -7   2  109.14    4.87
  -3  -7  -2  104.23    4.79
   3  -7   2  108.95    3.80
  -3  -7  -2  116.24    3.78
  -3  -7  -2  108.35    5.16
  -3  -7  -2  113.11    3.87
  -3  -7  -2  104.14    5.13
  -3  -7  -2  103.12    4.92
   3  -7   2  114.42    5.03
  -3  -7  -2  107.86    4.99
   3  -7   2  103.76    4.91
  -3  -7  -3    4.07    1.10
   3  -7   3    3.62    1.02
  -3  -7  -3    3.96    1.14
   3  -7   3    3.83    1.13
  -3  -7  -3    2.72    0.96
  -3  -7  -3    5.40    1.27
  -3  -7  -3    2.97    1.03
  -3  -7  -3    3.97    1.04
   3  -7   3    3.22    1.05
   3  -7   4   54.26    3.57
  -3  -7  -4   53.50    3.70
  -3  -7  -4   55.86    3.76
  -3  -7  -4   56.58    3.53
  -3  -7  -4   53.11    3.61
   3  -7   4   52.76    3.75
  -3  -7  -4   52.17    3.52
   3  -7   4   51.31    3.51
  -3  -7  -4   52.19    3.48
   3  -7   4   51.10    3.55
   3  -7   4   57.23    3.55
   3  -7   5  348.97    9.06
  -3  -7  -5  368.02    9.57
  -3  -7  -5  363.89    9.22
  -3  -7  -5  373.19    9.09
  -3  -7  -5  363.88    9.49
   3  -7   5  355.70    9.61
   3  -7   5  354.75    9.21
  -3  -7  -5  358.67    8.99
   3  -7   5  374.98    9.14
   3  -7   5  352.69    9.30
   3  -7   6    2.07    0.90
  -3  -7  -6    3.88    1.07
   3  -7   6    2.52    1.05
   3  -7   6    2.02    1.03
  -3  -7  -6    4.38    1.14
  -3  -7  -6    2.38    0.87
  -3  -7  -6    1.79    0.84
  -3  -7  -6    4.35    1.17
   3  -7   6    1.33    0.70
  -3  -7  -6    4.31    1.12
   3  -7   6    2.38    0.98
   3  -7   7    0.78    0.82
  -3  -7  -7    0.98    0.79
  -3  -7  -7    0.47    0.60
   3  -7   7    0.60    0.68
   3  -7   7    1.39    0.75
  -3  -7  -7    1.55    0.68
  -3  -7  -7    0.48    0.47
  -3  -7  -7    0.69    0.69
  -3  -7  -7    1.86    0.93
   3  -7   7    0.74    0.72
   3  -7   8    7.69    1.37
  -3  -7  -8    8.78    1.32
  -3  -7  -8    7.26    1.23
  -3  -7  -8    8.66    1.40
   3  -7   8    8.77    1.44
   3  -7   8    8.85    1.59
   3  -7   8    7.16    1.34
  -3  -7  -8    8.13    1.30
   3  -7   9    1.66    0.68
  -3  -7  -9    1.03    0.56
  -3  -7  -9    1.12    0.57
   3  -7   9    0.95    0.54
  -3  -7  -9    1.86    0.67
   3  -7  10  103.06    3.56
  -3  -7 -10  106.80    3.52
   3  -7  10  107.47    3.91
  -3  -7 -10  103.87    3.55
  -3  -7 -11   49.00    1.87
   3  -7  11   50.81    2.17
   3   8 -12    9.83    0.95
   3  -8 -12   11.64    1.12
   3   8 -11   19.38    1.62
   3  -8 -11   21.15    1.68
   3  -8 -11   22.38    1.79
   3   8 -10    1.79    0.66
   3  -8 -10    2.22    0.73
   3  -8 -10    1.49    0.56
   3  -8 -10    1.03    0.63
  -3  -8  10    0.78    0.49
   3  -8 -10    1.45    0.63
  -3  -8   9    2.73    0.87
   3   8  -9    2.11    0.84
   3  -8  -9    2.38    0.79
   3  -8  -9    1.84    0.70
   3  -8  -9    2.09    0.67
   3  -8  -9    2.70    0.96
  -3  -8   9    2.36    0.80
   3  -8  -9    2.60    0.87
   3   8  -8   72.48    3.94
   3  -8  -8   79.66    3.93
  -3  -8   8   71.03    3.81
   3  -8  -8   78.57    3.93
   3  -8  -8   84.87    3.93
   3  -8  -8   73.07    3.85
  -3  -8   8   82.78    3.93
   3  -8  -8   77.23    4.08
   3   8  -7   -0.17    0.57
  -3  -8   7    0.97    0.65
   3  -8  -7   -0.33    0.68
   3  -8  -7    0.42    0.61
   3  -8  -7   -0.28    0.69
  -3  -8   7    1.63    0.68
   3  -8  -7    1.04    0.90
   3   8  -6    0.74    0.63
  -3  -8   6    1.74    0.72
   3  -8  -6    0.70    0.82
   3  -8  -6    2.06    0.81
   3  -8  -6    1.23    0.78
   3  -8  -6    1.06    0.79
  -3  -8   5  363.39    8.55
   3  -8  -5  326.22    8.86
   3  -8  -5  321.56    8.25
   3  -8  -5  338.48    9.07
   3  -8  -5  383.47    8.52
   3  -8  -4  305.86    8.81
  -3  -8   4  317.25    8.99
   3  -8  -4  298.76    7.95
   3  -8  -3   13.56    1.95
  -3  -8   3   13.38    1.82
   3  -8  -3   15.84    1.96
   3  -8  -3   15.63    1.84
  -3  -8   2  962.26   14.53
  -3  -8   2  882.09   14.91
   3  -8  -2  951.61   14.07
   3  -8  -2  895.82   13.83
  -3  -8   1 1960.44   22.10
   3  -8  -1 1957.82   20.78
   3  -8   0   59.97    3.45
   3  -8   0   59.16    3.58
  -3  -8   0   55.59    3.64
  -3  -8   0   53.35    3.61
  -3  -8   0   64.50    3.77
   3  -8   0   55.21    3.59
   3  -8   1  177.52    6.04
  -3  -8  -1  170.72    6.39
  -3  -8  -1  158.40    6.17
  -3  -8  -1  158.93    6.38
  -3  -8  -1  168.18    6.07
   3  -8   1  153.92    5.99
   3  -8   2  679.21   12.02
  -3  -8  -2  693.34   12.84
  -3  -8  -2  638.02   12.37
  -3  -8  -2  662.45   12.80
  -3  -8  -2  693.98   12.32
   3  -8   2  643.77   12.27
   3  -8   3    4.14    0.97
  -3  -8  -3    3.97    1.18
  -3  -8  -3    3.20    0.90
  -3  -8  -3    3.11    1.04
  -3  -8  -3    3.23    0.98
   3  -8   3    4.39    1.01
  -3  -8  -3    2.99    0.97
   3  -8   3    3.46    1.09
   3  -8   4   14.14    1.83
  -3  -8  -4   14.69    1.95
  -3  -8  -4   11.78    1.67
  -3  -8  -4   12.19    1.58
  -3  -8  -4   14.49    1.94
  -3  -8  -4   11.05    1.64
   3  -8   4   15.09    1.80
   3  -8   4   12.13    1.74
   3  -8   5   38.84    2.90
  -3  -8  -5   42.27    3.10
  -3  -8  -5   44.01    3.07
  -3  -8  -5   43.81    2.93
  -3  -8  -5   43.04    3.12
   3  -8   5   41.99    2.92
  -3  -8  -5   41.15    2.92
   3  -8   5   37.96    2.94
   3  -8   6    6.28    1.27
  -3  -8  -6    7.08    1.33
  -3  -8  -6    8.59    1.40
  -3  -8  -6    7.20    1.26
  -3  -8  -6    8.89    1.32
  -3  -8  -6    8.48    1.19
  -3  -8  -6    7.78    1.34
   3  -8   6    8.10    1.34
   3  -8   7   47.62    3.00
  -3  -8  -7   49.03    2.83
  -3  -8  -7   45.24    2.88
  -3  -8  -7   52.97    2.70
   3  -8   7   47.64    2.93
  -3  -8  -7   44.97    2.82
   3  -8   8   11.38    1.43
  -3  -8  -8   12.05    1.34
  -3  -8  -8   12.17    1.22
   3  -8   8   11.76    1.42
  -3  -8  -8   10.51    1.31
   3  -8   9   21.25    1.60
  -3  -8  -9   23.24    1.39
   3  -8   9   22.15    1.67
  -3  -8  -9   21.16    1.57
   3   9 -10    4.32    0.74
   3  -9 -10    5.59    0.87
   3   9  -9    0.17    0.43
   3  -9  -9    0.33    0.45
  -3  -9   9    0.56    0.42
   3  -9  -9    1.30    0.71
   3  -9  -8  131.50    4.46
   3   9  -8  126.58    4.54
   3  -9  -8  142.22    4.22
  -3  -9   8  144.27    4.71
   3  -9  -8  127.72    4.53
   3  -9  -8  134.31    4.44
   3   9  -7  228.71    6.37
   3  -9  -7  227.77    6.26
   3  -9  -7  247.65    6.09
  -3  -9   7  242.85    6.60
   3  -9  -7  227.99    6.31
   3  -9  -7  232.21    6.33
   3  -9  -6   93.20    4.21
   3   9  -6   97.04    4.31
   3  -9  -6  106.64    4.23
  -3  -9   6  102.22    4.54
   3  -9  -6   93.35    4.20
   3  -9  -6   92.88    4.26
   3   9  -5   13.62    1.69
   3  -9  -5   11.90    1.64
   3  -9  -5   12.63    1.71
  -3  -9   5   11.51    1.68
   3  -9  -5   15.44    1.69
   3  -9  -5   12.16    1.59
   3   9  -4   16.76    1.84
   3  -9  -4   21.03    2.13
   3  -9  -4   16.89    2.02
  -3  -9   4   16.83    1.96
   3  -9  -4   18.07    1.93
   3  -9  -4   20.14    1.94
   3   9  -3   25.39    2.24
   3  -9  -3   23.78    2.29
   3  -9  -3   28.63    2.66
  -3  -9   3   23.51    2.34
   3  -9  -3   25.02    2.31
   3  -9  -3   25.43    2.23
   3  -9  -2    0.89    0.69
  -3  -9   2    0.31    0.59
   3  -9  -2    0.47    0.75
  -3  -9   2    1.30    0.74
   3  -9  -2    1.32    0.75
   3  -9  -2    0.39    0.50
   3  -9  -1  108.80    4.70
  -3  -9   1  110.71    4.71
  -3  -9   1  100.45    4.76
   3  -9  -1  103.58    4.64
   3  -9   0   16.51    1.87
  -3  -9   0   16.05    1.91
  -3  -9   0   13.58    1.90
  -3  -9   0   13.82    1.87
   3  -9   0   16.00    1.90
   3  -9   1    5.73    1.04
  -3  -9  -1    4.74    1.01
  -3  -9  -1    6.16    1.30
  -3  -9  -1    4.10    1.08
   3  -9   1    4.26    1.05
  -3  -9  -1    6.79    1.17
   3  -9   2   29.74    2.35
  -3  -9  -2   28.05    2.43
  -3  -9  -2   23.94    2.33
  -3  -9  -2   25.70    2.41
  -3  -9  -2   27.83    2.31
   3  -9   2   23.91    2.33
   3  -9   3    1.36    0.78
  -3  -9  -3    1.44    0.72
  -3  -9  -3    2.24    0.76
  -3  -9  -3    1.29    0.66
   3  -9   3    1.46    0.66
   3  -9   4    0.99    0.65
  -3  -9  -4    2.96    0.82
  -3  -9  -4    1.80    0.76
  -3  -9  -4    1.46    0.65
  -3  -9  -4    1.95    0.71
   3  -9   4    2.25    0.98
   3  -9   5  159.45    5.17
  -3  -9  -5  155.75    5.11
  -3  -9  -5  156.27    5.03
  -3  -9  -5  154.73    5.19
  -3  -9  -5  157.24    5.00
   3  -9   6   21.60    1.84
  -3  -9  -6   21.21    1.82
  -3  -9  -6   20.89    1.68
   3  -9   6   23.64    1.73
  -3  -9  -6   18.92    1.68
  -3   9  -7    2.66    0.54
   3  -9   7    2.30    0.67
  -3  -9  -7    3.29    0.72
  -3  -9  -7    2.80    0.71
   3  -9   7    3.34    0.68
   3  -9   8   52.12    2.21
  -3  -9  -8   45.28    1.98
   3  10  -8   18.73    1.33
   3 -10  -8   19.47    1.35
   3 -10  -8   18.22    1.18
   3  10  -7    2.52    0.58
   3 -10  -7    3.50    0.77
   3 -10  -7    2.90    0.64
   3  10  -6   23.07    1.72
   3 -10  -6   24.46    1.85
  -3 -10   6   24.37    1.71
   3 -10  -6   23.53    1.80
   3 -10  -5   27.74    2.08
   3  10  -5   27.29    1.91
  -3 -10   5   27.57    1.96
   3 -10  -5   29.78    1.85
   3 -10  -5   27.06    2.09
   3 -10  -4    1.99    0.76
   3  10  -4    1.11    0.54
   3 -10  -4    1.39    0.67
   3 -10  -4    1.10    0.43
  -3 -10   4   -0.36    0.55
   3 -10  -3   16.12    1.68
   3  10  -3   15.57    1.41
   3 -10  -3   14.79    1.70
  -3 -10   3   14.61    1.59
   3 -10  -3   16.91    1.54
   3 -10  -3   17.25    1.57
   3 -10  -2    1.51    0.69
   3 -10  -2    3.92    0.99
  -3 -10   2    2.53    0.79
  -3 -10   2    1.62    0.67
   3 -10  -2    1.75    0.62
   3 -10  -1   31.49    2.24
  -3 -10   1   32.35    2.12
   3 -10  -1   29.18    2.40
  -3 -10   1   28.05    2.27
  -3 -10   1   30.06    2.31
   3 -10  -1   28.87    2.16
  -3 -10   0   67.84    3.10
   3 -10   0   64.54    3.53
  -3 -10   0   65.67    3.41
  -3 -10   0   63.05    3.29
   3 -10   0   66.63    3.33
  -3 -10  -1   14.61    1.49
   3 -10   1   15.97    1.78
  -3 -10  -1   13.91    1.58
  -3 -10  -1   13.43    1.50
   3 -10   1   13.43    1.51
  -3 -10  -2   24.26    1.85
  -3 -10  -2   24.46    1.97
  -3 -10  -2   22.63    1.94
   3 -10   2   22.54    1.95
   3 -10   3    2.10    0.57
  -3 -10  -3    3.69    0.78
  -3 -10  -3    2.26    0.69
  -3 -10  -3    2.45    0.76
  -3 -10  -3    2.18    0.59
   3 -10   4    3.27    0.65
  -3 -10  -4    2.98    0.69
  -3 -10  -4    4.40    0.75
  -3 -10  -4    3.34    0.73
  -3 -10  -4    3.65    0.68
  -3  10  -5   16.65    1.32
   3 -10   5   17.69    1.30
  -3 -10  -5   16.83    1.35
  -3 -10  -5   17.19    1.22
  -3 -11   5    8.29    0.84
   3 -11  -4    1.30    0.42
  -3 -11   4    1.42    0.45
   3 -11  -3    0.23    0.33
  -3 -11   3    0.30    0.34
   3 -11  -2   31.28    1.85
  -3 -11   2   32.52    1.85
   3 -11  -1   23.06    1.60
  -3 -11   1   24.19    1.57
  -3 -11   1   24.89    1.60
   3 -11   0    0.93    0.44
  -3 -11   0    0.66    0.31
  -3 -11   0    1.15    0.44
   3 -11   1    4.73    0.72
  -3 -11  -1    5.24    0.70
  -3 -11  -1    4.79    0.71
   3 -11   2   34.06    1.70
  -3 -11  -2   33.21    1.62
   4   0 -17   -0.30    0.37
   4   0 -16    4.27    0.75
   4   0 -16    2.37    0.71
   4   0 -15   -0.13    0.60
  -4   0  15    0.76    0.76
   4   0 -14   36.62    2.79
  -4   0  14   36.00    3.08
  -4   0  13    2.27    0.76
   4   0 -12  150.71    4.27
   4   0 -11   -0.60    0.49
   4   0 -11    0.46    0.45
   4   0 -10   57.08    2.38
   4   0  -9    0.44    0.33
   4   0  -8    0.89    0.33
   4   0  -7    1.90    0.44
   4   0  -6   21.21    1.14
   4   0  -5    0.02    0.32
   4   0  -4 6558.40   17.33
   4   0  -3   14.23    0.85
   4   0  -2 5702.16   16.41
   4   0  -1    0.17    0.29
   4   0   0  519.53    5.45
   4   0   1   -0.23    0.40
   4   0   2 2350.81   12.70
   4   0   3    2.77    0.57
   4   0   4 9257.86   28.53
   4   0   5    0.32    0.38
   4   0   6  885.97   10.03
  -4   0  -7    0.74    0.49
   4   0   7    0.40    0.59
  -4   0  -8  497.90   10.56
   4   0   8  487.45    8.35
  -4   0  -9   -0.12    0.56
  -4   0 -10  118.53    4.97
   4   0  10  109.48    5.38
  -4   0 -11    0.26    0.59
  -4   0 -11    0.45    0.45
   4   0  11   -0.84    0.74
  -4   0 -12   85.95    3.96
   4   0  12   88.15    4.15
  -4   0 -13    0.12    0.40
   4   0  13    0.50    0.39
   4   1 -17    0.44    0.33
   4  -1 -17    0.15    0.31
   4  -1 -16   31.30    1.96
   4   1 -16   31.24    1.94
  -4  -1  16   33.63    2.46
   4  -1 -16   30.05    2.10
   4   1 -15  113.51    4.36
   4  -1 -15  112.84    4.38
   4   1 -15  117.75    4.31
  -4  -1  15  116.88    5.22
   4  -1 -15  107.49    4.48
  -4  -1  14  187.86    7.06
   4   1 -14  203.46    6.32
   4  -1 -14  182.79    6.12
  -4  -1  13  134.64    6.11
   4   1 -13  147.94    5.68
   4  -1 -13  128.84    5.35
   4   1 -12  122.16    4.89
   4   1 -12  119.89    5.17
  -4  -1  12  106.52    5.19
   4  -1 -12  119.36    3.81
   4   1 -12  123.80    3.87
   4  -1 -12  112.91    5.08
   4   1 -11   40.54    2.87
   4   1 -11   40.22    2.94
  -4  -1  11   33.94    2.89
   4  -1 -11   41.60    2.18
   4  -1 -11   38.56    2.09
   4   1 -11   35.64    2.01
   4   1 -10    1.14    0.47
   4  -1 -10    0.45    0.41
   4  -1 -10    0.28    0.37
   4   1  -9    1.76    0.42
   4  -1  -9    1.93    0.46
   4   1  -8  140.84    3.24
   4  -1  -8  132.81    3.15
   4   1  -7   74.13    2.22
   4  -1  -7   71.20    2.19
  -4  -1   6 1556.05    6.67
   4  -1  -6 1535.12    9.56
  -4  -1   5  913.40    5.29
   4   1  -5  901.02    6.82
   4  -1  -5  906.88    6.88
  -4  -1   4  167.95    2.34
   4   1  -4  159.73    2.72
   4  -1  -4  167.08    2.77
  -4  -1   3 4957.90   12.96
   4  -1  -3 4934.64   14.63
  -4  -1   2 4866.13   13.50
   4  -1  -2 5007.90   15.11
   4   1  -1    0.35    0.29
   4  -1  -1    0.20    0.29
   4   1   0  360.79    4.66
   4  -1   0  361.26    4.44
   4   1   1  205.34    3.70
   4  -1   1  206.70    3.59
   4   1   2  124.71    3.01
   4  -1   2  113.94    2.79
   4   1   3  604.67    7.02
   4  -1   3  605.95    6.75
   4   1   4  117.04    3.31
   4  -1   4  120.63    3.23
   4   1   5  191.00    4.47
   4  -1   5  190.11    4.31
   4   1   6  578.01    8.25
   4  -1   6  597.25    8.14
  -4  -1  -7   -0.24    0.62
  -4   1  -7    0.65    0.65
   4   1   7    0.58    0.51
   4  -1   7    0.43    0.38
  -4  -1  -8   67.73    3.95
  -4   1  -8   72.45    3.95
   4   1   8   67.37    3.15
   4  -1   8   67.96    3.11
  -4  -1  -9   92.22    4.61
  -4   1  -9  104.26    4.73
   4  -1   9   90.16    4.98
  -4  -1 -10  109.38    4.89
  -4  -1 -10  104.75    5.00
   4  -1  10  108.04    5.43
  -4  -1 -11  243.48    6.71
  -4  -1 -11  238.07    7.16
   4  -1  11  244.35    7.69
   4   1  11  240.13    7.44
  -4   1 -12   50.08    2.98
  -4  -1 -12   54.30    2.75
  -4  -1 -12   52.41    3.05
   4   1  12   49.38    3.07
   4  -1  12   49.97    3.13
  -4  -1 -13   -0.09    0.38
  -4   1 -13    0.75    0.53
   4  -1  13    0.12    0.46
   4   1  13    0.53    0.46
   4  -2 -17   63.83    2.25
   4   2 -17   65.20    2.25
   4  -2 -16    0.87    0.49
   4   2 -16    1.04    0.52
  -4  -2  16    0.25    0.50
   4  -2 -16    0.57    0.54
   4  -2 -15    2.41    0.76
   4  -2 -15    1.16    0.57
   4   2 -15    2.01    0.71
   4   2 -15    1.53    0.67
  -4  -2  15    1.41    0.86
   4  -2 -15    2.26    0.86
   4  -2 -14  417.47    9.10
   4   2 -14  438.31    9.48
  -4  -2  14  419.08   10.50
   4  -2 -14  412.64    9.29
   4   2 -13  833.11   12.55
   4  -2 -13  824.00   12.89
   4  -2 -13  748.64   12.84
  -4  -2  13  796.34   14.42
  -4  -2  13  737.09   14.20
   4   2 -13  777.97   13.37
   4  -2 -13  721.54   12.78
   4  -2 -12   60.05    3.55
   4   2 -12   55.05    3.37
  -4  -2  12   50.88    3.68
   4   2 -12   51.80    3.48
   4  -2 -12   51.95    3.45
   4   2 -11   37.24    2.77
   4  -2 -11   37.23    2.73
   4   2 -11   39.93    2.15
   4  -2 -11   36.61    2.87
   4  -2 -11   39.89    2.18
   4  -2 -11   35.47    2.01
  -4  -2  11   35.79    3.07
   4   2 -11   37.65    2.94
   4   2 -10    1.47    0.46
   4  -2 -10    0.49    0.42
   4  -2 -10    2.03    0.54
   4   2 -10    1.46    0.77
  -4  -2  10    1.38    0.84
   4  -2  -9  653.82    7.86
   4  -2  -9  638.50    7.48
   4   2  -9  662.85    7.57
   4  -2  -8  160.85    3.67
   4   2  -8  170.30    3.58
   4  -2  -8  162.89    3.53
   4   2  -7  832.79    7.47
   4  -2  -7  805.88    7.41
  -4  -2   6  498.54    4.87
   4   2  -6  491.08    5.43
  -4  -2   5  345.78    3.99
   4   2  -5  337.17    4.25
   4  -2  -5  335.28    4.22
  -4  -2   4  464.73    4.62
   4   2  -4  404.80    4.37
   4  -2  -4  423.54    4.47
  -4  -2   4  470.88    3.33
   4  -2  -4  471.52    3.32
   4  -2  -3  205.14    2.30
  -4  -2   3  193.59    3.02
   4  -2  -3  197.76    2.99
   4   2  -3  194.12    3.10
  -4  -2   3  207.29    2.36
   4  -2  -2  414.23    3.70
  -4  -2   2  380.98    4.34
   4   2  -2  379.77    4.46
   4  -2  -2  401.18    4.15
  -4  -2   2  406.56    3.54
   4  -2  -1 1568.98    8.17
   4   2  -1 1436.48    9.17
  -4  -2   1 1443.13    8.61
   4  -2  -1 1527.03    8.52
  -4  -2   1 1497.47    7.46
   4   2   0  196.89    3.57
   4  -2   0  208.69    3.33
  -4  -2   0  201.72    3.00
   4  -2   1  825.27    7.02
   4   2   1  827.06    7.78
   4   2   2  282.96    4.75
   4  -2   2  288.23    4.44
   4   2   3  172.26    3.91
   4  -2   3  173.55    3.67
   4   2   4  301.27    5.47
   4  -2   4  315.99    5.22
   4   2   5  223.91    4.99
   4  -2   5  236.88    4.83
   4   2   6   42.04    2.34
   4  -2   6   44.46    2.27
  -4  -2  -7  107.55    4.92
  -4  -2  -7  108.66    5.01
   4  -2   7  115.71    5.43
  -4  -2  -7  115.13    4.94
   4   2   7  105.98    3.85
   4  -2   7  107.59    3.71
  -4  -2  -8  482.24   10.76
  -4  -2  -8  489.94   10.79
   4   2   8  487.86    8.60
   4  -2   8  478.84   11.47
  -4  -2  -8  512.15   10.29
  -4  -2  -9   52.74    3.61
   4  -2   9   50.41    3.78
  -4  -2  -9   60.32    3.47
   4  -2   9   50.24    3.46
  -4  -2 -10    2.27    0.90
   4  -2  10    3.77    1.15
  -4  -2 -11   16.18    1.81
  -4  -2 -11   17.97    1.97
   4  -2  11   15.17    1.93
   4  -2  11   18.41    1.89
  -4   2 -12    0.01    0.45
  -4  -2 -12    0.68    0.57
  -4  -2 -12    1.65    0.67
   4  -2  12   -0.22    0.54
   4   2  12   -0.32    0.57
  -4   2 -13  108.23    3.50
  -4  -2 -13  108.79    3.31
   4  -2  13  110.03    3.56
   4  -3 -16    2.28    0.56
  -4  -3  16    2.33    0.68
   4  -3 -16    1.97    0.59
   4  -3 -15   10.48    1.30
   4  -3 -15   12.29    1.41
   4   3 -15   11.93    1.45
  -4  -3  15   10.89    1.62
   4  -3 -15   10.62    1.39
   4  -3 -14   68.80    3.51
   4  -3 -14   62.38    3.42
   4   3 -14   66.02    3.68
  -4  -3  14   62.02    3.94
   4   3 -14   71.45    3.31
   4  -3 -14   59.55    3.45
   4   3 -13    0.40    0.43
   4  -3 -13    0.41    0.57
   4   3 -13    0.01    0.63
  -4  -3  13    1.17    0.88
   4  -3 -13    0.29    0.58
   4  -3 -13    0.97    0.73
  -4  -3  13    2.39    1.04
   4  -3 -12  141.43    5.49
   4   3 -12  142.81    5.50
   4  -3 -12  133.64    5.50
  -4  -3  12  143.37    6.27
   4   3 -12  138.58    5.79
  -4  -3  12  135.67    6.09
   4  -3 -12  158.29    5.72
   4  -3 -12  130.05    5.49
   4  -3 -11    3.55    0.96
   4   3 -11    2.06    0.72
   4  -3 -11    2.35    0.88
   4  -3 -11    4.32    0.81
   4  -3 -11    5.05    0.81
   4   3 -11    2.82    0.92
  -4  -3  11    2.24    0.86
   4  -3 -11    2.89    0.95
   4  -3 -11    3.10    0.95
  -4  -3  11    3.71    1.11
   4   3 -10   18.67    1.98
   4  -3 -10   22.13    2.18
  -4  -3  10   19.16    2.24
   4  -3 -10   20.10    2.09
   4  -3 -10   22.53    1.65
   4  -3 -10   21.16    1.51
   4   3 -10   28.89    1.70
   4  -3 -10   20.14    2.06
   4   3 -10   19.33    2.10
  -4  -3  10   20.22    2.29
   4  -3 -10   18.85    2.07
   4  -3  -9   34.79    1.95
   4  -3  -9   35.00    1.80
   4   3  -9   38.88    1.87
   4   3  -8  459.66    5.90
   4  -3  -8  446.98    5.93
  -4  -3   7 1136.84    8.68
   4   3  -7 1099.33    8.50
   4  -3  -7 1045.37    8.54
   4  -3  -7 1013.84    9.08
   4   3  -6   32.43    1.40
  -4  -3   6   31.46    1.43
   4  -3  -6   32.14    1.43
  -4  -3   5  199.00    3.50
   4   3  -5  205.89    3.32
   4  -3  -5  194.35    3.50
   4  -3  -5  203.25    3.36
  -4  -3   4   20.54    1.13
   4   3  -4   19.75    1.00
   4  -3  -4   21.12    1.02
   4  -3  -4   21.65    0.96
  -4  -3   3   25.43    1.26
   4   3  -3   25.31    1.15
  -4  -3   3   28.01    1.12
   4  -3  -3   26.91    1.06
   4  -3  -2  267.69    3.52
  -4  -3   2  246.89    3.96
   4   3  -2  252.85    3.72
   4  -3  -2  270.00    3.52
  -4  -3   2  269.33    3.58
   4  -3  -1  337.06    4.25
  -4  -3   1  331.51    4.67
   4   3  -1  329.29    4.53
   4  -3  -1  345.79    3.81
  -4  -3   1  344.95    4.25
   4  -3   0  439.16    5.31
  -4  -3   0  436.47    5.46
  -4  -3   0  435.87    5.06
  -4  -3  -1  222.75    3.84
   4   3   1  222.13    4.20
   4   3   2    2.10    0.60
   4  -3   2    2.57    0.47
   4   3   3  548.90    7.37
   4  -3   3  588.72    6.78
   4   3   4   72.45    2.81
   4  -3   4   82.19    2.73
   4   3   5   68.00    2.87
   4  -3   5   76.91    2.81
  -4  -3  -6  746.75   12.66
  -4  -3  -6  688.76   12.51
   4   3   6  646.12    9.28
   4  -3   6  706.60   13.22
  -4  -3  -6  707.22   12.70
  -4  -3  -6  678.41   12.51
  -4  -3  -6  715.57   12.45
  -4  -3  -6  710.47   11.74
  -4  -3  -7  271.69    7.98
  -4  -3  -7  236.98    7.54
   4   3   7  232.41    5.84
   4  -3   7  258.99    8.34
  -4  -3  -7  236.29    7.25
  -4  -3  -7  245.45    7.04
  -4  -3  -8  631.71   12.31
   4  -3   8  628.43   13.21
  -4  -3  -8  645.02   11.79
  -4  -3  -9  181.29    6.53
   4  -3   9  185.38    7.17
  -4  -3  -9  191.68    6.30
   4  -3   9  182.33    6.63
  -4  -3 -10   10.30    1.55
  -4  -3 -10   13.26    1.72
   4  -3  10    9.42    1.73
  -4  -3 -10   11.71    1.52
   4  -3  10   11.16    1.63
  -4  -3 -11  140.69    5.05
  -4  -3 -11  148.73    5.13
   4  -3  11  141.61    5.58
   4  -3  11  144.25    5.02
  -4  -3 -11  149.18    4.55
   4  -3  11  144.31    5.01
  -4   3 -12   13.32    1.38
  -4  -3 -12   13.34    1.33
  -4  -3 -12   13.08    1.35
   4  -3  12   13.22    1.52
   4   3  12   11.07    1.30
  -4   3 -13    4.33    0.72
  -4  -3 -13    3.00    0.53
   4  -3  13    2.49    0.55
  -4  -3 -13    3.21    0.50
  -4   3 -13    3.88    0.69
  -4  -4  16    2.18    0.67
   4  -4 -16    1.74    0.49
   4  -4 -15   -0.06    0.47
  -4  -4  15    1.14    0.57
   4   4 -14   29.13    2.03
   4  -4 -14   27.00    2.14
   4  -4 -14   28.04    2.20
   4  -4 -14   30.33    2.19
   4   4 -14   27.79    2.34
  -4  -4  14   25.94    2.43
   4  -4 -14   26.67    2.21
   4   4 -13    1.19    0.62
   4  -4 -13   -0.58    0.76
   4  -4 -13   -0.44    0.78
   4   4 -13    1.21    0.81
  -4  -4  13    0.96    0.75
   4  -4 -13    2.33    0.81
   4  -4 -13   -0.75    0.90
  -4  -4  13    0.18    0.67
   4   4 -12   26.99    2.44
   4  -4 -12   27.03    2.45
   4  -4 -12   24.35    2.31
   4   4 -12   26.88    2.57
  -4  -4  12   27.72    2.79
  -4  -4  12   24.99    2.62
   4  -4 -12   34.14    2.69
   4  -4 -12   26.50    2.46
   4   4 -11   11.85    1.64
   4  -4 -11   10.77    1.62
  -4  -4  11   11.56    1.80
   4  -4 -11   12.04    1.69
  -4  -4  11   13.81    1.99
  -4  -4  11   12.87    1.91
   4   4 -11   10.95    1.67
   4  -4 -11   14.22    1.77
   4  -4 -11   12.76    1.80
   4   4 -10  130.60    5.35
   4  -4 -10  125.07    5.21
  -4  -4  10  127.62    5.70
   4  -4 -10  144.80    4.27
   4  -4 -10  121.84    5.19
  -4  -4  10  126.64    5.66
   4   4 -10  125.39    5.40
  -4  -4  10  126.07    5.69
   4  -4 -10  128.13    5.24
   4  -4 -10  133.51    5.48
   4   4  -9   60.86    3.63
  -4  -4   9   58.40    3.74
   4  -4  -9   60.08    3.55
   4  -4  -9   62.23    3.65
   4  -4  -9   64.62    2.74
   4  -4  -9   69.45    2.56
   4   4  -9   59.26    3.63
  -4  -4   9   59.20    3.80
   4  -4  -9   59.61    3.51
   4  -4  -9   71.00    3.75
  -4  -4   9   61.86    3.85
   4  -4  -9   60.71    3.64
  -4  -4   8   20.05    1.35
   4  -4  -8   17.00    1.88
   4  -4  -8   16.59    1.33
   4  -4  -8   19.23    1.27
   4  -4  -7   34.61    1.85
   4  -4  -7   38.28    1.66
  -4  -4   7   37.33    1.79
  -4  -4   6 1400.15   10.60
   4  -4  -6 1426.50   10.93
   4  -4  -5    0.55    0.37
   4  -4  -5    0.98    0.33
   4  -4  -4  236.61    3.96
   4  -4  -4  241.94    3.43
   4  -4  -4  239.53    3.77
  -4  -4   3  419.28    5.73
   4  -4  -3  459.97    5.25
   4  -4  -3  481.06    4.58
  -4  -4   3  501.03    5.61
   4  -4  -3  442.70    5.07
   4  -4  -2 1148.37    8.46
   4  -4  -2 1238.55    7.11
   4   4  -2 1179.43    8.05
   4  -4  -2 1225.81    7.94
  -4  -4   2 1203.43    8.85
   4  -4  -1   96.74    2.59
  -4  -4   1   97.12    2.83
   4   4  -1  101.65    2.53
  -4  -4   1  105.28    2.73
   4  -4   0 2256.13   13.23
  -4  -4   0 2263.26   13.82
  -4  -4   0 2288.60   13.06
   4   4   1  419.24    5.96
   4  -4   1  410.13    5.97
  -4  -4  -1  398.06    5.88
  -4  -4  -1  411.55    5.84
   4   4   2  636.70    7.76
   4  -4   2  620.30    7.84
  -4  -4  -2  615.81    7.44
   4  -4   3   26.55    1.73
   4   4   3   16.64    1.39
   4  -4   4  192.88    4.91
   4   4   4  204.72    4.95
  -4  -4  -5   42.02    3.05
   4  -4   5   38.47    2.31
  -4  -4  -5   43.19    3.20
   4   4   5   42.50    2.39
   4  -4   5   42.57    3.28
  -4  -4  -5   41.51    3.09
  -4  -4  -5   45.04    3.19
  -4  -4  -5   49.57    3.35
  -4  -4  -5   41.74    2.97
   4  -4   6  855.25   14.06
  -4  -4  -6  871.72   14.30
   4  -4   6  876.88   11.49
   4  -4   6  860.91   15.06
  -4  -4  -6  903.83   14.67
  -4  -4  -6  867.07   14.10
  -4  -4  -6  875.30   14.59
  -4  -4  -6  856.92   13.44
   4  -4   7  427.18   10.02
  -4  -4  -7  420.15   10.03
   4  -4   7  415.17   10.77
  -4  -4  -7  443.35   10.50
  -4  -4  -7  409.55    9.62
  -4  -4  -7  423.83    9.51
   4  -4   8    6.54    1.31
  -4  -4  -8    8.59    1.44
  -4  -4  -8    6.33    1.31
   4  -4   8    6.90    1.46
  -4  -4  -8    9.36    1.51
  -4  -4  -8    6.65    1.28
   4  -4   8    7.70    1.47
  -4  -4  -9   27.26    2.43
  -4  -4  -9   25.48    2.43
   4  -4   9   24.76    2.62
   4  -4   9   24.52    2.46
  -4  -4  -9   24.05    2.25
   4  -4   9   26.71    2.53
  -4  -4  -9   26.00    2.26
  -4  -4 -10    2.72    0.81
  -4  -4 -10    2.82    0.91
  -4  -4 -10    3.43    0.94
   4  -4  10    1.69    0.75
   4  -4  10    4.27    1.15
   4  -4  10    4.58    1.18
  -4  -4 -11    1.92    0.60
  -4  -4 -11    2.62    0.79
  -4  -4 -11    2.20    0.75
   4  -4  11    2.73    0.74
   4  -4  11    3.19    0.87
   4  -4  11    2.50    0.81
  -4   4 -12   13.15    1.29
  -4  -4 -12   14.31    1.19
   4   4  12   10.70    1.10
   4  -4  12   13.16    1.15
   4  -4  12   13.43    1.41
  -4  -5  15    1.83    0.67
   4  -5 -15    0.74    0.42
   4   5 -14    6.06    0.93
  -4  -5  14    6.99    1.23
   4  -5 -14    6.40    1.04
   4   5 -13  299.30    7.07
   4  -5 -13  303.26    7.24
  -4  -5  13  290.82    8.00
  -4  -5  13  298.18    8.19
   4  -5 -13  289.29    7.19
   4   5 -12  558.38   10.55
   4  -5 -12  527.71   10.38
  -4  -5  12  534.85   11.36
  -4  -5  12  521.46   11.42
   4   5 -12  549.03   10.90
   4  -5 -12  540.50   10.34
   4  -5 -11   16.25    1.91
   4   5 -11   17.59    2.01
  -4  -5  11   13.09    1.90
   4  -5 -11   16.17    1.98
  -4  -5  11   16.68    2.10
   4   5 -11   17.02    2.04
   4  -5 -11   16.60    1.95
  -4  -5  11   16.54    2.14
   4  -5 -11   16.87    2.01
  -4  -5  10    0.64    0.69
   4  -5 -10    0.83    0.70
   4   5 -10    1.50    0.77
   4  -5 -10    1.02    0.78
  -4  -5  10    0.66    0.77
   4  -5 -10    1.23    0.78
   4  -5 -10    0.26    0.59
  -4  -5  10    1.21    0.71
  -4  -5   9   12.20    1.76
   4   5  -9   10.20    1.59
   4  -5  -9    9.81    1.59
   4  -5  -9    9.72    1.54
   4   5  -9    9.63    1.55
  -4  -5   9    9.42    1.56
  -4  -5   9   10.96    1.71
   4  -5  -9    8.68    1.44
   4  -5  -9    9.51    1.56
   4  -5  -9   10.50    1.48
  -4  -5   8   17.63    2.10
   4   5  -8   17.89    2.08
   4  -5  -8   15.38    1.86
  -4  -5   8   18.28    1.42
  -4  -5   8   18.34    2.13
   4   5  -8   17.98    2.03
  -4  -5   8   17.95    2.08
   4  -5  -8   16.80    1.92
   4  -5  -8   17.98    1.99
   4  -5  -8   18.51    1.93
   4   5  -7   24.91    2.35
  -4  -5   7   21.45    2.21
   4  -5  -7   24.52    2.29
  -4  -5   7   25.50    1.62
   4   5  -7   24.22    2.29
  -4  -5   7   26.21    2.45
  -4  -5   7   25.48    2.32
   4  -5  -7   23.78    2.24
   4  -5  -7   27.55    2.40
   4  -5  -7   25.87    2.20
   4  -5  -7   26.93    2.35
   4  -5  -6  546.09    7.34
  -4  -5   6  511.93    7.09
   4  -5  -5    8.07    0.91
  -4  -5   5    7.29    0.90
   4  -5  -5    7.56    0.81
  -4  -5   4  141.35    3.39
   4  -5  -4  138.18    3.30
  -4  -5   3   95.17    2.80
   4  -5  -3   89.46    2.66
  -4  -5   2  316.53    5.57
   4  -5  -2  332.15    5.16
   4  -5  -1  284.92    4.95
  -4  -5   1  277.43    5.21
  -4  -5   0   68.17    2.62
  -4  -5   0   75.22    2.64
   4  -5   1  145.24    3.88
  -4  -5  -1  146.53    3.85
  -4  -5  -1  156.77    3.98
   4  -5   2   98.32    3.34
  -4  -5  -2   80.68    2.95
   4  -5   3   75.96    3.03
  -4  -5  -3   88.37    4.41
  -4  -5  -3   82.01    4.32
  -4  -5  -3   80.67    4.12
  -4  -5  -3   76.22    4.00
   4  -5   3   76.33    4.02
  -4  -5  -4  107.53    4.88
   4  -5   4   96.18    3.61
  -4  -5  -4  104.22    4.97
   4  -5   4  100.39    4.96
  -4  -5  -4   98.11    4.59
  -4  -5  -4  103.42    4.90
  -4  -5  -4  101.15    4.90
  -4  -5  -4  102.95    4.80
  -4  -5  -4  110.94    4.93
   4  -5   4   94.25    4.55
  -4  -5  -5   17.87    2.13
   4  -5   5   19.78    1.80
  -4  -5  -5   21.23    2.39
   4  -5   5   18.16    2.33
  -4  -5  -5   15.96    2.05
  -4  -5  -5   18.00    2.18
  -4  -5  -5   15.48    1.96
  -4  -5  -5   15.92    1.97
   4  -5   5   17.33    2.11
   4  -5   6 1483.98   18.77
  -4  -5  -6 1552.31   19.10
   4  -5   6 1498.51   20.18
  -4  -5  -6 1479.23   19.24
  -4  -5  -6 1534.51   19.34
  -4  -5  -6 1519.96   18.62
  -4  -5  -6 1477.13   18.05
   4  -5   6 1548.26   19.01
  -4  -5  -7   51.42    3.22
  -4  -5  -7   39.80    3.12
   4  -5   7   44.15    3.21
   4  -5   7   41.56    3.42
   4  -5   7   43.71    3.32
  -4  -5  -7   39.61    3.12
  -4  -5  -7   37.45    2.95
  -4  -5  -7   45.47    3.39
  -4  -5  -7   42.39    3.05
  -4  -5  -8   21.75    2.08
  -4  -5  -8   20.06    2.18
   4  -5   8   18.82    2.08
   4  -5   8   20.74    2.41
   4  -5   8   18.07    2.10
  -4  -5  -8   20.33    2.11
  -4  -5  -8   23.87    2.25
   4  -5   8   19.48    2.18
  -4  -5  -9   15.60    1.89
  -4  -5  -9   17.05    1.72
   4  -5   9   16.12    1.88
   4  -5   9   17.12    2.01
  -4  -5  -9   15.13    1.79
   4  -5   9   15.89    2.08
  -4  -5  -9   16.23    1.81
   4  -5   9   15.43    1.92
  -4  -5 -10   47.97    2.96
  -4  -5 -10   53.81    2.75
  -4  -5 -10   45.89    2.72
   4  -5  10   47.56    3.19
   4  -5  10   46.69    2.95
  -4  -5 -10   47.90    2.69
   4  -5  10   45.20    2.92
  -4  -5 -11    4.53    0.73
  -4  -5 -11    3.27    0.70
   4  -5  11    3.70    0.85
   4  -5  11    3.10    0.85
  -4   5 -11    3.53    0.76
   4  -5  11    3.71    0.81
  -4  -5 -12  260.22    4.53
   4  -5  12  261.87    4.99
   4  -6 -15   12.04    0.95
   4   6 -14    6.49    0.80
   4  -6 -14    6.51    0.96
   4   6 -13  188.83    5.13
   4  -6 -13  176.43    5.08
  -4  -6  13  186.53    5.67
   4  -6 -13  178.22    5.21
   4  -6 -12  161.41    5.41
   4   6 -12  165.86    5.45
   4  -6 -12  166.13    5.48
  -4  -6  12  173.60    5.95
  -4  -6  12  164.61    5.98
   4  -6 -12  178.38    5.46
   4  -6 -12  163.63    5.52
   4   6 -11   24.86    2.33
   4  -6 -11   17.27    2.05
  -4  -6  11   17.49    2.18
  -4  -6  11   18.70    2.13
   4  -6 -11   16.77    1.98
   4  -6 -11   19.62    2.13
   4   6 -10   22.80    2.32
  -4  -6  10   25.34    2.57
   4  -6 -10   21.74    2.22
  -4  -6  10   23.73    2.41
  -4  -6  10   24.52    2.45
   4  -6 -10   23.40    2.28
   4  -6 -10   22.88    2.29
  -4  -6   9    2.07    0.82
   4   6  -9    3.70    1.06
   4  -6  -9    3.86    0.96
  -4  -6   9    4.08    1.06
   4  -6  -9    1.86    0.79
  -4  -6   9    2.20    0.91
   4  -6  -9    4.82    1.09
  -4  -6   8   63.50    3.94
   4   6  -8   68.02    4.04
   4  -6  -8   65.15    3.83
  -4  -6   8   69.70    4.06
  -4  -6   8   74.57    4.26
   4  -6  -8   65.10    3.80
   4  -6  -8   63.18    3.84
  -4  -6   7    1.83    0.86
   4   6  -7    0.72    0.68
   4  -6  -7    1.11    0.69
  -4  -6   7    3.51    0.71
  -4  -6   7    3.00    1.14
   4  -6  -7    2.49    1.08
   4  -6  -7    1.22    0.69
  -4  -6   7    1.91    0.76
   4  -6  -7    2.54    0.74
  -4  -6   6   13.70    1.79
   4   6  -6   11.94    1.76
  -4  -6   6   16.90    1.41
   4  -6  -6   11.59    1.61
   4  -6  -6   15.36    1.80
   4  -6  -6   11.86    1.70
  -4  -6   6   14.08    1.77
   4  -6  -6   14.96    1.82
   4  -6  -6   11.72    1.66
  -4  -6   5    7.28    0.97
   4  -6  -5    7.12    1.33
   4  -6  -5    8.16    1.48
  -4  -6   5    6.24    1.12
   4  -6  -5    7.73    1.38
  -4  -6   4  148.81    4.12
  -4  -6   4  176.34    4.21
   4  -6  -4  167.53    4.05
   4  -6  -4  155.03    5.53
   4  -6  -4  158.69    5.87
   4  -6  -4  161.53    5.68
  -4  -6   3  427.11    6.56
   4  -6  -3  415.73    9.40
   4  -6  -3  424.27    9.17
  -4  -6   2   49.21    2.37
  -4  -6   2   51.66    2.34
   4  -6  -2   52.93    2.34
   4  -6  -2   52.06    3.24
   4  -6  -1   24.81    1.65
  -4  -6   1   21.82    1.61
  -4  -6   1   23.30    1.61
  -4  -6   1   22.71    2.31
   4  -6  -1   20.77    2.06
   4  -6   0   41.43    2.17
  -4  -6   0   40.66    2.20
  -4  -6   0   41.81    2.19
  -4  -6   0   42.82    3.19
   4  -6   0   37.09    2.81
   4  -6   1   29.38    1.88
  -4  -6  -1   29.35    1.87
  -4  -6  -1   36.78    2.85
  -4  -6  -1   31.68    1.96
   4  -6   1   27.73    2.37
  -4  -6  -1   29.79    2.74
  -4  -6  -1   27.56    2.53
   4  -6   1   32.87    2.69
  -4  -6  -1   27.33    2.43
   4  -6   1   26.53    2.43
   4  -6   2   16.71    1.51
  -4  -6  -2   19.70    2.16
  -4  -6  -2   17.09    1.49
   4  -6   2   18.72    2.06
  -4  -6  -2   15.90    1.96
  -4  -6  -2   16.27    1.93
  -4  -6  -2   23.48    2.29
   4  -6   2   18.35    2.12
  -4  -6  -2   14.86    1.88
   4  -6   2   17.54    2.01
   4  -6   3  118.60    4.00
  -4  -6  -3  115.74    5.29
  -4  -6  -3  125.36    4.05
   4  -6   3  116.79    5.14
  -4  -6  -3  116.33    5.35
  -4  -6  -3  108.79    5.03
  -4  -6  -3  121.89    5.23
   4  -6   3  118.82    5.46
  -4  -6  -3  108.11    5.00
   4  -6   3  114.10    5.12
  -4  -6  -4  130.29    5.37
  -4  -6  -4  110.70    5.24
   4  -6   4  112.87    5.14
  -4  -6  -4  105.06    5.14
  -4  -6  -4  110.07    5.01
  -4  -6  -4  116.12    5.36
  -4  -6  -4  107.63    5.02
   4  -6   4  112.41    5.44
   4  -6   4  109.99    5.12
  -4  -6  -4  107.88    5.01
   4  -6   5  428.36   10.12
  -4  -6  -5  449.90   10.61
   4  -6   5  444.36   10.33
  -4  -6  -5  439.76   10.42
  -4  -6  -5  450.19   10.14
  -4  -6  -5  464.70   10.75
   4  -6   5  443.26   10.92
  -4  -6  -5  429.57    9.88
   4  -6   5  449.72   10.37
   4  -6   6  151.54    5.98
  -4  -6  -6  166.03    6.18
   4  -6   6  154.72    6.11
  -4  -6  -6  155.03    6.14
  -4  -6  -6  156.55    5.95
  -4  -6  -6  151.72    6.04
   4  -6   6  150.02    6.34
   4  -6   6  156.77    6.07
   4  -6   6  153.06    5.99
  -4  -6  -6  149.60    5.77
   4  -6   7  126.19    5.34
  -4  -6  -7  138.04    5.52
   4  -6   7  128.18    5.51
  -4  -6  -7  129.25    5.43
  -4  -6  -7  125.05    5.20
  -4  -6  -7  136.66    5.62
   4  -6   7  128.18    5.79
  -4  -6  -7  119.92    5.04
   4  -6   7  127.22    5.42
   4  -6   8    2.94    0.96
  -4  -6  -8    1.72    0.71
  -4  -6  -8    3.77    1.04
   4  -6   8    2.68    1.01
   4  -6   8    1.83    0.88
  -4  -6  -8    2.55    0.84
   4  -6   8    1.79    0.81
   4  -6   9   31.88    2.37
  -4  -6  -9   28.51    2.24
  -4   6  -9   34.20    2.20
   4  -6   9   31.01    2.47
   4  -6   9   33.07    2.69
   4  -6   9   31.39    2.48
  -4  -6  -9   32.05    2.31
   4  -6  10    5.69    0.86
  -4   6 -10    8.20    0.96
   4  -6  10    6.23    1.07
  -4  -6 -10    6.23    1.02
  -4  -6 -10    7.85    1.11
   4  -6  10    6.56    1.12
   4  -6  10    6.40    1.05
  -4  -6 -10    7.10    0.99
  -4  -6 -11   81.74    2.67
   4  -6  11   82.39    2.84
   4  -7 -14   43.23    1.75
   4   7 -13    4.69    0.72
   4  -7 -13    5.18    0.74
   4  -7 -13    5.18    0.86
   4   7 -12  117.84    4.10
   4  -7 -12  114.34    3.93
   4  -7 -12  114.61    4.15
   4   7 -11   94.84    4.14
  -4  -7  11   96.63    4.27
   4  -7 -11   95.76    4.03
   4  -7 -11   91.64    4.07
   4   7 -10    0.96    0.54
  -4  -7  10    0.62    0.77
   4  -7 -10    0.34    0.56
   4  -7 -10    1.02    0.74
   4  -7 -10    1.35    0.72
  -4  -7  10    1.65    0.84
   4  -7  -9   19.34    2.07
   4   7  -9   20.40    2.15
  -4  -7   9   20.43    2.20
   4  -7  -9   21.12    1.97
   4  -7  -9   20.55    2.12
  -4  -7   9   21.68    2.23
   4  -7  -9   18.61    2.08
   4  -7  -8   11.06    1.64
  -4  -7   8   10.95    1.60
   4   7  -8   12.37    1.78
   4  -7  -8   11.61    1.61
   4  -7  -8    8.87    1.51
  -4  -7   8   11.32    1.63
   4  -7  -8   11.37    1.73
   4  -7  -7    2.87    0.87
  -4  -7   7    3.05    0.94
   4   7  -7    4.37    1.08
   4  -7  -7    2.47    0.82
  -4  -7   7    4.27    0.99
   4  -7  -7    2.16    0.94
   4   7  -6    3.48    1.16
  -4  -7   6    2.50    1.02
   4  -7  -6    2.85    1.05
   4  -7  -6    2.32    0.93
   4  -7  -5  900.77   14.75
   4   7  -5  869.56   14.17
  -4  -7   5  954.53   14.12
   4  -7  -5  864.66   14.50
   4  -7  -5  924.57   13.90
  -4  -7   4 1347.64   13.00
   4   7  -4 1340.34   17.36
   4  -7  -4 1326.07   16.77
  -4  -7   3  177.03    4.77
  -4  -7   3  195.65    4.82
   4  -7  -3  189.17    4.75
   4  -7  -3  169.83    6.04
  -4  -7   2  261.07    5.78
  -4  -7   2  242.12    7.84
   4  -7  -2  242.43    7.26
  -4  -7   1   60.64    2.79
  -4  -7   1   63.45    2.83
   4  -7  -1   64.24    2.86
  -4  -7   1   58.88    3.85
  -4  -7   1   63.68    3.79
   4  -7  -1   55.98    3.57
  -4  -7   0   13.53    1.34
  -4  -7   0   15.22    1.87
  -4  -7   0   14.71    1.42
   4  -7   0   14.27    1.36
  -4  -7   0   13.73    1.86
  -4  -7   0   12.46    1.71
   4  -7   0   12.26    1.69
   4  -7   1    5.20    0.95
  -4  -7  -1    6.09    0.90
  -4  -7  -1    6.97    1.32
  -4  -7  -1   10.19    1.20
   4  -7   1    7.02    1.39
  -4  -7  -1    6.28    1.31
  -4  -7  -1    5.13    1.17
  -4  -7  -1    7.44    1.44
   4  -7   1    6.39    1.30
  -4  -7  -2  277.28    8.10
  -4  -7  -2  257.57    8.12
  -4  -7  -2  253.46    7.82
  -4  -7  -2  292.74    7.88
   4  -7   2  277.21    7.92
  -4  -7  -2  260.62    7.85
   4  -7   2  249.66    7.71
   4  -7   3  172.96    6.28
  -4  -7  -3  183.59    6.69
  -4  -7  -3  166.68    6.46
  -4  -7  -3  190.36    6.46
  -4  -7  -3  171.82    6.40
  -4  -7  -3  176.28    6.66
   4  -7   3  186.08    6.87
   4  -7   3  182.19    6.52
  -4  -7  -3  167.15    6.27
   4  -7   3  171.80    6.41
   4  -7   4  185.60    6.57
  -4  -7  -4  197.97    6.94
  -4  -7  -4  181.74    6.50
  -4  -7  -4  198.40    6.56
  -4  -7  -4  183.76    6.70
  -4  -7  -4  186.55    6.75
   4  -7   4  189.94    6.97
   4  -7   4  190.11    6.72
  -4  -7  -4  182.79    6.45
   4  -7   4  187.60    6.70
   4  -7   5  161.12    6.10
  -4  -7  -5  171.47    6.39
  -4  -7  -5  176.57    6.16
  -4  -7  -5  169.87    6.30
  -4  -7  -5  182.60    6.56
   4  -7   5  175.08    6.63
   4  -7   5  169.96    6.32
  -4  -7  -5  169.63    6.12
   4  -7   5  174.86    6.41
   4  -7   5  183.11    6.34
   4  -7   6    6.37    1.29
   4  -7   6    5.85    1.25
   4  -7   6    6.90    1.38
  -4  -7  -6    6.94    1.31
  -4  -7  -6    5.54    1.19
  -4  -7  -6    6.72    1.32
  -4  -7  -6    6.17    1.20
   4  -7   6    5.87    1.25
   4  -7   7    3.94    1.06
  -4  -7  -7    5.11    1.12
   4  -7   7    4.94    1.16
  -4  -7  -7    5.40    1.11
   4  -7   7    6.81    1.36
  -4  -7  -7    5.08    1.04
  -4  -7  -7    4.06    0.99
   4  -7   7    4.34    1.12
   4  -7   8   10.07    1.44
  -4  -7  -8   10.18    1.26
  -4  -7  -8    8.37    1.23
   4  -7   8    8.44    1.34
   4  -7   8    9.64    1.46
   4  -7   8    9.91    1.40
  -4  -7  -8    9.16    1.27
   4  -7   9   41.67    2.37
  -4  -7  -9   43.07    2.21
  -4  -7  -9   40.01    2.33
   4  -7   9   39.84    2.45
  -4  -7  -9   42.13    2.32
  -4  -7 -10    0.25    0.31
   4  -7  10   -0.06    0.43
   4   8 -12    1.35    0.40
   4  -8 -12    1.58    0.50
   4  -8 -12    1.50    0.54
   4   8 -11    0.68    0.53
   4  -8 -11    0.26    0.47
   4  -8 -11    1.46    0.57
   4   8 -10    5.35    1.04
   4  -8 -10    4.81    0.95
   4  -8 -10    3.12    0.79
   4  -8 -10    3.31    0.86
   4   8  -9    4.53    1.05
   4  -8  -9    6.89    1.11
   4  -8  -9    5.98    1.17
   4  -8  -9    6.45    1.20
   4   8  -8   78.40    4.04
   4  -8  -8   89.72    4.01
   4  -8  -8   74.02    3.80
   4  -8  -8   79.50    4.11
  -4  -8   7    4.92    1.08
   4   8  -7    3.29    0.85
   4  -8  -7    4.53    1.06
   4  -8  -7    2.30    0.88
   4  -8  -7    3.89    0.94
   4  -8  -7    5.78    1.35
   4   8  -6    7.85    1.40
  -4  -8   6   11.49    1.64
   4  -8  -6    9.77    1.59
   4  -8  -6    9.61    1.55
   4  -8  -6    8.70    1.33
   4  -8  -6    9.81    1.66
   4   8  -5   28.19    2.54
   4  -8  -5   34.36    2.86
   4  -8  -5   29.44    2.56
   4  -8  -5   31.18    2.54
   4   8  -4    0.62    0.59
   4  -8  -4    0.49    0.78
  -4  -8   4   -0.10    0.79
   4  -8  -4    1.00    0.81
   4  -8  -4    1.30    0.65
   4  -8  -3  378.34    8.82
   4  -8  -3  362.28    8.85
  -4  -8   2  418.73   10.32
   4  -8  -2  421.94    9.69
   4  -8  -1  705.13   11.69
  -4  -8   1  569.54   11.96
  -4  -8   1  663.90   12.06
   4  -8  -1  585.18   11.49
   4  -8   0   46.70    3.18
   4  -8   0   42.05    2.97
  -4  -8   0   40.41    3.02
  -4  -8   0   38.94    3.19
  -4  -8   0   34.16    2.91
  -4  -8   0   39.71    3.03
   4  -8   0   39.18    3.04
   4  -8   1  153.81    5.68
  -4  -8  -1  152.91    5.84
  -4  -8  -1  145.08    6.06
  -4  -8  -1  136.37    5.75
  -4  -8  -1  153.68    5.87
   4  -8   1  146.38    5.86
   4  -8   2  271.50    7.60
  -4  -8  -2  279.73    7.90
  -4  -8  -2  255.67    7.90
  -4  -8  -2  252.26    7.69
   4  -8   2  261.11    7.80
  -4  -8  -2  267.53    7.69
   4  -8   3   13.39    1.77
  -4  -8  -3   14.03    1.83
  -4  -8  -3   13.75    1.88
  -4  -8  -3   14.75    1.76
  -4  -8  -3   11.16    1.66
  -4  -8  -3   12.90    1.79
  -4  -8  -3   11.49    1.61
   4  -8   3   11.35    1.70
   4  -8   3   12.96    1.61
   4  -8   4   66.68    3.73
  -4  -8  -4   68.29    3.81
  -4  -8  -4   71.71    3.98
  -4  -8  -4   74.27    3.70
  -4  -8  -4   71.13    3.97
  -4  -8  -4   62.40    3.63
   4  -8   4   68.76    3.93
   4  -8   4   74.65    3.79
   4  -8   5    3.62    0.88
  -4  -8  -5    4.63    1.05
  -4  -8  -5    4.19    0.95
  -4  -8  -5    3.87    0.94
  -4  -8  -5    4.00    1.03
  -4  -8  -5    4.75    1.10
   4  -8   5    6.04    1.19
   4  -8   5    3.28    0.91
   4  -8   6    0.24    0.55
  -4  -8  -6    1.22    0.61
  -4  -8  -6    0.34    0.56
  -4  -8  -6    0.78    0.59
  -4  -8  -6    0.48    0.62
   4  -8   6   -0.29    0.50
   4  -8   7    7.33    1.23
  -4  -8  -7    8.21    1.15
  -4  -8  -7    5.32    1.00
   4  -8   7    6.83    1.14
   4  -8   8  102.28    3.57
  -4  -8  -8  102.96    3.33
   4  -8   8  108.44    3.65
  -4  -8  -8  102.05    3.45
   4   9 -11   13.69    1.00
   4   9 -10    0.14    0.33
   4  -9 -10    1.25    0.44
  -4  -9  10    0.48    0.41
   4  -9 -10    0.62    0.51
   4  -9  -9   23.80    1.75
   4   9  -9   22.79    1.77
  -4  -9   9   25.84    1.86
   4  -9  -9   22.33    1.79
   4   9  -8  145.72    4.71
   4  -9  -8  142.81    4.63
  -4  -9   8  147.78    4.88
   4  -9  -8  141.07    4.64
   4  -9  -8  149.68    4.40
   4  -9  -7   24.95    2.11
   4   9  -7   24.74    2.08
   4  -9  -7   25.43    2.04
  -4  -9   7   26.48    2.27
   4  -9  -7   24.15    2.07
   4   9  -6   10.62    1.44
   4  -9  -6   10.63    1.47
   4  -9  -6   10.33    1.42
  -4  -9   6    9.94    1.52
   4  -9  -6    9.80    1.41
   4  -9  -6   11.28    1.36
   4   9  -5    4.03    0.94
   4  -9  -5    3.70    1.03
   4  -9  -5    3.15    0.96
  -4  -9   5    4.45    1.08
   4  -9  -5    3.61    0.97
   4  -9  -5    4.51    1.00
   4   9  -4   22.36    2.01
   4  -9  -4   16.98    1.94
   4  -9  -4   17.20    1.94
  -4  -9   4   16.18    1.95
   4  -9  -4   17.16    1.84
   4  -9  -4   16.40    1.77
   4  -9  -3    4.85    1.15
   4  -9  -3    5.34    1.15
  -4  -9   3    4.75    1.11
   4  -9  -3    4.97    1.12
   4  -9  -3    8.11    1.32
   4  -9  -2   77.21    3.90
   4  -9  -2   69.33    4.06
  -4  -9   2   68.43    3.89
   4  -9  -2   72.47    3.83
   4  -9  -1  187.24    5.93
  -4  -9   1  170.29    6.17
  -4  -9   1  164.38    6.01
  -4  -9   1  190.35    5.78
   4  -9  -1  169.90    5.93
   4  -9   0   51.92    2.94
  -4  -9   0   52.17    3.04
  -4  -9   0   45.43    3.21
  -4  -9   0   45.43    3.17
   4  -9   0   46.64    3.17
  -4  -9   0   51.25    3.05
   4  -9   1   35.87    2.54
  -4  -9  -1   42.31    2.75
  -4  -9  -1   40.68    2.96
  -4  -9  -1   33.84    2.69
  -4  -9  -1   33.82    2.53
   4  -9   1   33.40    2.67
   4  -9   2    1.42    0.61
  -4  -9  -2   -0.23    0.55
  -4  -9  -2    0.51    0.52
  -4  -9  -2    1.15    0.74
  -4  -9  -2   -0.37    0.76
  -4  -9  -2    0.33    0.51
   4  -9   2    0.69    0.74
   4  -9   3    5.08    1.04
  -4  -9  -3    5.54    1.06
  -4  -9  -3    4.48    1.06
  -4  -9  -3    4.30    1.04
  -4  -9  -3    3.21    0.89
   4  -9   3    4.79    1.09
   4  -9   4   17.92    1.77
  -4  -9  -4   17.71    1.71
  -4  -9  -4   18.15    1.77
  -4  -9  -4   18.25    1.78
  -4  -9  -4   17.08    1.68
   4  -9   5   12.75    1.44
  -4  -9  -5   13.63    1.44
  -4  -9  -5   12.00    1.33
  -4  -9  -5   13.34    1.42
   4  -9   5   14.11    1.28
   4  -9   6   33.48    2.09
  -4   9  -6   34.03    1.81
  -4  -9  -6   34.14    2.01
  -4  -9  -6   36.52    2.08
   4  -9   6   39.92    1.96
   4  -9   7    2.66    0.62
  -4  -9  -7    3.50    0.61
   4  10  -8   36.42    1.69
   4 -10  -8   36.59    1.79
   4  10  -7   22.12    1.45
   4 -10  -7   22.63    1.62
  -4 -10   7   22.97    1.51
   4 -10  -7   21.39    1.39
   4  10  -6    4.10    0.73
   4 -10  -6    3.59    0.82
  -4 -10   6    2.83    0.71
   4 -10  -6    3.54    0.74
   4  10  -5   48.43    2.25
   4 -10  -5   49.60    2.64
   4 -10  -5   47.98    2.58
  -4 -10   5   45.63    2.51
   4 -10  -4    0.52    0.57
   4 -10  -4    0.10    0.41
  -4 -10   4    0.10    0.46
  -4 -10   4    0.41    0.45
   4 -10  -4    0.79    0.46
   4 -10  -3    0.79    0.60
   4 -10  -3    0.81    0.60
  -4 -10   3    1.27    0.58
  -4 -10   3    1.87    0.67
   4 -10  -3    1.85    0.68
   4 -10  -2    1.18    0.57
   4 -10  -2    0.33    0.48
  -4 -10   2    1.28    0.56
  -4 -10   2    2.20    0.71
   4 -10  -2    0.76    0.51
   4 -10  -1    2.07    0.66
   4 -10  -1    1.97    0.74
  -4 -10   1    1.92    0.74
  -4 -10   1    1.74    0.74
   4 -10  -1    1.48    0.69
   4 -10   0   17.82    1.80
  -4 -10   0   18.36    1.75
  -4 -10   0   19.33    1.79
   4 -10   0   20.40    1.78
   4 -10   1    5.80    1.14
  -4 -10  -1    4.76    0.77
  -4 -10  -1    4.49    0.94
  -4 -10  -1    5.13    0.95
   4 -10   1    3.86    0.89
   4 -10   2    7.91    0.95
  -4 -10  -2    7.88    0.92
  -4 -10  -2    7.38    1.06
  -4 -10  -2    6.90    1.01
  -4 -10  -2    6.23    0.86
   4 -10   2    6.60    1.04
   4 -10   3    4.95    0.79
  -4 -10  -3    3.45    0.70
  -4 -10  -3    4.66    0.82
  -4 -10  -3    3.81    0.67
   4 -10   4    0.57    0.43
  -4 -10  -4    0.61    0.39
  -4 -10  -4    0.49    0.38
  -4 -10  -4   -0.46    0.37
  -4 -11   4    0.06    0.26
   4 -11  -3   48.73    1.96
  -4 -11   3   49.20    2.00
   4 -11  -2   10.68    0.99
  -4 -11   2   10.27    0.96
   4 -11  -1  100.53    2.94
  -4 -11   1  101.29    2.88
   4 -11   0    2.93    0.53
  -4 -11   0    2.12    0.46
   5   0 -17    2.02    0.46
   5   0 -17    1.55    0.48
   5   0 -16   -0.22    0.53
   5   0 -16   -0.16    0.47
   5   0 -15   12.40    1.49
  -5   0  15   14.31    1.82
   5   0 -14    0.29    0.71
  -5   0  14    2.69    0.98
  -5   0  13  340.28    9.48
   5   0 -13  340.52    8.23
   5   0 -12    1.03    0.48
   5   0 -12    0.12    0.46
  -5   0  12   -0.11    0.66
   5   0 -11    8.31    0.98
  -5   0  11    8.43    1.54
   5   0 -11   10.37    1.47
   5   0 -10    0.24    0.33
   5   0  -9    1.96    0.42
   5   0  -8   -0.20    0.41
   5   0  -7  305.16    4.72
   5   0  -6    5.67    0.62
   5   0  -5 8400.17   22.04
   5   0  -4    0.08    0.30
   5   0  -4    1.93    0.51
   5   0  -3  312.43    4.30
   5   0  -2    1.56    0.38
   5   0  -1 3758.72   16.05
   5   0   0    0.02    0.45
   5   0   1   46.52    2.01
   5   0   2   -0.96    0.73
   5   0   3 2591.53   16.15
   5   0   4    1.29    0.63
   5   0   5   15.17    1.41
  -5   0  -6    0.28    0.52
   5   0   6    0.10    0.45
  -5   0  -7   51.92    3.48
   5   0   7   53.72    2.86
  -5   0  -8   -0.06    0.54
  -5   0  -9   72.24    4.00
  -5   0 -10    0.10    0.69
  -5   0 -10    0.57    0.51
   5   0  10    0.31    0.65
  -5   0 -11    5.29    1.05
  -5   0 -11    6.28    1.04
   5   0  11    5.39    1.22
  -5   0 -12    0.39    0.46
   5   0  12    0.11    0.51
   5  -1 -17    0.35    0.33
   5   1 -17    0.50    0.26
   5  -1 -17    0.81    0.41
   5   1 -17    0.28    0.32
   5  -1 -16   10.23    1.24
   5   1 -16    9.41    1.16
  -5  -1  16   12.71    1.57
   5  -1 -16   10.38    1.27
   5  -1 -15   39.40    2.71
   5   1 -15   41.55    2.72
  -5  -1  15   44.79    3.24
   5  -1 -15   42.42    2.82
   5   1 -14    5.21    1.03
   5  -1 -14    4.79    1.10
   5   1 -14    5.76    1.13
  -5  -1  14    4.96    1.22
   5  -1 -14    5.58    1.13
   5  -1 -13  502.74   10.72
   5   1 -13  550.05   10.75
  -5  -1  13  510.35   11.80
   5   1 -13  544.35   10.42
   5   1 -12  225.52    6.81
   5  -1 -12  198.43    6.78
   5   1 -12  228.22    6.99
  -5  -1  12  205.84    7.45
   5  -1 -12  229.33    6.80
   5   1 -11  654.37   11.50
   5  -1 -11  674.03    8.73
   5  -1 -11  640.44    8.45
   5   1 -11  653.50    8.56
  -5  -1  11  648.53   12.91
   5   1 -11  679.17   11.85
   5  -1 -11  695.03   11.79
   5   1 -10   29.47    2.43
  -5  -1  10   30.28    2.64
   5   1 -10   29.84    1.73
   5  -1 -10   29.16    1.73
   5   1  -9  296.11    5.12
   5  -1  -9  285.07    5.05
   5  -1  -8    0.03    0.36
   5   1  -8   18.27    1.20
   5   1  -7  282.91    4.55
   5  -1  -7  274.68    4.50
   5   1  -6   58.06    1.96
   5  -1  -6   60.15    1.99
   5   1  -5  478.88    5.29
   5  -1  -5  495.84    5.39
   5   1  -4  197.76    3.40
   5  -1  -4  198.21    3.37
   5   1  -4  196.19    3.40
   5   1  -3 1716.06   10.20
   5  -1  -3 1770.74   10.00
   5   1  -2  421.95    5.27
   5  -1  -2  423.62    5.05
   5   1  -1  471.33    5.86
   5  -1  -1  520.44    5.88
   5   1   0    2.89    0.60
   5  -1   0    1.99    0.48
   5  -1   1  684.26    7.43
   5   1   1  672.25    7.71
   5   1   2  160.88    3.99
   5  -1   2  165.66    3.90
   5   1   3    2.99    0.66
   5  -1   3    2.55    0.62
   5   1   4  234.49    5.27
   5  -1   4  139.21    3.93
   5   1   5    3.60    0.81
   5  -1   5    3.68    0.76
  -5  -1  -6   36.29    2.91
  -5   1  -6   42.41    3.04
   5   1   6   35.32    2.24
   5  -1   6   35.01    2.22
  -5  -1  -7  152.67    6.02
  -5   1  -7  151.32    5.83
   5   1   7  145.62    4.78
   5  -1   7  153.84    4.80
  -5  -1  -8   10.19    1.58
  -5   1  -8   11.60    1.59
  -5  -1  -9   66.82    3.98
  -5  -1  -9   64.73    3.82
  -5   1  -9   75.03    3.95
   5  -1   9   68.59    4.34
  -5  -1 -10    1.29    0.76
  -5  -1 -10    1.56    0.82
  -5   1 -10    1.77    0.70
   5  -1  10    1.88    1.02
  -5  -1 -11    6.26    1.15
  -5   1 -11    4.19    0.95
  -5  -1 -11    5.33    0.99
   5  -1  11    5.31    1.16
   5   1  11    5.69    1.20
  -5   1 -12   24.37    1.84
  -5  -1 -12   24.05    1.54
  -5  -1 -12   25.52    1.83
   5  -1  12   23.43    1.88
   5   1  12   22.00    1.81
   5   2 -17   72.88    2.28
   5  -2 -16   79.60    3.13
   5   2 -16   82.97    3.13
  -5  -2  16   85.27    3.85
   5  -2 -16   80.60    3.25
   5  -2 -15   35.53    2.51
  -5  -2  15   35.39    2.91
   5  -2 -15   36.62    2.56
   5  -2 -14  205.88    6.49
   5   2 -14  217.38    6.59
  -5  -2  14  210.29    7.40
   5   2 -14  223.23    6.20
   5  -2 -14  206.98    6.48
   5   2 -13    2.76    0.80
   5  -2 -13    3.39    1.09
   5   2 -13    2.37    0.91
  -5  -2  13    2.89    1.11
   5  -2 -13    2.88    0.99
   5   2 -12   70.87    3.88
   5  -2 -12   71.42    4.07
   5   2 -12   73.49    4.10
  -5  -2  12   67.26    4.32
   5  -2 -12   73.96    4.08
   5   2 -11  423.89    9.51
   5  -2 -11  459.68    7.47
   5  -2 -11  434.03    9.89
   5  -2 -11  447.66    7.11
   5   2 -11  462.92    7.20
   5   2 -11  439.86    9.92
  -5  -2  11  425.55   10.58
  -5  -2  11  412.19   10.20
   5  -2 -11  435.88    9.77
   5  -2 -11  477.91    9.86
   5   2 -10  117.67    4.90
   5  -2 -10  125.35    5.24
   5  -2 -10  118.90    3.62
   5  -2 -10  116.10    3.45
   5   2 -10  117.91    3.44
   5   2 -10  122.30    5.06
  -5  -2  10  119.85    5.46
  -5  -2  10  121.18    5.37
   5  -2 -10  127.07    5.00
   5  -2  -9   40.35    2.03
   5   2  -9   41.39    1.95
   5  -2  -9   39.86    1.92
   5   2  -8  148.72    3.49
   5  -2  -8  147.21    3.50
   5   2  -7  365.37    5.21
   5  -2  -7  359.31    5.18
   5   2  -6    5.78    0.67
   5  -2  -6    5.96    0.68
   5   2  -5  122.40    2.73
   5  -2  -5  126.70    2.79
  -5  -2   4  280.54    3.87
   5   2  -4  280.68    4.09
   5  -2  -4  276.95    3.99
  -5  -2   3  771.23    6.56
   5   2  -3  752.63    6.90
   5  -2  -3  755.94    6.47
  -5  -2   2  308.56    4.28
   5   2  -2  306.40    4.57
   5  -2  -2  319.34    4.31
   5  -2  -1    3.82    0.49
   5   2  -1    3.32    0.55
   5  -2  -1    4.37    0.57
   5   2   0 1000.30    9.23
   5  -2   0 1051.13    8.65
   5   2   1   63.91    2.46
   5  -2   1   65.04    2.29
   5  -2   2   99.74    2.98
   5   2   2   97.59    3.23
   5   2   3    3.86    0.78
   5  -2   3    2.14    0.59
   5   2   4    4.69    0.92
   5  -2   4    2.08    0.65
  -5  -2  -5  442.06    9.81
   5  -2   5  432.94    7.32
  -5  -2  -6  791.47   13.08
  -5  -2  -6  734.84   13.13
  -5   2  -6  751.81   12.80
   5  -2   6  745.79   13.85
  -5  -2  -6  778.46   13.08
   5   2   6  716.27   10.33
   5  -2   6  755.63   10.19
  -5  -2  -7   31.83    2.75
  -5  -2  -7   30.07    2.76
  -5   2  -7   34.04    2.75
   5  -2   7   28.70    2.81
  -5  -2  -7   32.20    2.68
   5  -2   7   31.83    2.21
  -5  -2  -8  735.64   13.15
  -5  -2  -8  664.95   12.59
  -5   2  -8  775.78   12.81
   5  -2   8  694.92   13.99
  -5  -2  -8  746.68   12.30
  -5  -2  -9   12.10    1.77
  -5  -2  -9    8.92    1.57
   5  -2   9    9.73    1.71
  -5  -2  -9   11.13    1.49
   5  -2   9   10.90    1.60
  -5  -2 -10   51.86    3.21
  -5  -2 -10   56.09    3.35
   5  -2  10   55.59    3.72
  -5  -2 -11   35.19    2.35
  -5  -2 -11   36.69    2.40
   5  -2  11   34.18    2.65
   5  -2  11   38.15    2.38
   5   2  11   34.55    2.57
  -5   2 -12   37.16    2.16
  -5  -2 -12   38.51    1.98
  -5  -2 -12   39.25    2.00
   5  -2  12   37.26    2.32
   5   2  12   35.48    2.17
   5  -3 -16   63.18    2.61
   5   3 -16   66.95    2.58
  -5  -3  16   67.53    3.29
   5  -3 -15    9.91    1.28
  -5  -3  15    8.35    1.46
   5  -3 -15    8.71    1.23
   5   3 -14  198.21    5.76
   5  -3 -14  184.13    5.93
  -5  -3  14  183.56    6.74
   5  -3 -14  182.00    5.87
   5   3 -13   28.08    2.36
   5  -3 -13   29.19    2.39
   5  -3 -13   26.05    2.42
   5   3 -13   23.77    2.36
  -5  -3  13   24.87    2.63
   5  -3 -13   26.97    2.42
   5   3 -12   16.03    1.92
   5  -3 -12   16.00    1.87
   5  -3 -12   15.46    1.92
   5   3 -12   15.07    1.94
  -5  -3  12   14.81    2.04
  -5  -3  12   15.82    2.15
   5  -3 -12   17.65    1.93
   5  -3 -12   15.26    1.90
   5   3 -11  234.91    7.20
   5  -3 -11  258.62    7.27
   5  -3 -11  239.85    7.39
   5  -3 -11  273.94    5.89
   5  -3 -11  273.94    5.57
   5   3 -11  246.91    7.55
  -5  -3  11  234.02    7.96
  -5  -3  11  240.84    7.95
   5  -3 -11  269.14    7.44
   5  -3 -11  289.73    7.72
   5  -3 -11  238.67    7.31
   5  -3 -10   63.36    3.55
   5   3 -10   59.01    3.57
   5  -3 -10   62.51    3.71
   5  -3 -10   64.27    2.79
   5  -3 -10   65.48    2.63
   5   3 -10   59.51    3.64
  -5  -3  10   61.97    4.00
   5  -3 -10   67.52    3.67
  -5  -3  10   61.67    3.93
   5  -3 -10   72.12    3.75
   5  -3 -10   68.55    3.76
   5  -3 -10   62.22    3.67
   5   3  -9   86.74    4.22
   5  -3  -9   95.77    3.23
   5  -3  -9   91.30    4.35
   5   3  -9   98.20    2.97
   5  -3  -9   93.47    2.97
  -5  -3   9  105.23    4.89
   5   3  -9   94.49    4.42
  -5  -3   9   93.34    4.73
   5  -3  -9  103.81    4.43
   5  -3  -9   94.57    4.36
   5  -3  -8 1064.04    9.48
   5  -3  -8 1029.61    9.99
  -5  -3   7  164.81    3.39
   5  -3  -7  149.78    3.61
   5   3  -7  162.02    3.50
   5  -3  -7  150.28    3.41
  -5  -3   6  429.83    5.46
   5   3  -6  432.34    5.48
   5  -3  -6  416.64    5.38
  -5  -3   5  220.61    3.88
   5   3  -5  233.13    3.86
   5  -3  -5  223.91    3.78
  -5  -3   4  665.43    6.77
   5   3  -4  660.94    6.30
   5  -3  -4  669.61    6.28
   5  -3  -3   19.97    0.94
  -5  -3   3   19.29    1.19
   5  -3  -3   22.37    1.15
   5  -3  -2  103.02    2.32
  -5  -3   2  100.45    2.70
  -5  -3   2  104.77    2.31
   5  -3  -2  105.24    2.38
   5  -3  -1 1885.17   10.92
   5  -3  -1 1901.79   10.62
  -5  -3   1 1879.55   10.37
   5  -3   0  911.84    8.24
   5  -3   0  946.53    7.88
   5   3   1   28.41    1.71
   5  -3   1   29.00    1.50
   5  -3   2  131.27    3.41
   5   3   2  121.27    3.68
   5   3   3    2.23    0.70
   5  -3   3    2.20    0.61
   5  -3   4  244.62    5.21
   5   3   4  216.66    5.46
  -5  -3  -5  468.66   10.38
  -5   3  -5  491.38   10.40
   5   3   5  446.76    8.09
   5  -3   5  481.43   10.97
  -5  -3  -5  457.19   10.49
  -5  -3  -5  470.62   10.31
  -5  -3  -5  479.90    9.77
  -5  -3  -6  946.71   15.08
  -5   3  -6  994.29   14.73
   5   3   6  972.56   12.37
   5  -3   6  968.09   16.17
  -5  -3  -6  959.85   14.89
  -5  -3  -6 1008.43   14.22
  -5  -3  -7    8.42    1.54
  -5  -3  -7    6.32    1.35
   5  -3   7    6.95    1.58
  -5  -3  -7    7.12    1.39
  -5  -3  -8  180.35    6.51
   5  -3   8  190.14    7.28
  -5  -3  -8  182.26    6.20
  -5  -3  -9   20.06    2.04
  -5  -3  -9   16.38    1.98
   5  -3   9   16.63    2.18
  -5  -3  -9   18.34    1.88
   5  -3   9   18.65    2.07
  -5  -3 -10    5.87    1.06
  -5  -3 -10    4.79    1.14
  -5  -3 -10    4.68    0.93
   5  -3  10    7.62    1.47
   5  -3  10    4.37    1.11
   5  -3  10    5.50    1.04
  -5  -3 -11    1.25    0.51
  -5  -3 -11    0.82    0.51
   5  -3  11    2.76    0.71
   5  -3  11    3.20    0.87
  -5   3 -12   19.72    1.45
   5   3  12   17.54    1.32
   5  -3  12   19.77    1.52
   5  -4 -16    1.20    0.42
   5   4 -16    0.67    0.31
   5  -4 -16    0.97    0.38
   5   4 -15    2.88    0.56
   5  -4 -15    2.85    0.72
  -5  -4  15    4.79    1.01
   5   4 -14   21.06    1.82
   5  -4 -14   19.94    1.84
  -5  -4  14   22.70    2.31
   5  -4 -14   20.16    1.88
   5   4 -13   22.57    2.11
   5  -4 -13   22.77    2.13
   5  -4 -13   27.39    2.29
  -5  -4  13   27.31    2.68
   5  -4 -13   23.79    2.24
   5   4 -12    1.46    0.63
   5  -4 -12    1.69    0.75
   5   4 -12    2.12    0.85
   5  -4 -12    2.12    0.95
  -5  -4  12    1.23    0.81
  -5  -4  12    1.82    0.79
   5  -4 -12    2.33    0.78
   5   4 -11    7.17    1.26
   5  -4 -11    8.61    1.39
   5  -4 -11    8.53    1.49
   5   4 -11    8.68    1.53
  -5  -4  11    9.18    1.64
   5  -4 -11   10.06    1.55
   5  -4 -11    9.39    1.45
  -5  -4  11    8.90    1.66
   5  -4 -11    8.66    1.47
   5   4 -10   16.73    1.96
   5  -4 -10   15.83    1.89
   5  -4 -10   17.99    1.54
   5  -4 -10   14.69    1.82
   5  -4 -10   17.74    1.38
  -5  -4  10   16.52    2.11
   5   4 -10   14.77    1.90
  -5  -4  10   14.25    1.98
   5  -4 -10   14.58    1.83
   5  -4 -10   22.45    2.18
   5  -4 -10   14.44    1.85
   5   4  -9   12.63    1.73
  -5  -4   9   12.87    1.79
   5  -4  -9   12.79    1.71
   5  -4  -9   14.26    1.36
   5  -4  -9   16.15    1.29
   5   4  -9   13.97    1.79
  -5  -4   9   14.03    1.85
   5  -4  -9   13.52    1.70
   5  -4  -9   16.45    1.94
   5  -4  -9   13.44    1.71
   5  -4  -9   13.57    1.73
   5   4  -8   17.42    1.94
  -5  -4   8   16.02    1.95
   5  -4  -8   17.64    1.98
   5  -4  -8   18.46    1.45
   5  -4  -8   19.93    1.32
   5   4  -8   16.39    1.87
  -5  -4   8   20.06    2.11
  -5  -4   8   19.05    2.15
   5  -4  -8   17.34    1.88
   5  -4  -8   18.63    2.01
   5  -4  -8   26.56    2.33
   5  -4  -8   18.28    1.93
   5  -4  -7  127.87    3.57
  -5  -4   7  137.13    3.48
   5  -4  -7  134.01    3.23
   5  -4  -6    2.11    0.47
   5  -4  -6    2.18    0.54
  -5  -4   6    2.82    0.55
   5  -4  -5 1034.99    9.19
  -5  -4   5  998.30    9.24
   5  -4  -4  164.41    3.46
  -5  -4   4  153.08    3.60
   5  -4  -3    2.60    0.44
   5  -4  -3    4.86    0.60
   5  -4  -3    1.69    0.29
  -5  -4   3    4.21    0.67
  -5  -4   3    3.62    0.53
   5  -4  -2 2582.19   13.23
   5  -4  -2 2656.14   12.12
   5   4  -2 2582.74   13.75
  -5  -4   2 2646.73   13.33
   5   4  -1    1.62    0.44
  -5  -4   1    2.11    0.49
   5  -4   0  864.58    8.68
   5   4   0  885.90    9.13
  -5  -4   0  864.65    8.44
   5  -4   1   36.67    1.91
   5   4   1   29.15    1.77
   5  -4   2    7.90    0.98
   5   4   2    2.67    0.60
   5   4   3    8.14    1.11
   5  -4   3    9.33    1.14
  -5  -4  -3    9.05    1.50
  -5  -4  -3   12.25    1.59
  -5  -4  -4  420.38    9.66
   5  -4   4  397.85    7.41
   5   4   4  409.58    7.61
   5  -4   4  419.89   10.16
  -5  -4  -4  383.97    9.57
  -5  -4  -4  409.67    9.66
  -5  -4  -4  390.23    9.08
  -5  -4  -5 1207.35   16.80
   5  -4   5 1222.79   13.53
   5   4   5 1278.43   13.90
   5  -4   5 1202.44   17.75
  -5  -4  -5 1155.15   17.04
  -5  -4  -5 1313.81   17.39
  -5  -4  -5 1193.27   16.81
  -5  -4  -5 1183.68   15.94
   5  -4   6    5.56    1.39
  -5  -4  -6    4.76    1.26
   5  -4   6    8.27    1.70
  -5  -4  -6    6.45    1.36
  -5  -4  -6    7.63    1.59
   5  -4   7    8.08    1.44
  -5  -4  -7    7.22    1.47
   5  -4   7    8.95    1.69
  -5  -4  -7    4.71    1.05
  -5  -4  -7    6.00    1.27
  -5  -4  -8  212.43    6.95
  -5  -4  -8  241.04    6.76
   5  -4   8  209.77    7.49
  -5  -4  -8  210.13    6.60
   5  -4   8  207.65    6.89
  -5  -4  -8  230.85    6.59
  -5  -4  -9    1.41    0.79
  -5  -4  -9    1.63    0.67
  -5  -4  -9    2.55    0.80
   5  -4   9    1.18    0.82
   5  -4   9    0.59    0.62
   5  -4   9    1.51    0.82
  -5  -4 -10   17.26    1.79
  -5  -4 -10   18.97    1.58
   5  -4  10   17.75    1.95
   5  -4  10   18.59    1.85
  -5  -4 -10   18.12    1.65
   5  -4  10   17.83    1.77
  -5  -4 -11    3.13    0.57
  -5  -4 -11    1.91    0.62
  -5  -4 -11    2.37    0.56
   5  -4  11    2.36    0.66
   5  -4  11    2.54    0.74
   5  -4  11    2.09    0.54
   5  -5 -15   14.59    1.27
   5  -5 -15   15.85    1.30
   5   5 -15   16.26    1.13
   5   5 -14    0.00    0.48
   5  -5 -14    0.01    0.56
  -5  -5  14    0.55    0.72
   5  -5 -14   -0.56    0.49
   5  -5 -14   -0.08    0.52
   5   5 -13  147.15    5.06
  -5  -5  13  139.68    5.52
   5  -5 -13  143.89    5.09
   5   5 -12   84.35    4.20
   5  -5 -12   86.71    4.25
  -5  -5  12   85.76    4.58
   5  -5 -12   87.80    4.16
  -5  -5  12   81.93    4.44
   5   5 -11  389.13    9.35
   5  -5 -11  384.05    9.16
  -5  -5  11  391.14    9.88
   5  -5 -11  388.41    9.05
  -5  -5  11  391.62    9.93
   5   5 -10   36.78    2.95
   5  -5 -10   35.01    2.85
  -5  -5  10   37.21    3.14
   5  -5 -10   37.74    2.87
  -5  -5  10   37.42    3.09
   5  -5 -10   43.30    2.98
   5   5  -9   34.90    2.88
  -5  -5   9   34.96    2.97
   5  -5  -9   31.55    2.69
  -5  -5   9   35.77    3.05
   5  -5  -9   34.95    2.78
  -5  -5   9   38.42    3.10
   5  -5  -9   35.18    2.80
   5  -5  -9   38.84    2.85
  -5  -5   8    1.43    0.78
   5   5  -8    3.16    0.96
   5  -5  -8    2.43    0.93
   5  -5  -8    2.89    0.74
  -5  -5   8    4.57    1.16
  -5  -5   8    3.49    1.03
   5  -5  -8    4.11    1.02
   5  -5  -8    4.49    1.13
   5   5  -7   56.52    3.53
  -5  -5   7   52.19    3.50
   5  -5  -7   55.99    3.44
  -5  -5   7   59.99    2.53
   5  -5  -7   57.49    2.58
  -5  -5   7   58.39    3.76
   5  -5  -7   51.51    3.31
  -5  -5   7   57.21    3.62
   5  -5  -7   57.03    3.46
   5  -5  -7   54.12    3.39
   5  -5  -7   56.89    3.42
  -5  -5   6 1040.00   10.34
   5  -5  -6 1151.33   10.85
   5  -5  -6 1081.44   14.79
   5   5  -6 1075.10   14.85
  -5  -5   6 1089.24   15.04
   5  -5  -6 1086.60   14.72
   5  -5  -6 1121.79   15.02
   5  -5  -6 1093.19   14.79
  -5  -5   5   67.76    2.66
   5  -5  -5   75.61    2.71
  -5  -5   4    3.71    0.68
   5  -5  -4    5.82    0.76
  -5  -5   3  216.79    4.25
   5  -5  -3  210.90    4.11
   5  -5  -2  704.94    7.75
  -5  -5   2  666.56    8.36
   5  -5  -1    9.18    1.00
  -5  -5   1    8.10    0.97
   5  -5   0    6.32    0.84
  -5  -5   0    6.56    0.87
   5  -5   1   47.62    3.17
   5  -5   1   48.33    2.34
  -5  -5  -1   49.87    2.33
  -5  -5  -1   52.52    3.50
   5  -5   1   47.58    3.07
   5  -5   2  232.25    7.09
   5  -5   2  219.47    5.21
  -5  -5  -2  244.19    7.22
   5  -5   2  253.25    7.56
  -5  -5  -2  241.86    7.40
  -5  -5  -2  230.29    7.41
  -5  -5  -2  234.03    7.08
  -5  -5  -2  214.87    6.83
   5  -5   2  222.54    6.84
  -5  -5  -3  447.61    9.80
   5  -5   3  388.03    7.16
  -5  -5  -3  420.39    9.79
   5  -5   3  426.90   10.20
  -5  -5  -3  388.06    9.77
  -5  -5  -3  395.22    9.36
  -5  -5  -3  457.80   10.21
  -5  -5  -3  416.63    9.83
  -5  -5  -3  375.74    9.14
   5  -5   3  385.67    9.18
  -5  -5  -4  785.00   13.29
   5  -5   4  762.78   10.60
  -5  -5  -4  733.52   13.26
   5  -5   4  737.72   13.81
  -5  -5  -4  710.69   13.40
  -5  -5  -4  745.33   12.95
  -5  -5  -4  811.36   13.86
  -5  -5  -4  732.88   13.24
  -5  -5  -4  706.18   12.72
   5  -5   4  742.58   12.87
  -5  -5  -5  511.77   10.93
   5  -5   5  491.73   11.47
  -5  -5  -5  471.52   11.00
  -5  -5  -5  486.70   10.82
  -5  -5  -5  460.47   10.19
   5  -5   6   87.37    4.55
  -5  -5  -6   84.29    4.42
   5  -5   6   84.62    4.80
  -5  -5  -6   84.72    4.63
  -5  -5  -6   95.55    4.79
  -5  -5  -6   78.59    4.25
  -5  -5  -6   83.67    4.31
  -5  -5  -7  100.68    4.75
   5  -5   7   95.02    4.56
   5  -5   7   94.64    5.01
   5  -5   7   94.59    4.78
  -5  -5  -7   90.45    4.45
  -5  -5  -7   94.97    4.45
   5  -5   8   58.60    3.37
  -5  -5  -8   56.49    3.46
   5  -5   8   55.63    3.73
   5  -5   8   56.91    3.56
  -5  -5  -8   54.57    3.32
  -5  -5  -8   55.79    3.21
   5  -5   8   53.61    3.41
  -5  -5  -9   62.37    3.36
   5  -5   9   65.53    3.55
  -5  -5  -9   62.52    3.20
   5  -5   9   62.97    3.67
   5  -5   9   60.49    3.36
  -5  -5  -9   65.87    3.12
  -5  -5 -10  145.40    4.19
   5  -5  10  151.81    4.70
   5  -5  10  150.23    5.03
   5  -5  10  145.82    4.54
   5  -5  11    2.88    0.63
  -5  -5 -11    2.98    0.63
   5   6 -14    2.90    0.62
   5  -6 -14    3.24    0.61
   5  -6 -14    2.35    0.67
   5   6 -13    0.60    0.51
   5  -6 -13    1.88    0.78
   5  -6 -13    0.68    0.65
   5  -6 -13    0.66    0.59
   5  -6 -12  562.37   10.05
   5   6 -12  584.87   10.32
   5  -6 -12  569.43    9.99
   5   6 -11   32.46    2.65
   5  -6 -11   30.78    2.58
  -5  -6  11   33.46    2.77
  -5  -6  11   31.93    2.73
   5  -6 -11   33.34    2.61
   5   6 -10    5.44    1.22
   5  -6 -10    5.36    1.19
  -5  -6  10    5.40    1.22
   5  -6 -10    5.83    1.18
  -5  -6  10    5.42    1.19
   5  -6 -10    7.64    1.30
   5   6  -9   28.67    2.66
   5  -6  -9   27.93    2.52
  -5  -6   9   27.48    2.64
  -5  -6   9   30.12    2.68
   5  -6  -9   26.53    2.43
   5  -6  -9   35.33    2.69
   5   6  -8   20.78    2.24
  -5  -6   8   28.07    2.62
   5  -6  -8   20.83    2.20
  -5  -6   8   21.99    2.31
   5  -6  -8   17.29    2.02
   5  -6  -8   26.27    2.39
   5   6  -7   51.07    3.45
  -5  -6   7   53.98    3.53
   5  -6  -7   51.19    3.36
  -5  -6   7   58.29    2.67
  -5  -6   7   57.83    3.63
   5  -6  -7   53.24    3.52
   5  -6  -7   65.61    3.75
   5   6  -6  349.51    8.88
   5  -6  -6  343.38    8.63
  -5  -6   6  357.10    8.86
  -5  -6   6  373.34    6.67
   5  -6  -6  344.50    8.72
   5  -6  -6  350.47    8.86
   5  -6  -6  362.39    8.84
  -5  -6   5  278.43    5.76
   5  -6  -5  275.74    7.60
   5   6  -5  285.12    7.81
   5  -6  -5  275.10    7.75
   5  -6  -5  277.19    7.93
   5  -6  -5  282.49    7.78
  -5  -6   4    0.91    0.46
   5   6  -4    2.59    0.90
   5  -6  -4    0.71    0.63
   5  -6  -4    1.78    0.83
  -5  -6   3    8.16    1.01
   5  -6  -3    5.99    1.14
   5  -6  -3    5.76    1.26
  -5  -6   2   40.06    2.23
  -5  -6   2   47.77    2.25
   5  -6  -2   43.68    2.17
   5  -6  -2   38.75    2.97
   5  -6  -1   37.55    2.04
  -5  -6   1   37.54    2.14
  -5  -6   1   39.37    2.12
  -5  -6   1   34.50    2.90
   5  -6  -1   34.02    2.75
   5  -6   0  146.90    4.16
  -5  -6   0  138.80    4.17
  -5  -6   0  149.81    4.19
  -5  -6   0  138.50    5.86
  -5  -6   0  136.55    5.73
   5  -6   0  128.78    5.31
   5  -6   1   10.27    1.20
  -5  -6  -1   10.41    1.50
  -5  -6  -1    9.93    1.15
   5  -6   1   10.69    1.47
  -5  -6  -1    9.07    1.58
  -5  -6  -1   10.44    1.62
  -5  -6  -1   11.55    1.68
   5  -6   1   10.22    1.56
  -5  -6  -1    8.38    1.42
   5  -6   2    7.90    1.12
  -5  -6  -2    6.90    1.38
   5  -6   2    6.21    1.28
   5  -6   2    7.16    1.38
  -5  -6  -2    7.08    1.38
  -5  -6  -2    6.24    1.35
  -5  -6  -2    9.69    1.62
   5  -6   2    7.09    1.36
  -5  -6  -2    4.79    1.14
  -5  -6  -3  102.71    4.94
   5  -6   3  101.83    4.88
  -5  -6  -3   94.42    4.93
  -5  -6  -3   94.89    4.71
  -5  -6  -3  107.37    5.12
  -5  -6  -3  107.95    5.04
   5  -6   3  104.95    5.14
  -5  -6  -3   98.88    4.85
   5  -6   3   95.96    4.75
  -5  -6  -4  102.66    4.73
  -5  -6  -4   96.98    4.81
   5  -6   4   97.42    4.84
  -5  -6  -4   89.84    4.83
  -5  -6  -4  101.67    4.96
  -5  -6  -4   90.77    4.60
   5  -6   4   99.06    5.10
  -5  -6  -4   85.21    4.45
   5  -6   4   90.85    4.59
   5  -6   5    8.39    1.51
  -5  -6  -5    9.89    1.50
   5  -6   5    8.66    1.49
  -5  -6  -5    8.71    1.52
  -5  -6  -5   12.30    1.80
  -5  -6  -5    9.60    1.50
   5  -6   5   10.73    1.76
  -5  -6  -5    8.67    1.48
   5  -6   5   12.28    1.72
   5  -6   6    0.64    0.64
  -5  -6  -6    0.94    0.64
   5  -6   6    1.72    0.94
   5  -6   6    2.02    0.83
  -5  -6  -6    1.27    0.64
  -5  -6  -6    3.79    1.12
  -5  -6  -6    1.02    0.81
  -5  -6  -6    0.97    0.73
   5  -6   6    0.73    0.70
   5  -6   7    9.31    1.48
  -5  -6  -7    8.74    1.39
   5  -6   7   10.30    1.63
  -5  -6  -7    9.26    1.41
   5  -6   7   10.58    1.63
  -5  -6  -7    8.22    1.34
   5  -6   7    9.28    1.48
   5  -6   8    1.54    0.75
  -5  -6  -8    1.07    0.55
  -5  -6  -8    1.63    0.66
   5  -6   8    3.00    0.89
   5  -6   8    1.17    0.62
  -5  -6  -8    1.79    0.80
   5  -6   8    1.70    0.75
   5  -6   9   47.70    2.43
  -5  -6  -9   44.84    2.46
   5  -6   9   49.04    2.79
   5  -6   9   44.69    2.74
   5  -6   9   45.89    2.67
  -5  -6  -9   44.59    2.32
  -5  -6 -10   50.47    2.14
  -5  -6 -10   52.27    2.14
   5  -6  10   53.05    2.36
   5   7 -13   89.54    3.08
   5  -7 -13   90.48    2.96
   5  -7 -13   93.10    3.21
   5  -7 -12    1.70    0.66
   5  -7 -12    1.41    0.62
   5   7 -11    1.65    0.63
   5  -7 -11    1.22    0.58
   5  -7 -11    0.52    0.53
   5   7 -10   18.32    1.98
   5  -7 -10   16.21    1.85
   5  -7  -9   12.67    1.71
   5   7  -9   12.43    1.72
   5  -7  -9   13.33    1.74
   5  -7  -9   14.93    1.68
   5   7  -8   12.52    1.75
   5  -7  -8   11.65    1.68
   5  -7  -8   12.91    1.63
   5  -7  -7  418.31    9.30
   5   7  -7  382.23    9.38
   5  -7  -7  375.39    9.41
   5  -7  -7  407.21    9.20
   5   7  -6  831.51   13.70
   5  -7  -6  825.37   14.09
   5  -7  -6  841.74   13.53
   5  -7  -5   81.39    4.43
   5   7  -5   74.22    4.09
   5  -7  -5   73.50    4.24
   5  -7  -5   68.12    3.93
   5   7  -4    1.15    0.70
   5  -7  -4   -0.34    0.76
   5  -7  -3   41.42    3.09
  -5  -7   2    2.32    1.01
   5  -7  -2    5.48    1.28
  -5  -7   1    1.96    0.86
  -5  -7   1    2.48    1.10
   5  -7  -1    2.45    0.98
  -5  -7   0   91.06    4.84
  -5  -7   0   86.63    4.63
  -5  -7   0   87.59    4.54
   5  -7   0   86.40    4.52
  -5  -7  -1   34.59    2.76
  -5  -7  -1   30.43    2.88
  -5  -7  -1   31.04    2.78
  -5  -7  -1   34.85    2.73
   5  -7   1   37.28    2.85
  -5  -7  -1   31.12    2.75
   5  -7   1   31.35    2.75
  -5  -7  -2   67.51    3.89
  -5  -7  -2   61.05    3.95
  -5  -7  -2   64.05    3.95
  -5  -7  -2   74.43    3.99
  -5  -7  -2   71.22    4.17
   5  -7   2   70.90    4.00
   5  -7   2   61.73    3.83
  -5  -7  -2   61.30    3.86
   5  -7   3   26.05    2.51
  -5  -7  -3   27.33    2.51
  -5  -7  -3   29.04    2.71
  -5  -7  -3   26.31    2.52
  -5  -7  -3   29.06    2.54
  -5  -7  -3   30.39    2.71
   5  -7   3   27.06    2.52
  -5  -7  -3   28.55    2.62
   5  -7   3   28.22    2.61
   5  -7   4  105.56    4.90
  -5  -7  -4  110.41    4.90
  -5  -7  -4  114.65    4.93
  -5  -7  -4  117.30    5.11
  -5  -7  -4  108.48    5.10
   5  -7   4  113.91    5.21
   5  -7   4  113.36    5.06
  -5  -7  -4  104.48    4.84
   5  -7   4  109.98    4.98
   5  -7   5    2.51    1.01
   5  -7   5    1.56    0.90
   5  -7   5    1.30    0.73
  -5  -7  -5    0.91    0.59
  -5  -7  -5    3.90    1.08
  -5  -7  -5    0.77    0.64
  -5  -7  -5    2.50    0.96
   5  -7   5    0.45    0.67
   5  -7   5    1.42    0.73
   5  -7   6   61.41    3.48
  -5  -7  -6   58.47    3.43
  -5  -7  -6   64.34    3.45
  -5  -7  -6   71.03    3.30
  -5  -7  -6   65.75    3.52
   5  -7   6   62.06    3.66
   5  -7   6   60.65    3.55
  -5  -7  -6   60.80    3.36
   5  -7   6   63.13    3.54
   5  -7   7    0.81    0.60
  -5  -7  -7    0.51    0.56
  -5  -7  -7    0.29    0.40
   5  -7   7    0.58    0.56
  -5  -7  -7    0.83    0.60
   5  -7   7    0.72    0.59
   5  -7   8    2.06    0.59
  -5  -7  -8    3.26    0.80
   5  -7   8    2.08    0.70
  -5  -7  -8    4.06    0.72
  -5  -7  -8    3.36    0.79
   5  -7   8    2.59    0.72
  -5  -7  -9    4.03    0.67
  -5  -7  -9    3.82    0.60
   5  -7   9    4.65    0.75
   5   8 -12    5.36    0.78
   5  -8 -12    4.98    0.71
  -5  -8  12    4.47    0.70
   5   8 -11   41.03    2.32
   5  -8 -11   43.47    2.12
   5  -8 -11   38.85    2.24
   5  -8 -11   42.58    2.36
   5  -8 -10  115.72    4.03
   5   8 -10  112.03    4.20
   5  -8 -10  101.72    3.91
   5  -8 -10  107.73    4.10
   5   8  -9    2.14    0.74
   5  -8  -9    2.21    0.73
   5  -8  -9    3.00    0.82
   5   8  -8   27.73    2.36
   5  -8  -8   24.67    2.18
   5  -8  -8   28.54    2.42
   5  -8  -8   25.82    2.04
   5   8  -7   96.84    4.46
   5  -8  -7  101.34    4.31
   5  -8  -7   89.16    4.16
   5  -8  -7  102.42    4.24
   5   8  -6   21.14    2.13
   5  -8  -6   19.59    2.02
   5  -8  -6   18.09    2.02
   5  -8  -6   18.45    1.95
   5   8  -5    2.42    0.74
   5  -8  -5    6.35    1.22
  -5  -8   5    6.29    1.32
   5  -8  -5    1.20    0.73
   5  -8  -5    1.85    0.76
   5   8  -4  232.11    6.68
   5  -8  -4  214.00    7.10
  -5  -8   4  200.35    7.08
   5  -8  -4  212.99    6.53
   5  -8  -4  190.70    6.43
  -5  -8   3  143.92    6.01
   5  -8  -3  143.76    5.65
  -5  -8   2  203.50    7.10
   5  -8  -2  209.30    6.91
  -5  -8   1  381.42    9.61
  -5  -8   1  368.77    9.35
   5  -8  -1  378.70    9.27
   5  -8   0   66.79    3.75
  -5  -8   0   66.63    4.06
  -5  -8   0   62.32    3.87
   5  -8   0   62.69    3.83
  -5  -8   0   65.77    3.86
   5  -8   1   88.67    4.33
  -5  -8  -1   92.31    4.21
  -5  -8  -1   82.47    4.44
  -5  -8  -1   80.95    4.34
  -5  -8  -1   83.26    4.29
   5  -8   1   84.63    4.40
   5  -8   2   71.63    3.88
  -5  -8  -2   73.51    3.78
  -5  -8  -2   67.30    3.94
  -5  -8  -2   64.39    3.80
  -5  -8  -2   74.91    4.02
  -5  -8  -2   68.45    3.80
   5  -8   2   67.74    3.91
   5  -8   2   78.78    3.78
   5  -8   3    1.15    0.79
  -5  -8  -3    0.63    0.64
  -5  -8  -3    0.96    0.62
  -5  -8  -3    1.08    0.70
  -5  -8  -3    0.67    0.61
  -5  -8  -3    1.66    0.84
   5  -8   3    0.71    0.72
   5  -8   3    0.17    0.60
   5  -8   4   81.56    3.98
  -5  -8  -4   80.13    4.00
  -5  -8  -4   87.75    4.03
  -5  -8  -4   85.39    3.76
  -5  -8  -4   80.94    3.92
   5  -8   4   82.21    4.01
   5  -8   4   87.20    3.94
   5  -8   5  152.73    5.17
  -5  -8  -5  157.50    5.27
  -5  -8  -5  156.88    4.86
  -5  -8  -5  161.33    5.10
  -5  -8  -5  145.03    4.95
   5  -8   5  166.09    5.22
   5  -8   6  114.91    4.21
  -5  -8  -6  115.80    3.86
  -5  -8  -6  110.75    3.97
   5  -8   6  119.26    4.17
   5  -8   7   41.14    2.27
  -5  -8  -7   40.65    2.07
   5  -8   7   43.46    2.29
  -5  -8  -7   41.86    2.19
   5  -9 -10  114.88    3.10
   5   9 -10  106.58    3.19
  -5  -9  10  109.19    3.19
   5  -9 -10  106.05    3.24
   5  -9  -9    5.10    0.91
   5   9  -9    6.12    0.92
  -5  -9   9    5.33    0.95
   5  -9  -9    3.74    0.86
   5   9  -8   12.26    1.34
   5  -9  -8   11.79    1.35
  -5  -9   8   12.51    1.49
   5  -9  -8   10.43    1.29
   5   9  -7    0.58    0.51
   5  -9  -7    0.12    0.55
   5  -9  -7   -0.27    0.51
  -5  -9   7    0.58    0.63
   5  -9  -7    0.59    0.64
   5  -9  -7    0.92    0.61
   5   9  -6    3.65    0.83
   5  -9  -6    2.29    0.73
   5  -9  -6    2.64    0.66
  -5  -9   6    4.11    1.01
   5  -9  -6    3.42    0.89
   5  -9  -6    2.83    0.78
   5   9  -5   49.30    2.74
   5  -9  -5   47.84    2.91
  -5  -9   5   43.03    2.98
   5  -9  -5   48.98    2.89
   5  -9  -5   48.60    2.87
   5  -9  -4    0.39    0.66
   5  -9  -4    0.12    0.56
  -5  -9   4   -0.34    0.66
   5  -9  -4    0.52    0.63
   5  -9  -4    0.03    0.56
   5  -9  -3   60.00    3.36
   5  -9  -3   58.79    3.51
  -5  -9   3   59.24    3.48
  -5  -9   3   56.09    3.43
   5  -9  -3   58.32    3.38
   5  -9  -2   76.15    3.70
   5  -9  -2   70.47    3.91
  -5  -9   2   62.95    3.64
  -5  -9   2   67.48    3.75
  -5  -9   2   74.56    3.52
   5  -9  -2   68.71    3.70
   5  -9  -1  136.81    4.72
   5  -9  -1  133.64    4.51
  -5  -9   1  113.98    4.84
  -5  -9   1  110.60    4.79
  -5  -9   1  119.67    4.53
   5  -9  -1  118.05    4.85
   5  -9   0  114.12    4.27
  -5  -9   0   99.91    4.46
  -5  -9   0   96.82    4.40
  -5  -9   0  104.63    4.25
   5  -9   0  103.48    4.56
   5  -9   1   18.06    1.76
  -5  -9  -1   19.00    1.95
  -5  -9  -1   18.11    1.93
  -5  -9  -1   17.78    1.82
  -5  -9  -1   19.80    1.90
   5  -9   1   18.44    1.93
   5  -9   2   17.16    1.72
  -5  -9  -2   17.91    1.85
  -5  -9  -2   18.03    1.76
  -5  -9  -2   18.12    1.73
   5  -9   2   17.90    1.86
   5  -9   3   60.85    3.07
  -5  -9  -3   61.31    3.16
  -5  -9  -3   63.10    3.03
  -5  -9  -3   59.22    2.99
   5  -9   3   60.92    3.17
   5  -9   4    0.46    0.49
  -5  -9  -4    0.96    0.57
  -5  -9  -4    0.39    0.39
  -5  -9  -4   -0.28    0.51
   5  -9   5    0.71    0.46
  -5  -9  -5    0.10    0.43
   5  -9   6    4.96    0.75
  -5  -9  -6    4.94    0.69
   5 -10  -8   28.30    1.50
   5 -10  -7    0.62    0.38
  -5 -10   7    1.30    0.39
  -5 -10   7    1.30    0.49
   5 -10  -6    1.02    0.60
   5 -10  -6    0.16    0.36
  -5 -10   6    0.03    0.34
  -5 -10   6    0.08    0.40
   5 -10  -5   22.51    1.71
   5 -10  -5   21.87    1.55
  -5 -10   5   20.69    1.62
  -5 -10   5   20.75    1.67
   5 -10  -5   23.06    1.52
   5 -10  -4    7.16    1.04
   5 -10  -4    6.58    0.97
  -5 -10   4    5.88    0.95
  -5 -10   4    6.53    1.03
   5 -10  -4    6.61    0.95
   5 -10  -3   19.23    1.56
   5 -10  -3   18.36    1.63
  -5 -10   3   17.44    1.59
  -5 -10   3   17.15    1.65
   5 -10  -3   17.78    1.56
   5 -10  -2    0.32    0.41
   5 -10  -2    2.01    0.59
  -5 -10   2    0.54    0.50
  -5 -10   2    0.11    0.47
   5 -10  -2    0.45    0.45
   5 -10  -1    9.36    1.21
  -5 -10   1   10.39    1.25
  -5 -10   1    9.88    1.21
  -5 -10   1   10.64    1.17
   5 -10  -1    9.59    1.21
   5 -10   0  115.94    4.07
  -5 -10   0  115.06    3.91
  -5 -10   0  115.71    3.95
  -5 -10   0  117.86    3.64
   5 -10   0  116.70    4.00
   5 -10   1   24.94    1.87
  -5 -10  -1   26.24    1.82
  -5 -10  -1   24.97    1.63
  -5 -10  -1   23.41    1.44
   5 -10   1   24.27    1.78
   5 -10   2    0.66    0.33
   5 -10   2    0.74    0.43
  -5 -10  -2    0.16    0.35
  -5 -10  -2    0.61    0.35
  -5 -10  -2    0.60    0.37
   5 -10   3    6.72    0.89
  -5 -10  -3    5.75    0.76
   6   0 -17   -0.45    0.47
   6   0 -17    0.21    0.32
   6   0 -16   11.75    1.33
   6   0 -16   13.75    1.40
   6   0 -15    0.64    0.52
   6   0 -15    0.28    0.47
   6   0 -14   88.48    4.36
  -6   0  14   95.69    4.77
   6   0 -14  100.82    4.27
   6   0 -13    0.97    0.58
  -6   0  13    1.14    0.82
  -6   0  12  459.39   10.82
   6   0 -12  440.97    9.79
   6   0 -11    0.54    0.34
  -6   0  11   -0.31    0.56
   6   0 -10   51.54    2.29
  -6   0  10   54.79    3.56
   6   0 -10   56.70    3.36
   6   0  -9   -0.41    0.41
   6   0  -8 1335.23   10.85
   6   0  -7    1.10    0.56
   6   0  -6 9301.02   26.08
   6   0  -5   37.01    1.62
   6   0  -4 1117.47    8.84
   6   0  -3   21.47    1.25
   6   0  -2 2144.00   13.10
   6   0  -1    0.34    0.40
   6   0   0 3211.06   17.65
   6   0   1    1.76    0.49
   6   0   2   66.32    2.80
   6   0   3    1.49    0.55
  -6   0  -4   81.21    4.28
   6   0   4   78.94    3.33
  -6   0  -5   -0.44    0.73
   6   0   5   -0.02    0.50
  -6   0  -6  367.97    9.32
   6   0   6  401.52    8.12
  -6   0  -7    0.08    0.69
  -6   0  -8    0.09    0.59
  -6   0  -9    0.62    0.58
  -6   0  -9   -0.02    0.58
   6   0   9   -0.04    0.74
  -6   0 -10   10.64    1.43
  -6   0 -10    9.15    1.27
   6   0  10    9.88    1.55
  -6   0 -11    0.29    0.44
  -6   0 -11    0.18    0.33
   6   0  11    0.29    0.59
   6   0  12   13.55    1.11
   6  -1 -17    6.00    0.77
   6   1 -17    5.94    0.75
   6  -1 -17    6.37    0.74
   6  -1 -16  188.74    5.09
   6   1 -16  190.78    5.09
   6  -1 -16  195.78    4.98
   6  -1 -15   19.05    1.90
   6   1 -15   20.98    1.99
  -6  -1  15   23.87    2.29
   6   1 -15   22.98    1.82
   6  -1 -15   22.14    1.98
   6  -1 -14    3.13    0.85
   6   1 -14    4.22    0.96
   6  -1 -14    3.22    0.97
  -6  -1  14    3.38    1.14
   6  -1 -14    3.60    0.94
   6  -1 -13    9.26    1.58
  -6  -1  13    8.71    1.62
   6   1 -13    9.03    1.45
   6  -1 -13    9.99    1.52
   6  -1 -12  301.24    8.34
  -6  -1  12  296.94    8.94
   6  -1 -12  310.91    8.12
   6   1 -12  288.60    7.84
   6   1 -11  100.05    4.63
   6  -1 -11  112.91    3.67
   6  -1 -11  109.78    3.49
   6   1 -11  113.00    3.54
  -6  -1  11  105.34    5.23
   6  -1 -11  112.92    4.95
   6   1 -10  247.17    7.11
   6   1 -10  234.03    4.93
   6  -1 -10  231.85    4.88
  -6  -1  10  250.31    7.83
   6  -1 -10  240.65    7.00
   6   1  -9   13.71    1.17
   6  -1  -9   14.23    1.18
   6   1  -8    9.54    0.96
   6  -1  -8    8.13    0.89
   6   1  -7   92.33    2.74
   6  -1  -7   95.52    2.77
   6   1  -6 1761.85   11.39
   6  -1  -6 1819.07   11.59
   6   1  -5 5835.31   20.32
   6  -1  -5 5822.22   20.13
   6   1  -4   28.29    1.47
   6  -1  -4    7.21    0.86
   6   1  -3  130.18    3.17
   6  -1  -3  126.24    3.04
   6   1  -2   15.52    1.18
   6  -1  -2   27.13    1.47
   6   1  -1  200.86    4.31
   6  -1  -1  207.26    4.24
   6   1   0   59.63    2.49
   6  -1   0   58.89    2.37
   6   1   1  282.03    5.58
   6  -1   1  289.34    5.50
   6   1   2    7.91    1.02
   6  -1   2    5.27    0.85
   6  -1   3   21.31    1.69
   6   1   3   21.23    1.73
  -6  -1  -4 1442.08   17.88
  -6   1  -4 1456.63   18.37
   6   1   4 1429.33   14.41
   6  -1   4 1423.86   13.84
  -6  -1  -5    2.09    0.68
  -6   1  -5    2.87    0.79
   6   1   5    4.38    0.99
   6  -1   5    3.81    0.89
  -6  -1  -6    5.21    1.26
  -6   1  -6    4.38    1.08
  -6  -1  -6    5.54    1.09
   6   1   6    5.87    1.08
   6  -1   6    8.13    1.26
  -6  -1  -7   92.33    4.75
  -6   1  -7   95.06    4.68
  -6  -1  -7  108.42    4.71
  -6  -1  -8   11.57    1.68
  -6  -1  -8   10.92    1.69
  -6   1  -8   15.83    1.88
   6  -1   8    9.47    1.67
  -6  -1  -9  277.59    7.47
  -6  -1  -9  253.05    7.21
  -6   1  -9  286.35    7.31
   6  -1   9  263.15    8.07
  -6   1 -10   40.76    2.70
  -6  -1 -10   39.40    2.57
  -6   1 -10   42.80    2.46
  -6  -1 -10   44.37    2.75
   6  -1  10   40.81    2.95
   6   1  10   39.49    2.85
  -6  -1 -11    0.14    0.45
  -6   1 -11    0.09    0.42
  -6  -1 -11    0.08    0.39
   6  -1  11    0.34    0.51
   6   1  11    0.21    0.60
   6  -2 -17   36.44    1.65
   6   2 -17   37.49    1.62
   6   2 -16  219.65    5.23
   6  -2 -16  214.76    5.23
   6  -2 -16  211.92    4.98
   6   2 -15    3.39    0.75
   6  -2 -15    3.75    0.94
  -6  -2  15    5.82    1.27
   6  -2 -15    4.01    0.94
   6  -2 -14  116.18    4.88
  -6  -2  14  123.32    5.57
   6   2 -14  121.62    4.69
   6  -2 -14  122.30    4.81
   6   2 -13   17.40    1.91
   6  -2 -13   16.44    1.96
  -6  -2  13   18.81    2.32
   6  -2 -13   17.81    1.98
   6  -2 -13   21.43    2.07
   6   2 -12  115.83    5.03
   6  -2 -12  111.87    5.08
  -6  -2  12  115.44    5.66
   6  -2 -12  130.70    5.27
   6  -2 -12  122.68    5.13
   6   2 -11  462.40   10.08
   6  -2 -11  460.70   10.25
   6  -2 -11  492.31    7.43
   6   2 -11  508.44    7.60
   6  -2 -11  502.36    7.86
  -6  -2  11  450.01   10.97
   6  -2 -11  497.61   10.22
   6  -2 -11  506.79   10.36
   6  -2 -10    2.21    0.88
   6   2 -10    4.56    1.15
   6  -2 -10    4.47    0.77
   6   2 -10    3.28    0.69
   6  -2 -10    7.16    1.35
   6  -2 -10    4.20    0.80
  -6  -2  10    3.45    1.08
   6  -2 -10    4.81    1.15
   6   2  -9   65.09    3.62
   6  -2  -9   66.39    3.71
   6   2  -9   62.31    2.44
   6  -2  -9   60.07    2.42
  -6  -2   9   63.49    3.90
   6  -2  -9   63.54    3.60
   6   2  -8  198.34    4.23
   6  -2  -8  202.71    4.27
   6   2  -7  458.25    6.21
   6  -2  -7  461.40    6.22
   6   2  -6    0.86    0.37
   6  -2  -6    0.39    0.37
   6   2  -5  653.78    6.85
   6  -2  -5  658.26    6.83
   6  -2  -4  480.59    5.84
   6   2  -4  479.45    5.99
   6   2  -3  385.91    5.54
   6  -2  -3  400.58    5.26
   6   2  -2   -0.18    0.49
   6  -2  -2   -0.21    0.37
   6   2  -1  551.36    7.29
   6  -2  -1  559.69    6.72
   6   2   0    1.15    0.52
   6  -2   0    1.73    0.50
   6   2   1  371.32    6.60
   6  -2   1  388.39    6.25
   6   2   2   92.83    3.46
   6  -2   2   99.58    3.33
   6  -2   3  971.43   10.88
   6   2   3  922.52   11.33
  -6  -2  -4   21.24    2.23
  -6   2  -4   18.33    2.15
   6  -2   4   18.38    1.63
   6   2   4   19.27    1.79
  -6  -2  -5  383.16    9.54
  -6   2  -5  383.24    9.60
   6  -2   5  399.11   10.11
   6  -2   5  411.85    7.68
   6   2   5  388.70    7.98
  -6  -2  -6  208.01    7.15
  -6   2  -6  221.67    7.15
   6  -2   6  211.15    7.56
  -6  -2  -6  221.89    7.13
  -6  -2  -7   15.03    1.91
  -6  -2  -7   14.48    1.98
  -6   2  -7   15.65    1.96
   6  -2   7   14.29    1.99
  -6  -2  -7   15.68    1.89
  -6   2  -8   -0.30    0.62
  -6  -2  -8    1.09    0.80
  -6  -2  -8    0.62    0.74
   6  -2   8   -0.31    0.84
  -6  -2  -8    0.42    0.62
   6  -2   8    1.18    0.69
  -6  -2  -9   -0.36    0.59
  -6  -2  -9    0.00    0.58
  -6   2  -9   -0.05    0.47
   6  -2   9    0.31    0.72
  -6  -2 -10   25.38    2.04
  -6  -2 -10   28.56    2.04
   6  -2  10   24.43    2.27
  -6   2 -11   60.23    2.75
  -6  -2 -11   60.72    2.30
  -6  -2 -11   57.79    2.54
   6  -2  11   54.47    2.26
   6  -2  11   58.99    2.91
   6   2  11   54.17    2.75
   6  -3 -16   -0.26    0.50
   6   3 -16   -0.53    0.55
   6   3 -16   -0.62    0.47
   6   3 -15    0.41    0.40
   6  -3 -15   -0.01    0.56
  -6  -3  15    0.16    0.54
   6  -3 -15   -0.10    0.55
   6  -3 -14   26.59    2.29
  -6  -3  14   28.05    2.62
   6   3 -14   28.28    2.24
   6  -3 -14   28.22    2.27
   6   3 -13  182.75    6.07
   6  -3 -13  172.51    6.11
  -6  -3  13  176.47    6.78
   6  -3 -13  185.37    6.05
   6   3 -12    3.30    0.94
   6  -3 -12    2.78    0.76
   6  -3 -12    4.19    1.14
  -6  -3  12    3.48    1.20
   6  -3 -12    2.92    0.93
   6   3 -11   69.32    3.95
   6  -3 -11   66.84    3.92
  -6  -3  11   68.59    4.32
   6  -3 -11   86.54    4.19
   6  -3 -11   82.06    4.24
   6  -3 -11   75.80    4.03
   6   3 -10   18.83    2.12
   6  -3 -10   20.86    1.65
   6  -3 -10   20.28    2.18
   6  -3 -10   19.83    1.46
   6  -3 -10   21.80    2.19
  -6  -3  10   19.15    2.31
   6  -3 -10   22.99    2.25
   6  -3 -10   20.36    2.17
   6  -3 -10   20.80    2.13
   6   3  -9   12.50    1.66
   6  -3  -9   14.38    1.81
   6   3  -9   13.71    1.17
   6  -3  -9   12.08    1.12
   6  -3  -9   11.97    1.22
  -6  -3   9   13.10    1.89
   6  -3  -9   13.86    1.69
   6  -3  -9   14.71    1.81
   6  -3  -9   11.72    1.54
   6   3  -8   18.32    1.94
   6  -3  -8   20.13    1.49
   6   3  -8   22.47    1.46
   6  -3  -8   20.20    1.39
  -6  -3   8   18.87    2.18
   6   3  -7  382.30    5.72
   6  -3  -7  366.08    5.58
  -6  -3   6  271.72    4.50
   6   3  -6  268.66    4.61
   6  -3  -6  267.59    4.63
  -6  -3   5  745.65    7.53
   6   3  -5  725.37    7.36
   6  -3  -5  746.82    7.50
  -6  -3   4   32.10    1.59
   6   3  -4   32.11    1.57
   6  -3  -4   28.78    1.44
   6   3  -4   28.91    1.53
  -6  -3   3   57.42    2.17
   6  -3  -3   61.35    2.12
   6   3  -3   56.61    2.16
   6   3  -2 1870.56   13.02
   6  -3  -2 1941.72   11.65
   6  -3  -1  146.34    3.25
   6  -3  -1  141.32    3.30
   6   3   0    0.67    0.52
   6  -3   0    1.30    0.41
   6   3   1   69.38    2.96
   6  -3   1   72.33    2.68
   6   3   2  264.62    5.95
   6  -3   2  300.63    5.68
  -6  -3  -3    2.68    0.93
  -6   3  -3    3.56    1.15
   6   3   3    1.85    0.75
   6  -3   3    4.80    1.05
  -6  -3  -3    0.97    0.63
  -6  -3  -3    0.78    0.60
   6  -3   4  506.38   10.38
  -6  -3  -4  462.21   10.33
  -6   3  -4  459.96   10.65
   6   3   4  449.67    8.44
   6  -3   4  488.73   11.00
  -6  -3  -4  452.35   10.54
  -6  -3  -4  484.50    9.98
  -6  -3  -5 1083.65   16.27
  -6   3  -5 1108.34   16.22
   6   3   5 1149.16   13.79
   6  -3   5 1112.29   17.19
  -6  -3  -5 1084.53   16.11
  -6  -3  -6  386.55    9.76
  -6   3  -6  414.54    9.63
   6  -3   6  397.54   10.43
  -6  -3  -6  389.58    9.57
  -6  -3  -7   55.69    3.68
  -6   3  -7   65.50    3.69
   6  -3   7   57.00    4.01
  -6  -3  -7   57.68    3.59
  -6  -3  -8   32.01    2.69
  -6  -3  -8   39.76    2.69
   6  -3   8   31.66    2.94
  -6  -3  -8   34.97    2.59
   6  -3   8   33.77    2.73
  -6  -3  -9  248.49    6.88
   6  -3   9  257.66    7.65
  -6  -3  -9  273.85    6.48
   6  -3   9  253.35    6.61
  -6  -3 -10    1.66    0.46
  -6  -3 -10    0.61    0.50
   6  -3  10    0.69    0.45
   6  -3  10    0.82    0.55
  -6   3 -11    1.98    0.58
  -6  -3 -11    1.91    0.51
   6  -3  11    2.79    0.61
   6   3  11    2.14    0.60
   6  -4 -16    2.55    0.57
   6   4 -16    1.88    0.46
   6  -4 -16    2.34    0.46
   6  -4 -15   12.08    1.33
   6   4 -15   13.59    1.26
   6  -4 -15   12.87    1.29
   6   4 -14    0.97    0.50
   6  -4 -14    0.14    0.66
  -6  -4  14    0.42    0.60
   6   4 -13   26.74    2.30
   6  -4 -13   26.75    2.32
  -6  -4  13   27.68    2.65
   6  -4 -13   33.98    2.40
   6   4 -12   43.60    3.10
   6  -4 -12   44.52    3.11
  -6  -4  12   42.33    3.34
   6  -4 -12   45.03    3.03
   6   4 -11    5.13    1.16
   6  -4 -11    4.99    1.22
  -6  -4  11    4.33    1.16
   6  -4 -11    5.29    1.08
   6  -4 -11    4.96    1.05
   6   4 -10   55.38    3.57
   6  -4 -10   66.80    3.87
  -6  -4  10   53.17    3.77
   6  -4 -10   59.39    3.72
   6  -4 -10   63.07    3.68
   6  -4 -10   54.27    3.41
   6  -4  -9    2.59    0.91
   6   4  -9    3.13    0.96
   6  -4  -9    3.22    0.66
   6  -4  -9    2.52    0.66
   6  -4  -9    1.77    0.84
  -6  -4   9    2.03    0.93
   6  -4  -9    1.00    0.60
   6   4  -8   13.23    1.77
   6  -4  -8   13.40    1.32
   6  -4  -8   13.92    1.12
   6  -4  -8   11.66    1.66
   6  -4  -8   13.43    1.79
   6  -4  -7   14.68    1.29
   6  -4  -7   14.05    1.76
   6   4  -7   16.66    1.83
   6  -4  -7   14.90    1.74
   6  -4  -7   15.60    1.87
   6  -4  -6   75.62    2.73
   6  -4  -6   80.12    2.54
   6  -4  -5    6.18    0.82
   6  -4  -5    6.59    0.74
   6  -4  -4   18.13    1.23
  -6  -4   4   14.47    1.19
   6  -4  -4   16.82    1.12
  -6  -4   3   62.65    2.48
   6   4  -3   66.99    2.38
  -6  -4   2  508.14    7.21
   6   4  -2  547.42    7.06
   6  -4  -1 1125.49    9.83
   6   4  -1 1088.74   10.48
   6  -4   0 1329.02   11.35
   6   4   0 1334.94   12.37
   6  -4   1   32.97    1.92
   6   4   1   32.14    2.04
   6  -4   1   32.51    2.64
   6  -4   2   76.01    4.13
  -6  -4  -2   82.00    4.18
   6  -4   2   77.66    3.10
   6   4   2   78.16    3.32
  -6  -4  -2   80.72    4.39
  -6  -4  -2   80.58    4.08
  -6   4  -3    9.66    1.62
   6  -4   3    8.34    1.37
  -6  -4  -3   10.53    1.58
   6   4   3    8.73    1.17
   6  -4   3    9.52    1.20
   6  -4   3   11.85    1.79
  -6  -4  -3    7.62    1.44
  -6  -4  -3    6.44    1.12
  -6  -4  -4 1379.07   17.99
  -6   4  -4 1381.84   18.40
   6   4   4 1468.25   15.25
   6  -4   4 1396.69   14.28
   6  -4   4 1344.23   18.73
  -6  -4  -4 1262.91   18.02
  -6  -4  -4 1309.40   17.86
  -6  -4  -4 1294.72   16.97
  -6  -4  -5 1186.04   16.81
   6  -4   5 1175.61   17.79
  -6  -4  -5 1167.82   16.82
  -6  -4  -5 1204.96   16.04
   6  -4   6 1290.01   16.90
  -6  -4  -6 1286.35   17.44
   6  -4   6 1284.65   18.63
  -6  -4  -6 1278.16   17.22
  -6  -4  -7   40.35    3.05
   6  -4   7   40.38    2.87
   6  -4   7   36.52    3.16
  -6  -4  -7   37.05    2.85
  -6  -4  -7   41.70    2.81
  -6  -4  -8    0.33    0.59
   6  -4   8    0.70    0.62
  -6  -4  -8    1.56    0.75
   6  -4   8    1.26    0.73
  -6  -4  -9    3.22    0.84
  -6  -4  -9    3.47    0.83
   6  -4   9    2.91    0.80
   6  -4   9    3.53    0.90
   6  -4   9    3.27    0.85
  -6  -4 -10   19.19    1.64
   6  -4  10   19.05    1.58
  -6  -4 -10   18.76    1.36
   6  -4  10   18.57    1.68
   6  -4  10   19.54    1.46
   6  -5 -15   63.77    2.56
   6  -5 -15   67.87    2.54
   6   5 -15   68.39    2.44
   6  -5 -14    0.80    0.56
   6   5 -14    0.85    0.53
   6  -5 -14    1.32    0.57
   6  -5 -13    0.53    0.55
   6   5 -13    1.06    0.70
   6  -5 -13    0.63    0.58
   6   5 -12   17.17    1.94
   6  -5 -12   16.93    1.89
  -6  -5  12   17.93    2.10
   6  -5 -12   16.83    1.84
   6  -5 -12   20.38    1.89
   6   5 -11    1.66    0.78
   6  -5 -11    1.78    0.83
  -6  -5  11    0.51    0.69
   6  -5 -11    1.18    0.63
   6  -5 -11    1.30    0.67
   6   5 -10  152.91    5.95
   6  -5 -10  155.75    5.89
  -6  -5  10  159.11    6.36
   6  -5 -10  167.85    6.10
   6  -5 -10  155.23    5.75
   6  -5 -10  172.87    6.06
   6  -5  -9   91.06    4.53
   6   5  -9   95.20    4.72
   6  -5  -9   98.60    4.71
   6  -5  -9   91.79    4.46
   6  -5  -9   98.63    4.66
   6  -5  -8   84.07    4.32
   6   5  -8   79.28    4.27
   6  -5  -8   83.87    4.34
   6  -5  -8   82.80    4.21
   6  -5  -8   84.33    4.30
   6  -5  -7   40.38    2.20
  -6  -5   7   39.59    2.11
   6   5  -7   34.61    2.75
   6  -5  -7   34.15    2.78
   6  -5  -7   38.33    2.84
   6  -5  -7   36.96    2.88
  -6  -5   6  274.26    5.46
   6  -5  -6  278.19    7.55
   6   5  -6  265.71    7.44
   6  -5  -6  254.63    7.39
   6  -5  -6  279.59    7.56
   6  -5  -6  260.95    7.54
   6  -5  -5   27.08    1.64
  -6  -5   5   26.38    1.70
   6   5  -5   27.23    2.30
   6  -5  -5   21.64    2.11
   6  -5  -5   26.55    2.40
  -6  -5   4   85.74    3.06
   6  -5  -4   92.46    4.27
   6  -5  -4   89.02    4.24
   6  -5  -4   82.47    4.26
  -6  -5   3    4.79    0.80
   6  -5  -3    4.94    1.14
   6  -5  -3    3.32    0.81
   6  -5  -2  139.21    5.41
  -6  -5   2  128.00    3.82
  -6  -5   2  144.65    5.73
   6  -5  -2  147.84    5.35
   6  -5  -2  135.57    5.35
   6  -5  -1  116.04    5.01
  -6  -5   1  124.76    5.38
  -6  -5   1  124.27    5.33
   6  -5  -1  112.75    4.89
   6  -5   0   48.52    3.29
   6  -5   0   56.31    2.52
  -6  -5   0   48.88    3.45
  -6  -5   0   54.42    3.53
   6  -5   0   52.57    3.36
   6  -5   1  133.39    5.56
   6  -5   1  138.28    4.10
  -6  -5  -1  134.75    5.70
  -6  -5  -1  134.08    5.49
   6  -5   1  130.23    5.29
   6  -5   2   28.98    2.63
   6  -5   2   32.25    2.09
   6  -5   2   36.00    2.94
  -6  -5  -2   31.83    2.82
  -6  -5  -2   31.33    2.86
  -6  -5  -2   32.79    2.69
  -6  -5  -2   27.88    2.53
   6  -5   2   32.67    2.67
  -6  -5  -3  471.68   10.18
  -6   5  -3  457.55   10.83
   6  -5   3  462.67   10.69
  -6  -5  -3  414.61   10.36
  -6  -5  -3  459.12   10.11
  -6  -5  -3  434.77   10.34
   6  -5   3  434.87    9.73
  -6  -5  -3  398.80    9.66
  -6  -5  -4 1399.51   17.82
   6  -5   4 1379.43   18.82
  -6  -5  -4 1283.72   18.22
  -6  -5  -4 1321.16   17.99
  -6  -5  -4 1275.63   17.16
   6  -5   5  116.22    5.20
  -6  -5  -5  118.38    5.18
   6  -5   5  122.04    5.61
  -6  -5  -5  114.01    5.43
  -6  -5  -5  115.62    5.23
  -6  -5  -5  115.96    5.02
  -6  -5  -6    2.80    0.96
   6  -5   6    2.00    0.81
   6  -5   6    2.35    1.03
  -6  -5  -6    2.34    0.88
  -6  -5  -6    1.64    0.79
  -6  -5  -7   59.89    3.46
   6  -5   7   61.28    3.39
   6  -5   7   58.26    3.71
   6  -5   7   56.70    3.55
  -6  -5  -7   53.58    3.25
  -6  -5  -7   54.98    3.12
   6  -5   7   58.28    3.50
   6  -5   8   46.17    2.60
  -6  -5  -8   41.09    2.68
   6  -5   8   42.47    2.87
  -6  -5  -8   41.71    2.61
   6  -5   8   42.97    2.99
   6  -5   8   41.32    2.76
  -6  -5  -8   46.88    2.56
  -6  -5  -9   86.10    3.44
  -6  -5  -9   83.49    3.20
   6  -5   9   85.59    3.73
   6  -5   9   87.23    3.61
   6  -5   9   82.30    3.39
   6  -5  10  153.27    3.80
   6  -5  10  151.37    3.99
   6   6 -14  103.10    3.23
   6  -6 -14  105.76    3.06
   6  -6 -14  103.84    3.23
   6   6 -13  207.83    5.48
   6  -6 -13  198.50    5.30
   6  -6 -13  203.82    5.25
   6   6 -12    2.69    0.90
   6  -6 -12    3.14    0.88
   6  -6 -11   49.07    3.11
   6   6 -11   54.63    3.38
   6  -6 -11   50.94    3.10
   6  -6 -10   36.65    2.82
   6   6 -10   38.88    2.98
   6  -6 -10   37.05    2.76
   6  -6 -10   41.12    2.84
   6  -6  -9   40.06    3.00
   6   6  -9   38.43    3.00
   6  -6  -9   38.20    2.85
   6  -6  -9   44.20    3.05
   6  -6  -8   14.97    1.87
   6   6  -8   15.55    1.96
   6  -6  -8   17.39    2.07
   6  -6  -8   15.59    1.94
   6   6  -7  129.38    5.43
   6  -6  -7  127.23    5.31
   6  -6  -7  126.67    5.41
   6  -6  -7  130.88    5.45
   6  -6  -7  129.51    5.40
   6  -6  -6    6.78    1.43
   6   6  -6    5.89    1.21
   6  -6  -6    6.63    1.40
   6  -6  -6    6.54    1.45
   6  -6  -6    6.47    1.39
  -6  -6   5    1.39    0.43
   6   6  -5    1.49    0.61
   6  -6  -5    1.66    0.88
   6  -6  -5    1.42    0.85
   6  -6  -5    2.70    1.02
  -6  -6   4    4.97    0.82
   6  -6  -4    3.95    1.03
   6  -6  -4    5.18    1.13
   6  -6  -3   26.65    2.45
   6  -6  -3   27.06    2.53
  -6  -6   2   67.57    2.94
  -6  -6   2   66.23    4.05
  -6  -6   2   61.86    3.98
   6  -6  -2   62.20    3.80
  -6  -6   1   12.68    1.79
  -6  -6   1   12.65    1.81
   6  -6  -1   13.13    1.81
  -6  -6   0   86.16    4.70
  -6  -6   0   87.06    4.58
  -6  -6   0   97.41    4.70
   6  -6   0   80.05    4.29
   6  -6   1  158.25    5.85
  -6  -6  -1  135.62    5.87
  -6  -6  -1  137.50    5.74
  -6  -6  -1  153.14    6.00
   6  -6   1  138.28    5.63
  -6  -6  -1  137.22    5.73
   6  -6   2    0.18    0.70
   6  -6   2    0.20    0.55
  -6  -6  -2    0.38    0.68
  -6  -6  -2    1.07    0.78
  -6  -6  -2    0.22    0.62
   6  -6   2   -0.75    0.89
  -6  -6  -2    0.12    0.72
   6  -6   3   56.20    3.65
  -6  -6  -3   56.38    3.81
  -6  -6  -3   58.11    3.68
  -6  -6  -3   61.42    3.81
   6  -6   3   59.85    3.80
  -6  -6  -3   52.63    3.55
   6  -6   3   59.19    3.69
   6  -6   4    3.89    1.11
   6  -6   4    2.85    0.95
  -6  -6  -4    2.99    1.02
  -6  -6  -4    3.85    1.13
  -6  -6  -4    5.19    1.12
  -6  -6  -4    3.45    0.98
   6  -6   4    3.75    0.94
   6  -6   5   15.10    1.91
  -6  -6  -5   15.65    1.79
   6  -6   5   16.34    1.97
  -6  -6  -5   14.99    1.96
  -6  -6  -5   15.80    1.80
  -6  -6  -5   14.03    1.80
   6  -6   5   13.72    1.83
  -6  -6  -5   14.68    1.82
  -6  -6  -6   39.78    2.71
   6  -6   6   37.20    2.71
   6  -6   6   37.24    2.87
  -6  -6  -6   37.51    2.74
   6  -6   6   40.52    3.02
  -6  -6  -6   37.10    2.65
   6  -6   6   36.09    2.73
  -6  -6  -7   55.16    2.98
   6  -6   7   52.76    2.97
   6  -6   7   53.28    3.18
  -6  -6  -7   51.06    2.96
   6  -6   7   51.37    3.15
  -6  -6  -7   50.34    2.80
   6  -6   7   51.05    3.06
   6  -6   8   36.23    2.07
  -6  -6  -8   34.83    2.16
   6  -6   8   38.13    2.45
   6  -6   8   35.91    2.38
   6  -6   8   34.71    2.29
  -6  -6  -8   37.57    2.08
  -6  -6  -9    1.52    0.45
   6  -6   9    1.54    0.57
   6  -6   9    1.02    0.51
   6   7 -13   31.46    1.80
   6  -7 -13   31.18    1.73
   6  -7 -13   31.11    1.75
   6   7 -12    0.23    0.45
   6  -7 -12    0.52    0.48
   6  -7 -12   -0.13    0.49
   6   7 -11    1.12    0.62
   6  -7 -11   -0.23    0.59
   6   7 -10   41.49    2.87
   6  -7 -10   41.79    2.77
   6  -7 -10   41.59    2.57
   6   7  -9    2.21    0.85
   6  -7  -9    1.89    0.78
   6  -7  -9    2.29    0.96
   6   7  -8  307.82    8.17
   6  -7  -8  309.22    8.15
   6  -7  -8  318.76    8.00
   6   7  -7  987.43   14.58
   6  -7  -7  965.05   14.62
   6  -7  -7  986.91   14.44
   6   7  -6  253.28    7.36
   6  -7  -6  230.02    7.18
   6  -7  -5    4.27    1.04
   6   7  -5    2.72    0.80
   6  -7  -5    4.13    0.96
   6  -7  -4  142.25    5.72
  -6  -7   3   81.76    4.61
   6  -7  -3   77.30    4.22
  -6  -7   2    1.98    0.88
  -6  -7   2    2.08    1.06
  -6  -7   1    0.88    0.75
  -6  -7   1    0.74    0.65
   6  -7  -1    0.18    0.56
  -6  -7   0    5.28    1.23
  -6  -7   0    3.84    1.04
   6  -7   0    4.32    1.19
  -6  -7   0    5.49    1.22
  -6  -7  -1    8.69    1.57
  -6  -7  -1   10.71    1.65
  -6  -7  -1   10.50    1.55
  -6  -7  -1   13.05    1.75
  -6  -7  -1    9.48    1.57
   6  -7   1    9.51    1.54
  -6  -7  -2  213.37    7.18
  -6  -7  -2  208.57    6.86
  -6  -7  -2  223.28    6.79
   6  -7   2  225.19    6.92
  -6  -7  -2  203.54    6.86
   6  -7   2  206.37    6.80
   6  -7   3   15.48    1.89
  -6  -7  -3   15.36    1.96
  -6  -7  -3   13.36    1.73
  -6  -7  -3   17.84    1.92
   6  -7   3   16.53    1.91
  -6  -7  -3   13.03    1.79
   6  -7   3   15.47    1.85
   6  -7   4    4.53    1.13
   6  -7   4    5.08    1.15
  -6  -7  -4    5.08    1.22
  -6  -7  -4    6.20    1.29
  -6  -7  -4    3.68    0.90
  -6  -7  -4    3.74    1.05
   6  -7   4    5.53    1.15
   6  -7   5   48.34    3.06
  -6  -7  -5   52.68    3.23
  -6  -7  -5   53.46    3.07
   6  -7   5   50.65    3.13
  -6  -7  -5   48.96    3.00
   6  -7   5   51.63    3.11
   6  -7   6    0.35    0.50
   6  -7   6    0.69    0.48
  -6  -7  -6    0.73    0.62
  -6  -7  -6    0.85    0.49
   6  -7   6    0.89    0.64
   6  -7   7   61.14    2.79
  -6  -7  -7   57.81    2.64
   6  -7   7   60.76    2.92
   6  -7   7   59.91    2.89
  -6  -7  -7   59.33    2.64
  -6  -7  -8    5.02    0.70
   6  -7   8    5.56    0.79
   6   8 -12    5.95    0.74
   6  -8 -12    5.64    0.71
  -6  -8  12    4.86    0.72
   6   8 -11    1.21    0.50
   6  -8 -11    0.98    0.42
   6  -8 -11    1.15    0.49
   6   8 -10    0.75    0.54
   6  -8 -10    0.39    0.53
   6   8  -9    1.09    0.55
   6  -8  -9    0.81    0.64
   6  -8  -9    1.17    0.55
   6   8  -8    9.39    1.35
   6  -8  -8    9.95    1.41
   6  -8  -8   10.53    1.37
   6   8  -7  102.85    4.30
   6  -8  -7   97.02    4.20
   6  -8  -7   95.88    4.13
   6   8  -6    9.91    1.40
   6  -8  -6    9.00    1.31
   6  -8  -6   13.16    1.63
  -6  -8   6    9.67    1.59
   6  -8  -6    8.75    1.32
   6  -8  -5  227.25    6.65
  -6  -8   5  203.41    6.91
   6  -8  -5  213.98    6.28
  -6  -8   5  237.12    6.69
   6  -8  -5  202.38    6.43
   6  -8  -4  700.17   12.24
  -6  -8   4  657.56   11.96
  -6  -8   4  627.55   12.21
  -6  -8   4  712.86   11.95
   6  -8  -4  645.17   11.68
  -6  -8   3   42.04    3.08
  -6  -8   3   40.95    3.17
  -6  -8   3   41.82    3.01
   6  -8  -3   38.95    3.01
  -6  -8   2  314.03    8.39
  -6  -8   2  299.26    8.26
  -6  -8   2  325.33    8.33
   6  -8  -2  305.43    8.21
  -6  -8   1  271.44    7.79
  -6  -8   1  256.94    7.62
   6  -8  -1  264.30    7.62
  -6  -8   1  265.38    7.53
  -6  -8   0   12.69    1.74
  -6  -8   0   14.14    1.79
  -6  -8   0   16.04    1.80
  -6  -8   0   12.99    1.72
   6  -8   0   12.96    1.79
   6  -8   1   14.34    1.77
  -6  -8  -1   12.16    1.69
  -6  -8  -1   12.99    1.72
  -6  -8  -1   15.23    1.73
  -6  -8  -1   11.74    1.61
   6  -8   1   12.12    1.72
   6  -8   1   14.46    1.62
   6  -8   2   85.29    4.09
  -6  -8  -2   85.63    4.21
  -6  -8  -2   92.07    3.78
  -6  -8  -2   83.58    4.04
  -6  -8  -2   98.51    4.07
  -6  -8  -2   81.03    3.98
   6  -8   2   93.59    3.96
   6  -8   2   80.59    4.01
   6  -8   3   27.62    2.29
  -6  -8  -3   26.66    2.30
  -6  -8  -3   29.59    2.13
  -6  -8  -3   30.27    2.16
  -6  -8  -3   26.70    2.22
   6  -8   3   27.30    2.28
   6  -8   3   27.83    2.16
   6  -8   4    9.51    1.38
  -6  -8  -4   10.27    1.41
  -6  -8  -4    9.79    1.23
  -6  -8  -4    9.93    1.17
  -6  -8  -4    9.33    1.30
   6  -8   4   11.20    1.38
   6  -8   5   75.11    3.33
  -6  -8  -5   78.13    3.00
  -6  -8  -5   73.03    3.14
   6  -8   5   79.28    3.27
   6  -8   6   51.26    2.42
  -6  -8  -6   51.77    2.17
   6  -8   6   54.08    2.41
  -6  -8  -6   51.10    2.30
   6   9 -10   70.67    2.28
   6  -9 -10   74.57    2.39
  -6  -9  10   71.13    2.47
   6  -9 -10   69.21    2.41
   6   9  -9   44.54    2.06
   6  -9  -9   47.69    2.28
  -6  -9   9   44.87    2.30
   6  -9  -9   45.97    2.23
   6   9  -8   72.50    2.81
   6  -9  -8   70.67    3.04
  -6  -9   8   71.09    2.69
  -6  -9   8   69.61    3.15
   6  -9  -8   70.03    2.92
   6  -9  -8   73.45    2.63
   6   9  -7    0.05    0.37
   6  -9  -7   -0.47    0.53
  -6  -9   7   -0.27    0.59
  -6  -9   7    0.29    0.48
   6  -9  -7    0.35    0.49
   6  -9  -7    0.82    0.46
   6  -9  -6    1.44    0.50
  -6  -9   6    0.62    0.49
  -6  -9   6    1.78    0.73
   6  -9  -6    1.27    0.56
   6  -9  -6    0.89    0.47
   6  -9  -5    1.61    0.63
  -6  -9   5    1.09    0.55
  -6  -9   5    2.14    0.77
   6  -9  -5    2.54    0.67
   6  -9  -5    1.61    0.70
   6  -9  -4  238.78    6.23
   6  -9  -4  240.47    6.21
  -6  -9   4  232.95    6.30
  -6  -9   4  224.84    6.40
   6  -9  -4  233.57    6.30
   6  -9  -3   38.46    2.50
   6  -9  -3   39.62    2.65
  -6  -9   3   37.07    2.60
  -6  -9   3   35.05    2.59
  -6  -9   3   43.78    2.55
   6  -9  -3   39.97    2.72
   6  -9  -2    7.98    1.20
   6  -9  -2    6.09    1.18
  -6  -9   2    9.42    1.40
  -6  -9   2    6.36    1.18
  -6  -9   2    6.36    1.07
   6  -9  -2    6.99    1.27
   6  -9  -1    1.38    0.52
  -6  -9   1    0.37    0.55
  -6  -9   1    0.82    0.51
  -6  -9   1    0.35    0.64
  -6  -9   1    0.27    0.64
   6  -9  -1    0.90    0.70
   6  -9   0   11.87    1.35
  -6  -9   0   11.79    1.48
  -6  -9   0   11.12    1.42
  -6  -9   0   12.98    1.35
  -6  -9   0   10.21    1.30
   6  -9   0   11.26    1.48
   6  -9   1    0.47    0.42
  -6  -9  -1    0.63    0.52
  -6  -9  -1    1.15    0.45
  -6  -9  -1    1.60    0.76
   6  -9   1    0.74    0.64
   6  -9   2   23.92    1.85
  -6  -9  -2   22.93    1.89
  -6  -9  -2   24.13    1.59
  -6  -9  -2   21.32    1.74
   6  -9   2   21.18    1.81
   6  -9   3   12.48    1.31
  -6  -9  -3   12.67    1.31
  -6  -9  -3   13.71    1.33
   6  -9   4    7.10    0.93
  -6  -9  -4    7.91    0.92
   6 -10  -7    6.45    0.77
  -6 -10   7    5.08    0.68
   6 -10  -6    7.64    0.89
  -6 -10   6    7.16    0.74
  -6 -10   6    7.93    0.91
   6 -10  -5   11.57    1.10
  -6 -10   5   11.36    1.05
  -6 -10   5   11.14    1.14
   6 -10  -5   12.07    1.06
   6 -10  -4    3.01    0.63
   6 -10  -4    3.38    0.62
  -6 -10   4    3.50    0.67
  -6 -10   4    3.33    0.75
   6 -10  -4    3.15    0.66
   6 -10  -3    4.51    0.74
  -6 -10   3    4.61    0.79
  -6 -10   3    5.15    0.84
   6 -10  -3    4.08    0.80
   6 -10  -2    8.02    0.97
  -6 -10   2    8.19    0.98
  -6 -10   2    7.73    1.01
   6 -10  -2    7.89    1.02
   6 -10  -1    0.99    0.47
  -6 -10   1    1.16    0.53
  -6 -10   1    1.01    0.48
   6 -10  -1    0.89    0.45
   6 -10   0    5.29    0.78
  -6 -10   0    4.69    0.74
   6 -10   0    4.72    0.73
   6 -10   1   17.75    1.31
  -6 -10  -1   17.69    1.30
   7   0 -17   31.13    1.67
   7   0 -16   -0.79    0.69
   7   0 -16   -0.80    0.53
   7   0 -15   16.41    1.77
   7   0 -15   16.98    1.60
   7   0 -15   17.60    1.60
   7   0 -14    0.07    0.56
   7   0 -14   -0.52    0.69
   7   0 -14    0.41    0.50
   7   0 -13    2.10    0.80
   7   0 -12    0.14    0.51
  -7   0  12   -0.32    0.77
   7   0 -11   23.14    1.62
  -7   0  11   22.38    2.39
   7   0 -11   23.28    2.27
   7   0 -10   -0.11    0.45
   7   0 -10   -0.09    0.58
   7   0  -9   61.84    2.51
   7   0  -9   61.56    3.54
   7   0  -8   63.18    2.43
   7   0  -7    2.83    0.58
   7   0  -6    0.98    0.42
   7   0  -5  423.81    5.96
   7   0  -4    0.43    0.38
   7   0  -3  131.12    3.48
   7   0  -2   -0.12    0.40
   7   0  -1 1316.55   11.98
   7   0   0   -0.05    0.49
   7   0   1 3395.73   20.99
   7   0   2   -1.52    0.84
  -7   0  -3    2.36    0.89
   7   0   3    2.26    0.75
  -7   0  -4   -0.06    0.63
   7   0   4   -0.16    0.49
  -7   0  -5   66.19    4.04
  -7   0  -6    0.46    0.74
  -7   0  -7  607.07   11.83
  -7   0  -8    0.55    0.53
  -7   0  -8   -0.28    0.62
   7   0   8    0.13    0.62
  -7   0  -9   15.02    1.60
  -7   0  -9   15.12    1.63
   7   0   9   15.23    1.83
  -7   0 -10   -0.05    0.38
  -7   0 -10    0.25    0.36
   7   0  10    0.57    0.56
   7   0  11   11.48    1.05
   7  -1 -17   79.74    2.60
   7   1 -17   80.42    2.60
   7  -1 -16  140.46    4.32
   7   1 -16  141.65    4.35
   7  -1 -16  151.88    3.91
   7  -1 -15   41.61    2.72
   7   1 -15   41.06    2.73
   7   1 -15   43.62    2.55
   7  -1 -15   47.71    2.57
   7  -1 -15   46.86    2.59
   7  -1 -14    0.83    0.73
   7  -1 -14   -0.07    0.46
   7   1 -14   -0.50    0.51
   7  -1 -14   -0.05    0.51
   7  -1 -13   96.42    4.66
  -7  -1  13  101.06    5.13
   7  -1 -13  104.49    4.65
   7   1 -13   95.10    4.46
   7  -1 -12   19.41    2.14
  -7  -1  12   19.19    2.31
   7  -1 -12   19.04    2.12
   7   1 -12   19.63    2.12
   7   1 -11   11.58    1.17
   7  -1 -11   12.60    1.23
  -7  -1  11   10.68    1.71
   7   1 -11   10.64    1.57
   7  -1 -11   12.95    1.74
   7   1 -10   20.33    2.11
   7   1 -10   19.27    1.47
   7  -1 -10   20.65    1.50
  -7  -1  10   19.79    2.22
   7  -1 -10   17.58    1.99
   7  -1  -9    6.67    1.23
   7   1  -9    5.38    1.17
   7  -1  -9    4.88    0.74
   7   1  -9    4.46    0.76
  -7  -1   9    5.06    1.20
   7   1  -8   36.09    1.89
   7  -1  -8   35.49    1.88
   7   1  -7   99.44    3.03
   7  -1  -7  100.15    3.02
   7   1  -6 2561.00   14.72
   7  -1  -6 2540.84   14.67
   7   1  -5 3370.02   16.82
   7  -1  -5 3331.30   16.70
   7   1  -4   57.65    2.29
   7  -1  -4   69.79    2.45
   7   1  -3  107.70    3.20
   7  -1  -3  102.82    3.03
   7   1  -2   10.24    1.09
   7  -1  -2   11.53    1.09
   7   1  -1  112.55    3.58
   7  -1  -1  119.91    3.55
   7   1   0  127.25    3.99
   7  -1   0  131.69    3.90
   7   1   1  120.84    4.07
   7  -1   1  121.50    3.95
   7   1   2    0.59    0.50
   7  -1   2    0.51    0.47
  -7  -1  -2   -0.08    0.77
  -7  -1  -2    1.57    0.60
  -7  -1  -3   13.62    1.89
  -7   1  -3   12.74    1.93
   7   1   3   13.68    1.52
   7  -1   3   12.22    1.42
  -7  -1  -4   84.59    4.55
  -7   1  -4   80.62    4.50
   7   1   4   87.61    3.82
   7  -1   4   91.49    3.80
  -7  -1  -5    0.06    0.65
  -7   1  -5    1.12    0.74
  -7  -1  -6    1.33    0.67
  -7   1  -6    0.96    0.55
   7  -1   6   -0.49    0.98
  -7  -1  -6    0.18    0.66
  -7  -1  -7   25.08    2.29
  -7  -1  -7   22.65    2.36
  -7   1  -7   20.91    2.19
   7  -1   7   22.90    2.49
  -7  -1  -8  134.25    4.93
  -7  -1  -8  118.50    4.97
  -7   1  -8  121.00    4.84
   7  -1   8  114.42    5.23
  -7   1  -9   21.22    1.88
  -7  -1  -9   21.38    1.93
  -7   1  -9   22.01    1.87
  -7  -1  -9   22.46    1.84
   7  -1   9   20.39    2.08
   7   1   9   20.13    2.03
  -7   1 -10   47.16    2.39
  -7  -1 -10   47.87    2.37
  -7   1 -10   50.04    2.12
  -7  -1 -10   50.43    2.16
   7  -1  10   43.96    2.61
   7   1  10   43.73    2.61
   7  -2 -17  112.70    2.87
   7   2 -17  113.69    2.84
   7  -2 -16  145.25    4.22
   7   2 -16  148.70    4.28
   7   2 -16  155.60    3.70
   7  -2 -15    9.71    1.32
   7   2 -15    9.89    1.26
   7  -2 -15    9.70    1.19
   7  -2 -14  132.57    5.12
   7  -2 -14  153.40    5.13
   7   2 -14  139.15    5.05
   7  -2 -14  148.24    4.93
   7  -2 -13   -0.05    0.45
   7   2 -13    0.18    0.56
   7  -2 -13   -0.24    0.57
  -7  -2  13    0.12    0.88
   7  -2 -13   -0.18    0.47
   7   2 -12  239.88    7.23
   7  -2 -12  253.92    7.59
  -7  -2  12  245.39    8.16
   7  -2 -12  260.63    7.57
   7  -2 -12  289.62    7.49
   7  -2 -12  306.17    7.67
   7   2 -11   10.08    1.53
   7  -2 -11    9.79    1.57
  -7  -2  11    8.65    1.64
   7  -2 -11   10.05    1.55
   7   2 -10   61.02    3.68
   7  -2 -10   73.08    4.03
   7   2 -10   67.70    2.72
   7  -2 -10   67.55    2.70
   7  -2 -10   69.74    3.93
   7   2  -9  248.26    7.18
   7  -2  -9  254.02    7.32
   7   2  -9  249.44    5.09
   7  -2  -9  238.29    4.99
  -7  -2   9  242.61    7.86
   7  -2  -9  242.12    7.20
   7   2  -8  190.90    4.35
   7  -2  -8  193.57    4.34
   7   2  -8  190.19    6.13
   7  -2  -8  196.50    6.38
   7   2  -7   57.20    2.33
   7  -2  -7   56.81    2.30
   7   2  -6   29.80    1.66
   7  -2  -6   30.64    1.65
   7   2  -5  140.23    3.52
   7  -2  -5  141.47    3.45
   7  -2  -4  252.71    4.65
   7   2  -4  241.58    4.69
   7   2  -3   88.61    2.96
   7  -2  -3   89.55    2.77
   7   2  -2    4.25    0.77
   7  -2  -2    3.22    0.61
   7   2  -1   48.52    2.43
   7  -2  -1   48.30    2.22
   7   2   0   29.57    1.99
   7  -2   0   30.60    1.88
   7   2   1    5.37    0.96
   7  -2   1    0.82    0.45
   7   2   2    0.41    0.52
   7  -2   2    1.06    0.58
  -7  -2  -2    1.44    0.65
   7  -2   2    2.37    0.88
  -7  -2  -2    2.76    0.90
  -7   2  -3    6.26    1.33
   7  -2   3    6.22    1.18
   7  -2   3    5.97    1.20
   7   2   3    5.48    1.05
   7  -2   3    4.30    0.88
  -7  -2  -4  266.83    8.10
  -7   2  -4  266.46    8.24
   7  -2   4  290.20    8.54
   7   2   4  275.57    6.80
   7  -2   4  300.22    6.75
  -7  -2  -5  147.95    6.04
  -7   2  -5  157.51    6.20
  -7  -2  -5  157.87    6.12
   7  -2   5  156.50    6.43
  -7  -2  -6  211.81    7.16
  -7   2  -6  205.79    6.88
   7  -2   6  214.19    7.53
  -7  -2  -6  222.52    7.03
  -7   2  -7    4.82    1.07
  -7  -2  -7    4.17    1.08
   7  -2   7    4.95    1.29
  -7  -2  -7    5.83    1.19
  -7  -2  -8   47.16    3.12
  -7   2  -8   51.63    3.03
   7  -2   8   46.40    3.30
  -7  -2  -8   51.57    2.85
  -7  -2  -9    0.59    0.48
  -7   2  -9    0.81    0.51
  -7   2 -10    5.69    0.86
  -7  -2 -10    5.07    0.83
   7  -2  10    4.75    0.78
   7  -2  10    4.43    0.87
   7   2  10    4.77    0.90
   7  -3 -16    0.36    0.44
   7   3 -16    0.44    0.51
   7   3 -16    1.09    0.35
   7  -3 -16    0.42    0.31
   7  -3 -15   17.73    1.64
   7   3 -15   19.47    1.64
   7  -3 -15   22.63    1.62
   7  -3 -14   12.59    1.57
   7   3 -14   12.89    1.54
   7  -3 -13   -0.28    0.54
   7   3 -13   -0.06    0.61
   7  -3 -13   -0.09    0.55
  -7  -3  13   -0.88    0.87
   7  -3 -13   -0.34    0.68
   7  -3 -12    1.39    0.61
   7   3 -12    0.64    0.59
   7  -3 -12    0.89    0.77
  -7  -3  12    0.76    0.72
   7  -3 -12    0.57    0.52
   7  -3 -12    0.25    0.51
   7   3 -11   76.17    4.18
   7  -3 -11   78.60    4.20
  -7  -3  11   74.34    4.50
   7  -3 -11   81.36    4.30
   7  -3 -11   88.24    4.31
   7  -3 -11   89.80    4.17
   7   3 -10  155.19    5.89
   7  -3 -10  159.34    5.99
  -7  -3  10  153.66    6.45
   7  -3 -10  159.89    6.06
   7  -3 -10  174.13    6.16
   7   3  -9    3.23    0.62
   7  -3  -9    3.53    0.67
   7  -3  -9    4.55    1.19
   7  -3  -9    3.02    0.69
   7  -3  -9    3.59    1.04
   7   3  -9    3.20    1.01
   7  -3  -8  145.89    5.48
   7  -3  -8  131.64    3.84
   7   3  -8  146.39    3.80
   7  -3  -8  133.45    3.65
   7   3  -8  123.90    5.09
   7  -3  -8  124.15    5.25
   7   3  -7   39.46    1.94
   7  -3  -7   32.74    1.78
   7   3  -7   32.59    2.55
   7  -3  -7   34.55    2.73
   7   3  -6   65.19    2.43
   7  -3  -6   88.80    2.83
   7   3  -5   50.49    2.11
   7  -3  -5   52.21    2.14
   7  -3  -4    3.87    0.63
   7   3  -4    5.28    0.76
   7   3  -4    4.00    0.66
   7  -3  -3  139.50    3.51
   7   3  -3  133.59    3.69
   7   3  -2  630.70    8.32
   7  -3  -2  677.91    7.70
   7   3  -1   18.39    1.47
   7  -3  -1    0.54    0.42
   7   3   0   22.60    1.77
   7  -3   0   24.18    1.63
   7  -3   0   21.52    2.15
  -7  -3  -1    4.38    1.11
   7  -3   1    5.53    1.22
   7  -3   1    3.24    0.68
   7   3   1    2.99    0.74
  -7  -3  -1    5.68    1.10
  -7  -3  -1    2.34    0.77
   7  -3   2   12.88    1.79
  -7  -3  -2   15.69    1.95
  -7   3  -2   13.73    2.01
   7   3   2   13.71    1.50
   7  -3   2   16.93    1.52
  -7  -3  -2   15.82    2.01
  -7  -3  -2   12.72    1.76
   7  -3   3   26.25    2.52
  -7  -3  -3   27.74    2.59
  -7   3  -3   22.85    2.58
   7   3   3   26.92    2.14
   7  -3   3   28.84    2.67
  -7  -3  -3   25.45    2.55
  -7  -3  -3   26.04    2.40
  -7  -3  -4    2.02    1.03
  -7   3  -4    1.27    0.86
   7  -3   4    1.63    0.97
   7  -3   4    2.34    1.04
  -7   3  -5 1418.22   18.28
   7  -3   5 1411.77   19.27
  -7  -3  -5 1409.80   18.30
  -7  -3  -6  373.99    9.39
  -7   3  -6  389.62    9.15
   7  -3   6  377.18    9.88
  -7  -3  -6  367.97    9.06
  -7   3  -7    0.71    0.51
  -7  -3  -7    0.37    0.64
   7  -3   7    0.33    0.62
  -7  -3  -7    0.52    0.63
  -7  -3  -8   79.64    3.85
   7  -3   8   74.73    4.01
  -7  -3  -8   81.53    3.56
   7  -3   8   77.26    3.59
  -7  -3  -9    0.17    0.49
  -7  -3  -9    1.63    0.53
   7  -3   9    0.24    0.52
   7  -3   9    0.63    0.48
  -7   3 -10   47.65    2.16
  -7  -3 -10   46.11    2.14
   7  -3  10   44.72    2.03
   7   3  10   40.58    2.17
   7  -3  10   46.15    2.29
   7  -4 -16   -0.50    0.37
   7   4 -16   -0.31    0.51
   7  -4 -15    8.81    1.12
   7   4 -15    9.34    1.08
   7  -4 -15    8.65    0.95
   7  -4 -14    7.05    1.15
   7   4 -14    7.05    1.10
   7  -4 -14    8.06    1.09
   7  -4 -14    8.27    1.08
   7  -4 -13    3.36    0.95
   7   4 -13    3.50    0.93
   7  -4 -13    3.55    0.87
   7  -4 -12   21.69    2.17
   7   4 -12   21.36    2.16
   7  -4 -12   27.72    2.32
   7  -4 -11   84.80    4.28
   7   4 -11   84.51    4.37
   7  -4 -11   96.67    4.54
   7  -4 -10   24.54    2.36
   7   4 -10   23.52    2.36
   7  -4 -10   23.58    2.46
   7  -4 -10   24.92    2.40
   7  -4  -9   54.73    3.47
   7   4  -9   51.76    3.44
   7  -4  -9   58.82    3.77
   7  -4  -9   57.14    3.58
   7  -4  -8   13.40    1.32
   7  -4  -8   11.21    1.65
   7   4  -8   12.23    1.64
   7  -4  -8   13.38    1.84
   7  -4  -8   12.41    1.74
   7  -4  -7  789.15    9.40
   7  -4  -7  789.83   12.57
   7  -4  -7  812.45    8.81
   7   4  -7  714.25   12.16
   7  -4  -7  729.87   13.06
   7  -4  -7  728.19   12.62
  -7  -4   6   88.17    2.97
   7  -4  -6   92.50    2.94
   7  -4  -6   91.70    3.08
   7   4  -6   89.01    4.19
   7  -4  -6   78.80    4.12
   7  -4  -6   82.56    4.29
  -7  -4   5  332.61    5.84
   7  -4  -5  351.52    8.27
   7  -4  -5  328.97    8.29
   7  -4  -5  326.90    8.40
   7  -4  -4    3.14    0.81
   7  -4  -4    3.12    0.95
  -7  -4   4    3.16    0.94
   7  -4  -4    5.46    1.14
   7   4  -3  178.03    4.28
   7  -4  -3  176.61    6.03
   7  -4  -3  189.06    6.12
  -7  -4   3  182.14    6.55
   7  -4  -3  177.92    6.09
   7   4  -2   53.17    2.45
   7  -4  -2   54.67    3.43
   7  -4  -2   51.29    3.27
  -7  -4   2   56.27    3.62
   7  -4  -1  312.45    8.30
   7   4  -1  330.13    6.34
  -7  -4   1  339.08    8.52
  -7  -4   1  325.24    8.66
   7  -4  -1  322.86    8.09
   7  -4   0   10.14    1.59
  -7  -4   0   11.03    1.68
  -7  -4   0   10.17    1.58
   7  -4   0   10.03    1.51
   7  -4   1   73.86    4.19
   7   4   1   79.86    3.40
  -7  -4  -1   79.26    4.37
  -7  -4  -1   78.53    4.31
   7  -4   2   26.37    2.54
  -7  -4  -2   26.12    2.42
   7   4   2   23.27    1.88
  -7  -4  -2   22.06    2.37
  -7  -4  -2   19.66    2.16
   7  -4   3  540.32   11.32
  -7  -4  -3  559.17   11.36
  -7   4  -3  512.26   11.74
   7  -4   3  582.64   11.88
  -7  -4  -3  516.07   11.53
  -7  -4  -3  518.16   10.83
  -7  -4  -4 1078.24   15.86
  -7   4  -4 1092.04   16.59
   7  -4   4 1101.81   16.62
  -7  -4  -4 1082.67   15.37
  -7  -4  -5   45.08    3.28
  -7   4  -5   41.14    3.09
   7  -4   5   41.26    3.31
  -7  -4  -5   38.41    3.11
  -7  -4  -5   41.54    2.95
   7  -4   6  231.91    6.60
  -7  -4  -6  219.67    6.87
   7  -4   6  224.15    7.31
  -7  -4  -6  214.51    6.75
  -7  -4  -7    0.30    0.49
   7  -4   7    2.44    0.91
  -7  -4  -7    0.70    0.52
   7  -4   7    1.78    0.77
  -7  -4  -8    0.48    0.47
   7  -4   8    0.72    0.55
  -7  -4  -8    0.68    0.50
   7  -4   8    0.27    0.52
   7  -4   8    1.30    0.61
  -7  -4  -9   14.82    1.38
   7  -4   9   16.56    1.48
  -7  -4  -9   15.29    1.22
   7  -4   9   16.52    1.53
   7  -4   9   16.26    1.31
   7  -5 -15   78.31    2.70
   7   5 -15   83.69    2.69
   7  -5 -14    4.46    0.86
   7   5 -14    3.61    0.75
   7  -5 -14    5.78    0.86
   7  -5 -13   68.54    3.37
   7   5 -13   69.06    3.41
   7  -5 -13   71.31    3.18
   7  -5 -13   79.45    3.32
   7  -5 -12    9.08    1.43
   7   5 -12    9.46    1.48
   7  -5 -12    8.72    1.29
   7  -5 -12    9.55    1.32
   7  -5 -11    1.20    0.70
   7   5 -11    1.11    0.77
   7  -5 -11    0.56    0.53
   7  -5 -11    1.85    0.81
   7  -5 -11   -0.10    0.55
   7  -5 -10   12.70    1.73
   7   5 -10   13.04    1.82
   7  -5 -10   12.96    1.75
   7  -5 -10   13.07    1.62
   7  -5 -10   11.84    1.59
   7  -5  -9   93.13    4.51
   7   5  -9   90.08    4.54
   7  -5  -9   91.55    4.58
   7  -5  -9  100.50    4.46
   7  -5  -9   86.76    4.42
   7  -5  -8   68.40    3.84
   7   5  -8   64.96    3.86
   7  -5  -8   64.92    3.86
   7  -5  -8   60.82    3.74
   7  -5  -7    0.46    0.60
   7   5  -7   -0.17    0.67
   7  -5  -7    0.28    0.68
  -7  -5   6    2.98    0.61
   7   5  -6    3.49    1.01
   7  -5  -6    5.81    1.34
   7  -5  -6    3.21    0.82
  -7  -5   5  102.73    3.46
   7  -5  -5  102.38    4.67
   7  -5  -5   94.15    4.56
   7  -5  -5   90.22    4.57
   7  -5  -4   70.57    3.93
   7  -5  -4   67.57    3.89
  -7  -5   4   73.81    4.28
   7  -5  -4   67.37    3.94
   7  -5  -3   17.91    2.10
  -7  -5   3   21.35    2.23
   7  -5  -3   19.16    2.08
  -7  -5   3   18.27    2.12
   7  -5  -3   16.80    1.97
   7  -5  -2    4.47    1.07
  -7  -5   2    5.53    1.17
  -7  -5   2    8.40    1.57
   7  -5  -2    7.65    1.37
   7  -5  -2    6.49    1.28
  -7  -5   2    5.38    1.22
   7  -5  -1  128.73    5.52
  -7  -5   1  144.88    5.85
  -7  -5   1  147.95    5.90
  -7  -5   1  149.06    5.85
   7  -5  -1  128.27    5.34
   7  -5   0    1.52    0.72
  -7  -5   0    2.83    1.05
  -7  -5   0    0.87    0.63
   7  -5   0    2.29    0.85
   7  -5   1    9.55    1.61
  -7  -5  -1    6.46    1.36
  -7  -5  -1    6.57    1.26
   7  -5   1    5.36    1.24
  -7  -5  -1    8.06    1.40
   7  -5   2   16.94    2.10
  -7   5  -2   18.92    2.30
  -7  -5  -2   20.56    2.33
  -7  -5  -2   15.51    2.06
  -7  -5  -2   16.22    2.03
  -7  -5  -3  100.97    4.63
  -7   5  -3   95.71    5.00
  -7  -5  -3   95.35    4.97
  -7  -5  -3   86.44    4.67
   7  -5   3   99.39    4.85
  -7  -5  -3   85.83    4.49
  -7  -5  -4   29.53    2.53
  -7   5  -4   32.85    2.74
   7  -5   4   28.88    2.62
  -7  -5  -4   31.87    2.87
  -7  -5  -4   29.93    2.69
  -7  -5  -4   29.86    2.59
   7  -5   5  190.65    6.27
  -7  -5  -5  198.08    6.32
  -7  -5  -5  187.81    6.34
   7  -5   5  198.70    6.71
  -7  -5  -5  201.92    6.27
   7  -5   6    3.27    0.87
  -7  -5  -6    1.97    0.71
   7  -5   6    1.01    0.77
   7  -5   6    3.26    1.09
  -7  -5  -6    0.15    0.81
  -7  -5  -6    1.20    0.69
   7  -5   7   55.25    2.72
  -7  -5  -7   54.40    2.93
   7  -5   7   53.14    3.10
  -7  -5  -7   52.72    2.91
   7  -5   7   54.72    3.15
   7  -5   7   50.79    2.96
  -7  -5  -7   62.40    2.80
  -7  -5  -8    0.49    0.46
  -7  -5  -8    0.13    0.45
   7  -5   8   -0.16    0.42
   7  -5   8    1.09    0.66
   7  -5   8    0.48    0.55
   7  -5   9  110.27    3.06
   7  -5   9  113.76    3.22
   7  -6 -14   41.99    1.90
   7  -6 -14   42.82    1.80
   7   6 -14   44.24    2.08
   7   6 -13   17.90    1.59
   7  -6 -13   16.06    1.49
   7  -6 -13   17.85    1.45
   7  -6 -12   -0.01    0.48
   7   6 -12    0.32    0.55
   7  -6 -12    0.10    0.43
   7  -6 -12    0.50    0.47
   7  -6 -11    2.05    0.83
   7   6 -11    1.71    0.76
   7  -6 -11    2.03    0.72
   7  -6 -11    1.33    0.68
   7  -6 -10    0.99    0.70
   7   6 -10    0.21    0.72
   7  -6 -10    1.45    0.70
   7  -6 -10    1.77    0.68
   7   6  -9   17.50    1.99
   7  -6  -9   18.70    2.00
   7  -6  -9   19.05    1.98
   7  -6  -9   18.33    2.02
   7   6  -8    9.13    1.53
   7  -6  -8   10.55    1.58
   7  -6  -8   12.21    1.76
   7  -6  -8   12.55    1.72
   7  -6  -8   11.02    1.69
   7   6  -7  593.96   11.31
   7  -6  -7  565.09   11.44
   7  -6  -7  570.62   11.41
   7   6  -6  561.27   10.74
   7  -6  -6  509.66   10.85
  -7  -6   6  543.23   11.43
   7  -6  -6  497.74   10.73
   7  -6  -5   94.77    4.70
  -7  -6   5  105.11    4.99
   7  -6  -5   94.40    4.72
  -7  -6   4   14.52    1.83
   7  -6  -4   14.17    1.86
  -7  -6   4   16.42    2.00
   7  -6  -4   13.28    1.83
  -7  -6   3    5.00    1.21
  -7  -6   3    3.08    1.09
   7  -6  -3    3.56    1.07
   7  -6  -3    2.59    0.87
  -7  -6   2    8.21    1.38
  -7  -6   2   11.55    1.81
   7  -6  -2    9.85    1.61
  -7  -6   1    2.58    0.87
  -7  -6   1    3.54    1.11
  -7  -6   1    3.99    1.12
   7  -6  -1    2.09    0.77
  -7  -6   0   51.29    3.54
  -7  -6   0   54.71    3.62
  -7  -6   0   60.50    3.75
   7  -6   0   50.94    3.41
   7  -6   1   22.19    2.19
  -7  -6  -1   18.91    2.22
  -7  -6  -1   20.11    2.16
  -7  -6  -1   21.02    2.24
  -7  -6  -1   19.81    2.22
   7  -6   1   21.18    2.20
  -7   6  -2  203.96    7.18
   7  -6   2  197.89    6.58
  -7  -6  -2  191.78    6.84
  -7  -6  -2  210.81    6.74
  -7  -6  -2  192.24    6.66
  -7  -6  -2  179.48    6.46
   7  -6   2  197.58    6.48
   7  -6   3   52.08    3.37
  -7  -6  -3   51.75    3.56
  -7  -6  -3   50.00    3.34
   7  -6   3   53.24    3.34
  -7  -6  -3   47.70    3.25
   7  -6   3   52.34    3.23
   7  -6   4   27.07    2.42
  -7  -6  -4   29.43    2.26
   7  -6   4   27.35    2.44
  -7  -6  -4   24.70    2.39
  -7  -6  -4   26.48    2.36
   7  -6   4   26.38    2.35
  -7  -6  -4   26.70    2.33
   7  -6   5   10.86    1.48
  -7  -6  -5   10.61    1.34
   7  -6   5    9.74    1.44
  -7  -6  -5   10.05    1.41
   7  -6   5   10.79    1.53
  -7  -6  -5   10.84    1.49
   7  -6   6    4.20    0.93
  -7  -6  -6    3.14    0.71
   7  -6   6    3.61    0.86
   7  -6   6    2.87    0.91
  -7  -6  -6    3.09    0.86
  -7  -6  -6    3.10    0.79
   7  -6   6    2.73    0.87
   7  -6   7    4.28    0.76
   7  -6   7    3.47    0.78
   7  -6   7    4.19    0.87
  -7  -6  -7    2.91    0.67
  -7  -6  -7    3.86    0.70
   7  -6   7    3.30    0.77
  -7  -6  -8   44.53    1.93
   7  -6   8   47.08    2.14
   7  -6   8   48.12    2.11
   7   7 -13    3.39    0.62
   7  -7 -13    2.17    0.52
   7   7 -12   -0.50    0.54
   7  -7 -12    0.24    0.46
  -7  -7  12   -0.84    0.53
   7   7 -11    0.59    0.54
   7  -7 -11    1.31    0.49
   7  -7 -11    0.61    0.50
   7   7 -10    3.52    0.87
   7  -7 -10    3.90    0.89
   7  -7 -10    3.56    0.81
   7   7  -9    1.60    0.78
   7  -7  -9    2.16    0.87
  -7  -7   9    0.43    0.46
   7   7  -8   79.96    3.94
  -7  -7   8   79.40    3.89
   7  -7  -8   78.04    3.94
   7   7  -7  390.93    8.68
  -7  -7   7  408.37    8.95
   7   7  -6    6.23    1.11
  -7  -7   6    7.42    1.30
   7  -7  -6    4.08    1.04
  -7  -7   5  173.17    6.52
   7  -7  -5  170.55    6.22
  -7  -7   4    6.89    1.30
  -7  -7   4    6.57    1.40
   7  -7  -4    4.57    1.15
  -7  -7   3    1.97    0.82
  -7  -7   3    1.25    0.76
   7  -7  -3    2.74    0.96
  -7  -7   2   78.42    4.21
  -7  -7   2   75.35    4.24
   7  -7  -2   72.49    4.11
  -7  -7   1  163.92    6.11
  -7  -7   1  157.59    6.00
  -7  -7   1  154.78    5.97
   7  -7  -1  150.54    5.85
  -7  -7   0  203.98    6.82
  -7  -7   0  203.32    6.73
  -7  -7   0  218.80    6.52
  -7  -7   0  185.29    6.52
   7  -7   0  195.32    6.57
  -7  -7  -1    9.46    1.58
  -7  -7  -1   10.14    1.52
  -7  -7  -1   10.62    1.48
  -7  -7  -1   12.94    1.78
   7  -7   1   11.69    1.65
  -7  -7  -2  126.85    5.23
  -7  -7  -2  134.69    5.01
   7  -7   2  141.30    5.04
  -7  -7  -2  118.13    4.97
   7  -7   2  128.95    5.04
   7  -7   3    1.97    0.81
   7  -7   3    2.35    0.74
  -7  -7  -3    1.80    0.71
  -7  -7  -3    2.36    0.92
  -7  -7  -3    1.85    0.72
   7  -7   3    1.47    0.59
   7  -7   4    7.47    1.24
   7  -7   4    6.85    1.15
  -7  -7  -4    7.67    1.19
  -7  -7  -4    7.41    1.22
   7  -7   4    6.31    1.12
   7  -7   5    1.77    0.63
   7  -7   5    1.14    0.53
  -7  -7  -5    1.02    0.66
  -7  -7  -5    1.57    0.68
   7  -7   5    1.54    0.61
   7  -7   6    8.05    1.03
  -7  -7  -6    6.57    0.95
   7  -7   6    6.28    0.97
   7  -7   6    5.94    0.95
  -7  -7  -6    6.70    0.91
  -7  -7  -7    0.35    0.31
   7  -7   7   -0.16    0.37
   7   8 -11   20.78    1.43
   7  -8 -11   21.88    1.42
  -7  -8  11   22.04    1.61
   7  -8 -11   21.59    1.47
   7   8 -10    4.41    0.81
  -7  -8  10    4.47    0.94
   7  -8 -10    3.71    0.80
   7  -8 -10    4.52    0.69
   7   8  -9    1.03    0.46
  -7  -8   9    0.79    0.61
   7  -8  -9    0.87    0.59
   7  -8  -9    1.42    0.58
   7   8  -8   -0.53    0.54
  -7  -8   8   -0.28    0.66
   7  -8  -8    0.33    0.55
   7  -8  -8   -0.14    0.48
   7   8  -7   44.28    2.56
  -7  -8   7   43.96    2.55
  -7  -8   7   38.68    2.76
   7  -8  -7   41.18    2.59
   7  -8  -7   39.08    2.58
  -7  -8   6   76.26    3.54
  -7  -8   6   82.57    4.13
   7  -8  -6   82.20    3.61
  -7  -8   6   81.65    3.68
   7  -8  -6   69.79    3.57
  -7  -8   5  143.73    5.07
  -7  -8   5  132.35    5.33
  -7  -8   5  143.86    5.07
   7  -8  -5  134.17    5.14
  -7  -8   4  327.58    7.78
  -7  -8   4  310.88    8.12
  -7  -8   4  322.24    7.79
   7  -8  -4  301.28    7.78
  -7  -8   3    0.71    0.61
  -7  -8   3    1.22    0.83
   7  -8  -3    2.37    0.87
  -7  -8   3    2.67    1.08
  -7  -8   2   35.46    2.63
  -7  -8   2   36.66    2.75
  -7  -8   2   38.30    2.78
   7  -8  -2   35.99    2.76
  -7  -8   1   34.31    2.61
  -7  -8   1   34.82    2.66
  -7  -8   1   36.37    2.71
   7  -8  -1   35.02    2.68
   7  -8   0   15.86    1.74
  -7  -8   0   16.02    1.79
  -7  -8   0   17.94    1.89
  -7  -8   0   16.20    1.82
   7  -8   0   15.99    1.81
   7  -8   1    4.80    1.04
  -7  -8  -1    4.15    0.97
  -7  -8  -1    5.20    1.04
  -7  -8  -1    6.00    1.13
   7  -8   1    7.95    1.14
   7  -8   1    5.26    1.11
   7  -8   2   27.57    2.19
  -7  -8  -2   28.84    2.25
  -7  -8  -2   32.62    2.02
  -7  -8  -2   26.94    2.13
   7  -8   2   29.00    2.19
   7  -8   2   32.98    2.18
   7  -8   3   37.96    2.40
  -7  -8  -3   41.69    2.53
  -7  -8  -3   42.52    2.17
  -7  -8  -3   39.40    2.41
   7  -8   3   39.06    2.27
   7  -8   3   43.13    2.39
   7  -8   4   13.30    1.34
  -7  -8  -4   12.24    1.12
  -7  -8  -4   13.58    1.31
   7  -8   4   14.05    1.31
   7  -8   5   80.79    2.80
   7  -8   5   83.65    2.71
  -7  -8  -5   82.69    2.68
   7  -9  -9    0.31    0.37
  -7  -9   9   -0.33    0.34
   7  -9  -9    0.04    0.35
   7  -9  -8    6.92    0.95
  -7  -9   8    6.43    0.92
   7  -9  -8    5.47    0.74
   7  -9  -8    6.96    0.84
   7  -9  -7    0.43    0.43
  -7  -9   7   -0.01    0.48
   7  -9  -7    0.78    0.48
   7  -9  -7    0.48    0.44
   7  -9  -6   12.75    1.36
  -7  -9   6   12.15    1.15
  -7  -9   6   11.69    1.37
   7  -9  -6   12.70    1.36
   7  -9  -5   29.07    2.04
  -7  -9   5   27.69    1.89
  -7  -9   5   29.61    2.14
   7  -9  -5   27.84    2.05
   7  -9  -4  220.37    5.37
  -7  -9   4  205.98    5.20
  -7  -9   4  201.39    5.57
  -7  -9   4  222.39    5.11
   7  -9  -4  207.23    5.59
   7  -9  -3   65.98    2.79
   7  -9  -3   59.98    2.74
  -7  -9   3   56.31    2.80
  -7  -9   3   54.50    2.93
  -7  -9   3   60.26    2.79
   7  -9  -3   56.99    3.00
   7  -9  -2   17.18    1.41
   7  -9  -2   18.24    1.60
  -7  -9   2   16.10    1.54
  -7  -9   2   17.11    1.65
  -7  -9   2   15.30    1.46
   7  -9  -2   15.66    1.62
   7  -9  -1    3.47    0.72
   7  -9  -1    2.71    0.74
  -7  -9   1    2.72    0.68
  -7  -9   1    2.17    0.64
  -7  -9   1    2.33    0.65
   7  -9  -1    2.78    0.80
   7  -9   0    2.13    0.61
  -7  -9   0    2.39    0.64
  -7  -9   0    1.95    0.61
   7  -9   0    2.57    0.73
   7  -9   1   11.84    1.20
  -7  -9  -1   11.46    1.23
  -7  -9  -1   11.93    1.23
   7  -9   1   10.54    1.20
   7  -9   2    9.73    1.05
  -7  -9  -2   11.01    1.12
  -7  -9  -2    9.92    1.03
   7  -9   3   -0.02    0.32
  -7  -9  -3   -0.29    0.34
  -7 -10   5    5.48    0.71
  -7 -10   4   26.37    1.48
   7 -10  -4   23.61    1.39
  -7 -10   3    0.90    0.35
   7 -10  -3    1.38    0.46
   7 -10  -2   -0.16    0.34
   7 -10  -1    0.98    0.36
   8   0 -17    0.30    0.31
   8   0 -16  130.41    4.04
   8   0 -16  139.28    3.57
   8   0 -15    0.37    0.60
   8   0 -15    0.34    0.49
   8   0 -14    5.00    1.15
   8   0 -14    5.74    1.10
   8   0 -13    0.14    0.57
   8   0 -13   -0.87    0.65
   8   0 -12    1.24    0.74
   8   0 -11    0.10    0.50
   8   0 -10   40.41    2.15
   8   0 -10   37.01    2.87
   8   0  -9    0.19    0.32
   8   0  -9    5.22    1.10
   8   0  -8  420.05    6.64
   8   0  -8  439.19    9.53
   8   0  -7    0.53    0.38
   8   0  -7   -0.20    0.57
   8   0  -6 1029.44    9.98
   8   0  -5    0.01    0.37
   8   0  -4  106.36    3.33
   8   0  -3    0.52    0.37
   8   0  -2   57.92    2.66
   8   0  -1    0.12    0.43
   8   0   0 1758.36   15.68
   8   0   0 1758.24   18.86
  -8   0   0 1753.26   21.00
  -8   0   0 1798.45   20.73
   8   0   0 1797.03   19.03
   8   0   1   -0.06    0.59
  -8   0  -1    5.12    1.27
   8   0   1    5.16    1.10
   8   0   1   -0.67    0.59
   8   0   2   32.89    2.63
  -8   0  -2   30.08    2.83
   8   0   2   30.65    2.24
  -8   0  -3   -1.21    0.99
  -8   0  -4   55.38    3.74
  -8   0  -5    1.13    0.69
  -8   0  -6   51.60    3.46
  -8   0  -7    1.38    0.69
  -8   0  -7   -0.59    0.70
   8   0   7   -0.12    0.57
  -8   0  -8   23.20    1.75
  -8   0  -8   18.39    1.77
   8   0   8   18.43    1.89
  -8   0  -9    0.50    0.35
   8   0   9    0.10    0.45
   8  -1 -17   10.62    0.93
   8   1 -17   11.35    0.96
   8  -1 -16   48.15    2.45
   8   1 -16   48.42    2.46
   8   1 -16   52.63    2.25
   8  -1 -15    3.72    0.93
   8   1 -15    4.23    0.97
   8  -1 -15    3.38    0.75
   8   1 -15    4.56    0.92
   8  -1 -14    2.92    0.91
   8   1 -14    3.00    0.90
   8  -1 -14    1.94    0.77
   8  -1 -13    3.62    0.99
   8   1 -13    3.07    0.95
   8  -1 -13    2.94    0.93
   8  -1 -12  167.05    6.05
   8  -1 -12  157.16    5.85
   8   1 -12  149.10    5.73
   8  -1 -11   11.84    1.70
   8   1 -11   11.22    1.67
   8  -1 -11   11.70    1.71
   8  -1 -10   33.61    2.72
   8   1 -10   29.82    1.83
   8  -1 -10   21.96    1.57
   8  -1 -10   25.19    2.41
   8   1 -10   21.93    2.18
   8   1  -9    9.71    1.06
   8  -1  -9    9.90    1.08
   8   1  -9   10.14    1.51
   8  -1  -9    9.25    1.50
   8  -1  -8    3.65    0.73
   8   1  -8    5.65    0.88
   8   1  -8    4.45    0.99
   8  -1  -8    4.08    0.96
   8   1  -7   66.25    2.63
   8  -1  -7   67.80    2.67
   8   1  -7   68.03    3.61
   8  -1  -7   71.89    3.84
   8   1  -6  349.32    5.86
   8  -1  -6  355.62    5.89
   8   1  -5   22.17    1.52
   8  -1  -5   22.87    1.53
   8   1  -4  235.48    4.99
   8  -1  -4  242.08    4.97
   8   1  -3   61.79    2.67
   8  -1  -3   63.07    2.61
   8   1  -2   21.87    1.70
   8  -1  -2   22.64    1.62
   8   1  -1    3.89    0.84
   8  -1  -1    3.74    0.81
   8  -1  -1    4.03    0.99
   8  -1  -1    2.98    1.00
   8   1   0   11.40    1.38
   8  -1   0   10.54    1.26
   8  -1   0   11.47    1.64
   8   1   0   10.99    1.54
  -8  -1   0   13.75    1.87
  -8   1   0   11.37    1.85
  -8   1   0   10.49    1.62
  -8  -1   0   11.04    1.72
   8  -1   0   11.51    1.60
   8   1   1  155.39    4.90
   8  -1   1  161.03    4.86
   8  -1   1  151.69    5.77
   8   1   1  161.18    5.73
  -8  -1  -1  154.74    6.15
  -8   1  -1  146.60    6.31
  -8  -1  -1  152.70    6.15
   8  -1   2   88.38    4.39
  -8  -1  -2   74.99    4.33
  -8   1  -2   80.44    4.69
   8   1   2   86.27    3.76
   8  -1   2   86.16    3.63
  -8  -1  -3    0.42    0.60
  -8   1  -3   -0.29    0.78
  -8  -1  -4    0.24    0.59
  -8   1  -4   -0.02    0.78
  -8  -1  -5    1.83    0.83
  -8   1  -5    1.32    0.86
   8  -1   5    0.62    0.63
  -8  -1  -5    1.94    0.73
  -8  -1  -6  256.08    7.64
  -8   1  -6  247.94    7.44
   8  -1   6  257.99    7.85
  -8  -1  -7   52.61    3.32
  -8   1  -7   53.73    3.26
   8  -1   7   52.95    3.43
  -8   1  -8    0.36    0.55
  -8  -1  -8    0.17    0.49
  -8   1  -8    0.24    0.50
   8  -1   8    0.87    0.58
   8   1   8   -0.06    0.47
  -8   1  -9   24.98    1.51
  -8  -1  -9   23.14    1.64
  -8   1  -9   24.42    1.54
   8  -1   9   24.23    1.84
   8   1   9   23.29    1.81
   8  -2 -16    1.67    0.61
   8   2 -16    0.17    0.44
   8   2 -16    1.30    0.45
   8  -2 -16    1.79    0.52
   8  -2 -15   12.33    1.40
   8   2 -15   13.53    1.50
   8   2 -15   13.41    1.41
   8  -2 -14   71.71    3.60
   8  -2 -14   71.63    3.51
   8   2 -14   68.11    3.50
   8  -2 -13   68.69    3.75
   8  -2 -13   77.83    3.61
   8  -2 -13   69.95    3.78
   8   2 -13   65.88    3.70
   8  -2 -12    0.19    0.57
   8  -2 -12   -0.01    0.47
   8   2 -12    1.01    0.68
   8  -2 -11   84.36    4.31
   8   2 -11   70.20    3.95
   8  -2 -11   73.96    4.12
   8  -2 -10  220.36    6.89
   8   2 -10  200.39    6.61
   8  -2 -10  202.27    6.77
   8  -2  -9   84.46    4.22
   8   2  -9   79.70    2.99
   8  -2  -9   75.96    2.91
   8   2  -9   73.44    3.94
   8  -2  -9   72.72    4.05
   8   2  -8   16.78    1.40
   8  -2  -8   15.70    1.35
   8   2  -8   14.62    1.75
   8  -2  -8   15.00    1.90
   8   2  -7   26.35    1.69
   8  -2  -7   21.70    1.54
   8   2  -7   28.42    2.37
   8  -2  -7   20.89    2.15
   8   2  -6   90.60    3.02
   8  -2  -6   91.00    3.04
   8   2  -5  277.90    5.32
   8  -2  -5  290.62    5.34
  -8  -2   5  301.17    8.65
   8  -2  -4    0.86    0.33
   8   2  -4    0.36    0.37
  -8  -2   4    0.98    0.71
   8   2  -3  115.52    3.71
   8  -2  -3  116.96    3.48
   8  -2  -3  124.26    5.06
   8   2  -2    6.65    1.00
   8  -2  -2    6.80    0.89
   8  -2  -2    8.25    1.37
   8  -2  -2    7.40    1.31
  -8  -2   2    6.06    1.31
   8   2  -1  202.36    5.28
   8  -2  -1  213.22    5.03
   8  -2  -1  203.99    6.60
  -8  -2   1  206.38    7.10
   8  -2  -1  203.54    6.59
   8   2   0    1.89    0.66
   8  -2   0    3.11    0.75
  -8  -2   0    3.15    0.86
   8  -2   0    2.50    0.91
   8  -2   0    3.69    1.07
  -8  -2   0    1.50    0.71
   8   2   1    3.85    0.86
   8  -2   1    5.96    0.97
  -8  -2  -1    7.13    1.34
  -8   2  -1    7.95    1.66
   8  -2   1    4.59    1.07
   8   2   1    5.79    1.03
  -8  -2  -1    4.51    1.15
   8  -2   2  192.52    6.65
  -8  -2  -2  182.22    6.58
  -8   2  -2  181.03    7.11
   8   2   2  195.64    5.75
   8  -2   3  132.61    5.48
  -8  -2  -3  114.83    5.33
  -8   2  -3  113.22    5.52
   8  -2   3  134.23    5.66
  -8  -2  -4   11.08    1.66
  -8   2  -4   12.33    1.84
   8  -2   4   12.43    1.77
  -8  -2  -5   53.07    3.59
  -8   2  -5   50.04    3.49
   8  -2   5   57.44    3.79
  -8  -2  -5   56.26    3.58
  -8  -2  -6   71.76    3.99
  -8   2  -6   73.22    3.97
   8  -2   6   73.27    4.14
  -8  -2  -6   77.56    3.93
  -8  -2  -7   10.12    1.46
  -8   2  -7   11.27    1.48
   8  -2   7   11.13    1.59
  -8  -2  -7   13.74    1.50
  -8  -2  -8   23.16    1.93
  -8   2  -8   24.82    1.82
   8  -2   8   23.37    2.04
  -8   2  -9    1.27    0.44
  -8  -2  -9    0.22    0.33
   8  -2   9    0.75    0.49
   8  -2   9    0.29    0.38
   8   2   9    0.55    0.46
   8  -3 -16    0.82    0.43
   8   3 -16    0.25    0.33
   8  -3 -15    1.23    0.59
   8   3 -15    1.30    0.49
   8  -3 -15    0.60    0.37
   8  -3 -14   32.28    2.34
   8   3 -14   33.00    2.36
   8  -3 -13    3.83    0.96
   8  -3 -13    3.38    0.90
   8   3 -13    3.07    0.93
   8  -3 -13    4.35    0.91
   8  -3 -12   50.08    3.25
   8   3 -12   46.00    3.15
   8  -3 -12   51.30    3.35
   8  -3 -12   55.75    3.32
   8  -3 -11   85.80    4.30
   8   3 -11   78.88    4.15
   8  -3 -11   79.38    4.28
   8  -3 -11   89.36    4.37
   8  -3 -10   31.77    2.62
   8   3 -10   30.64    2.64
   8  -3 -10   29.24    2.66
   8  -3 -10   32.49    2.72
   8  -3  -9   71.29    3.87
   8   3  -9   61.04    3.69
   8  -3  -9   63.18    3.85
   8   3  -8    0.45    0.37
   8  -3  -8    0.30    0.40
   8  -3  -8   -0.43    0.55
   8  -3  -8    0.14    0.48
   8   3  -8    0.29    0.69
   8  -3  -8    0.03    0.54
   8   3  -7  118.49    3.54
   8  -3  -7  114.64    3.49
   8   3  -7  106.73    4.65
   8  -3  -7  116.41    4.87
   8  -3  -7  107.67    5.01
   8   3  -6   16.40    1.34
   8  -3  -6   12.29    1.13
   8  -3  -6   12.08    1.60
   8   3  -6   11.32    1.52
   8  -3  -6   11.91    1.74
   8  -3  -6   12.91    1.70
   8   3  -5  306.40    5.56
   8  -3  -5  316.72    5.63
   8  -3  -5  319.88    8.08
   8  -3  -5  315.97    8.48
   8  -3  -5  328.85    8.27
  -8  -3   5  317.97    9.01
   8  -3  -5  313.95    8.21
   8   3  -4  492.15    7.29
   8  -3  -4  500.44    7.07
   8   3  -4  508.04    7.60
   8  -3  -4  500.53   10.23
   8  -3  -4  504.94   10.29
  -8  -3   4  503.16   11.36
   8  -3  -4  512.69   10.34
   8  -3  -3   25.42    1.64
   8   3  -3   22.28    1.67
   8  -3  -3   21.29    2.18
   8  -3  -3   24.76    2.34
  -8  -3   3   22.63    2.42
   8  -3  -3   23.65    2.22
   8   3  -2   11.30    1.23
   8  -3  -2   10.81    1.61
  -8  -3   2    9.49    1.56
   8  -3  -2   11.17    1.64
   8  -3  -1   11.30    1.66
  -8  -3   1   11.23    1.72
   8   3   0    1.62    0.65
  -8  -3   0    0.82    0.67
   8  -3   0    0.73    0.67
  -8  -3   0    1.12    0.79
  -8  -3  -1    6.76    1.32
   8  -3   1    5.79    1.29
   8   3   1    6.77    1.14
  -8  -3  -1    6.73    1.39
  -8  -3  -1    7.27    1.52
   8  -3   2  351.20    9.13
  -8  -3  -2  348.87    8.99
  -8  -3  -2  372.30    9.05
   8  -3   3  102.10    4.91
  -8  -3  -3   95.03    4.76
  -8   3  -3   97.86    5.18
   8  -3   3  102.11    4.95
  -8  -3  -4    6.43    1.34
  -8   3  -4    0.55    0.68
   8  -3   4    2.75    1.04
   8  -3   4    6.34    1.33
  -8  -3  -4    3.60    1.20
  -8  -3  -5   95.00    4.65
  -8   3  -5   97.35    4.68
   8  -3   5  111.21    5.12
  -8  -3  -5  101.97    4.74
  -8  -3  -6   13.65    1.72
  -8   3  -6   13.56    1.66
  -8  -3  -6   12.37    1.58
  -8  -3  -7   95.00    4.06
  -8   3  -7  106.18    3.97
   8  -3   7   91.95    4.13
  -8  -3  -7   95.08    3.78
   8  -3   7   90.46    3.72
  -8  -3  -8    0.47    0.46
  -8  -3  -8    0.49    0.36
   8  -3   8    1.03    0.57
  -8  -3  -9   10.96    1.02
   8  -3   9   10.27    0.98
   8   3   9   10.29    1.08
   8  -3   9   11.00    1.01
   8   4 -16   -0.52    0.36
   8  -4 -15    8.21    0.98
   8  -4 -15    9.92    0.90
   8   4 -15    8.66    1.03
   8  -4 -14    1.10    0.55
   8   4 -14   -0.12    0.46
   8  -4 -14   -0.15    0.46
   8  -4 -13    9.48    1.38
   8   4 -13    8.90    1.32
   8  -4 -13   10.06    1.35
   8  -4 -12    0.75    0.56
   8   4 -12    0.71    0.50
   8  -4 -12   -0.12    0.73
   8  -4 -12   -0.17    0.53
   8  -4 -11    0.51    0.60
   8   4 -11    0.79    0.56
   8  -4 -11    0.71    0.70
   8  -4 -10   -0.64    0.91
   8   4 -10    0.71    0.76
   8  -4 -10    0.02    0.60
   8  -4  -9   11.67    1.57
   8   4  -9    9.66    1.54
   8  -4  -9   10.73    1.69
   8   4  -8    0.13    0.51
   8  -4  -8    1.14    0.58
   8  -4  -8   -0.43    0.61
   8  -4  -7   10.70    1.20
   8   4  -7   10.56    1.55
   8  -4  -7   10.92    1.61
   8  -4  -7   12.85    1.76
   8  -4  -6  225.92    6.92
   8   4  -6  221.28    6.63
   8  -4  -6  224.07    6.80
   8  -4  -6  195.53    6.69
   8  -4  -6  188.55    6.62
   8  -4  -5  749.35   12.77
   8  -4  -5  728.50   12.39
   8  -4  -5  716.08   12.68
  -8  -4   5  727.52   13.79
   8  -4  -5  691.95   12.50
   8  -4  -4    1.10    0.64
  -8  -4   4    1.33    0.78
   8  -4  -4    0.52    0.71
   8  -4  -4    2.01    0.91
   8  -4  -4    0.25    0.57
   8   4  -3  393.91    6.80
   8  -4  -3  356.33    9.09
   8  -4  -3  372.18    9.06
  -8  -4   3  372.84    9.80
   8  -4  -3  376.59    9.02
   8  -4  -3  363.56    8.92
   8   4  -2    4.06    0.83
   8  -4  -2    4.24    1.11
   8  -4  -2    3.23    0.79
  -8  -4   2    3.32    1.00
   8   4  -1    6.55    1.01
   8  -4  -1    5.11    1.18
   8  -4  -1    6.73    1.36
  -8  -4   1    5.83    1.24
   8  -4   0    6.93    1.40
  -8  -4   0    9.48    1.55
  -8  -4   0    7.02    1.32
   8  -4   1  229.07    7.52
  -8  -4  -1  245.54    7.70
  -8  -4  -1  235.02    7.54
   8  -4   2  429.78   10.22
  -8  -4  -2  460.08   10.08
  -8   4  -2  418.81   10.88
  -8  -4  -2  450.54   10.45
  -8  -4  -2  405.54    9.64
   8  -4   3   54.89    3.63
  -8  -4  -3   56.61    3.60
  -8   4  -3   50.18    3.70
  -8  -4  -3   58.01    3.86
  -8  -4  -3   58.12    3.59
  -8  -4  -4  345.82    8.59
  -8   4  -4  352.96    9.01
   8  -4   4  363.00    8.95
  -8  -4  -4  342.06    8.89
  -8  -4  -4  363.45    8.36
   8  -4   5   83.80    3.88
  -8  -4  -5   89.90    4.24
  -8   4  -5   87.72    4.15
   8  -4   5   84.70    4.23
  -8  -4  -5   81.32    4.12
  -8  -4  -6   29.65    2.30
  -8   4  -6   35.18    2.34
   8  -4   6   32.09    2.46
  -8  -4  -6   29.47    2.29
  -8  -4  -7    0.04    0.47
   8  -4   7   -0.46    0.55
  -8  -4  -7    0.70    0.54
   8  -4   7    0.38    0.54
   8  -4   7    0.11    0.44
  -8  -4  -8   -0.15    0.35
  -8  -4  -8    0.32    0.33
   8  -4   8    1.01    0.47
   8  -4   8   -0.10    0.45
   8  -4   8    0.37    0.35
   8  -5 -15    8.02    0.81
   8   5 -15    7.41    0.78
   8  -5 -14    8.08    1.01
   8   5 -14    7.42    1.00
   8  -5 -14    7.89    0.86
   8  -5 -13    3.58    0.85
   8   5 -13    3.62    0.87
   8  -5 -13    3.13    0.73
   8  -5 -12   56.45    3.03
   8   5 -12   52.95    3.12
   8  -5 -12   53.94    3.00
   8  -5 -11    0.08    0.50
   8   5 -11    0.63    0.58
   8  -5 -11    0.63    0.57
   8  -5 -11    0.76    0.56
   8  -5 -10   12.77    1.67
   8   5 -10   13.00    1.73
   8  -5 -10   13.22    1.76
   8  -5 -10   11.18    1.60
   8  -5  -9  186.56    6.06
   8   5  -9  171.86    6.07
   8  -5  -9  174.05    6.24
   8  -5  -9  164.12    6.05
   8   5  -8    3.78    0.95
   8  -5  -8    2.76    0.89
   8  -5  -8    2.58    0.91
   8   5  -7   27.04    2.40
   8  -5  -7   22.87    2.34
   8  -5  -7   26.54    2.51
   8  -5  -6   88.23    4.37
   8  -5  -6   74.93    4.19
  -8  -5   6   79.00    4.51
   8  -5  -6   73.51    4.17
   8  -5  -5   24.49    2.37
   8  -5  -5   22.62    2.38
  -8  -5   5   20.22    2.36
   8  -5  -5   23.21    2.39
   8  -5  -4    0.28    0.58
   8  -5  -4    0.07    0.70
   8  -5  -4    0.87    0.68
  -8  -5   4    0.82    0.76
   8  -5  -3   82.04    4.42
  -8  -5   3   94.81    4.79
   8  -5  -3   82.89    4.32
  -8  -5   3   90.26    4.76
   8  -5  -3   77.59    4.28
   8  -5  -2    1.88    0.76
  -8  -5   2    5.31    1.17
  -8  -5   2    2.13    0.94
   8  -5  -2    4.16    1.12
  -8  -5   2    1.69    0.79
   8  -5  -1   30.32    2.82
  -8  -5   1   33.47    2.79
  -8  -5   1   33.85    2.88
   8  -5  -1   29.93    2.59
   8  -5   0  106.01    5.15
  -8  -5   0  117.70    5.27
  -8  -5   0  119.73    5.28
   8  -5   0  121.62    5.09
   8  -5   1  163.15    6.32
  -8  -5  -1  171.18    6.39
  -8  -5  -1  160.24    6.13
  -8   5  -2  176.73    6.88
  -8  -5  -2  171.46    6.38
  -8  -5  -2  160.15    6.20
  -8  -5  -2  153.98    5.92
  -8   5  -3    1.48    0.85
  -8  -5  -3   -0.99    0.85
  -8  -5  -3    0.75    0.78
  -8  -5  -3    0.60    0.62
   8  -5   4    1.98    0.82
  -8  -5  -4   -0.82    0.79
   8  -5   4    0.86    0.61
  -8  -5  -4    0.11    0.85
  -8  -5  -4    0.32    0.72
   8  -5   5  165.58    5.17
  -8  -5  -5  170.35    5.19
   8  -5   5  161.87    5.54
  -8  -5  -5  155.84    5.26
   8  -5   5  165.70    5.30
  -8  -5  -5  174.52    5.13
   8  -5   6    0.11    0.52
  -8  -5  -6   -0.36    0.57
   8  -5   6   -0.40    0.57
   8  -5   6    0.77    0.63
  -8  -5  -6    0.24    0.50
   8  -5   6   -0.28    0.55
  -8  -5  -7   32.39    1.83
   8  -5   7   32.08    2.06
  -8  -5  -7   30.78    1.83
   8  -5   7   33.63    1.84
   8  -5   7   31.41    1.93
   8  -6 -14   12.38    0.99
   8   6 -14   13.12    1.07
  -8  -6  14   10.89    0.98
   8  -6 -13   38.51    1.80
   8   6 -13   36.37    2.08
   8   6 -12   19.44    1.76
   8  -6 -12   17.73    1.54
   8  -6 -12   17.25    1.51
   8   6 -11    7.59    1.23
   8  -6 -11    7.09    1.15
   8  -6 -11    8.01    1.17
   8   6 -10   13.26    1.61
   8  -6 -10   14.94    1.63
   8  -6 -10   12.78    1.63
   8   6  -9  182.48    5.93
   8  -6  -9  180.70    5.53
   8  -6  -9  177.77    6.08
   8  -6  -9  172.47    5.89
   8   6  -8   38.31    2.78
   8  -6  -8   35.47    2.84
  -8  -6   8   35.96    2.85
   8  -6  -8   37.52    2.89
   8  -6  -7  107.23    4.96
  -8  -6   7  114.56    5.13
   8  -6  -7  106.57    4.89
  -8  -6   6    1.52    0.76
   8  -6  -6    0.64    0.82
   8  -6  -6    0.76    0.75
   8  -6  -5    3.63    0.99
   8  -6  -5    5.10    1.27
  -8  -6   5    4.08    1.07
  -8  -6   4    9.37    1.56
  -8  -6   4    9.99    1.56
   8  -6  -4    8.69    1.42
   8  -6  -4    8.47    1.46
  -8  -6   3   53.25    3.37
  -8  -6   3   51.62    3.51
  -8  -6   3   51.96    3.46
   8  -6  -3   44.33    3.23
  -8  -6   2    2.84    0.90
  -8  -6   2    4.12    1.13
  -8  -6   2    4.13    1.02
   8  -6  -2    3.61    0.98
  -8  -6   2    1.95    0.70
  -8  -6   1    3.82    1.02
  -8  -6   1    4.23    1.17
  -8  -6   1    7.55    1.32
   8  -6  -1    4.20    1.06
  -8  -6   0   17.67    2.02
  -8  -6   0   19.54    2.05
  -8  -6   0   18.66    2.10
  -8  -6   0   16.54    2.03
   8  -6   0   17.58    1.94
  -8   6  -1   18.80    2.25
   8  -6   1   17.12    1.84
  -8  -6  -1   18.45    2.05
  -8  -6  -1   16.64    2.03
  -8  -6  -1   16.09    1.98
   8  -6   1   17.84    1.93
  -8   6  -2    4.01    1.02
   8  -6   2    3.43    0.88
  -8  -6  -2    5.26    1.16
  -8  -6  -2    3.18    0.93
  -8  -6  -2    3.73    1.02
   8  -6   3   18.99    1.87
  -8  -6  -3   17.76    1.86
  -8  -6  -3   19.91    1.97
   8  -6   4    0.31    0.53
   8  -6   4    0.31    0.57
  -8  -6  -4   -0.18    0.56
  -8  -6  -4    0.62    0.62
   8  -6   5   20.97    1.72
   8  -6   5   20.98    1.80
  -8  -6  -5   21.51    1.80
  -8  -6  -5   23.26    1.74
   8  -6   5   22.83    1.93
   8  -6   6   29.52    1.60
  -8  -6  -6   28.80    1.81
   8  -6   6   28.58    1.85
   8  -6   6   27.58    1.84
   8   7 -12    0.21    0.34
   8  -7 -12   -0.29    0.44
  -8  -7  12   -0.15    0.33
   8   7 -11    4.45    0.81
  -8  -7  11    3.37    0.62
   8  -7 -11    5.76    0.87
   8   7 -10  127.53    4.24
  -8  -7  10  121.80    4.11
   8  -7 -10  120.01    4.12
   8   7  -9  103.65    3.99
  -8  -7   9  104.78    4.06
   8  -7  -9   97.63    4.04
   8   7  -8    4.32    0.94
  -8  -7   8    3.71    0.95
   8  -7  -8    4.86    1.08
   8   7  -7  178.65    5.26
  -8  -7   7  175.01    5.56
  -8  -7   6   11.46    1.70
   8  -7  -6   13.07    1.70
  -8  -7   5    1.86    0.86
   8  -7  -5   -0.25    0.81
  -8  -7   4    1.19    0.53
  -8  -7   4    0.92    0.73
   8  -7  -4    1.18    0.80
  -8  -7   3    8.82    1.38
  -8  -7   3    7.70    1.42
   8  -7  -3    7.82    1.36
  -8  -7   2   57.12    3.36
  -8  -7   2   55.95    3.41
  -8  -7   2   50.59    3.33
   8  -7  -2   52.94    3.35
  -8  -7   1  108.41    4.62
  -8  -7   1  111.24    4.68
  -8  -7   1   95.32    4.53
   8  -7  -1  100.53    4.53
  -8   7   0  103.13    4.81
  -8  -7   0  101.50    4.44
  -8  -7   0  109.01    4.45
  -8  -7   0  108.35    4.23
  -8  -7   0   91.20    4.35
   8  -7   0   99.46    4.34
  -8   7  -1   49.30    3.04
  -8  -7  -1   44.84    2.94
  -8  -7  -1   44.49    2.69
  -8  -7  -1   40.14    2.82
   8  -7   1   44.62    2.79
   8  -7   2    2.79    0.92
  -8  -7  -2    2.59    0.77
  -8  -7  -2    2.71    0.85
  -8  -7  -2    3.39    0.92
   8  -7   2    2.48    0.70
   8  -7   3    1.08    0.61
   8  -7   3    1.68    0.52
  -8  -7  -3    0.92    0.58
  -8  -7  -3    0.59    0.53
   8  -7   4    2.86    0.74
   8  -7   4    1.89    0.53
  -8  -7  -4    1.99    0.61
   8  -7   4    3.23    0.73
  -8  -7  -4    1.84    0.61
   8  -7   5   86.91    2.82
  -8  -7  -5   88.50    2.78
   8  -7   5   88.95    3.03
  -8  -7  -5   88.79    2.68
  -8  -8  11    4.53    0.67
   8  -8 -11    3.84    0.62
   8   8 -10   16.21    1.17
  -8  -8  10   14.94    1.33
   8  -8 -10   13.79    1.16
   8  -8 -10   14.67    1.11
   8   8  -9   12.35    1.09
  -8  -8   9   11.81    1.31
   8  -8  -9   11.69    1.17
   8  -8  -9   11.32    1.18
   8  -8  -8    6.89    1.01
  -8  -8   8    6.42    1.05
   8  -8  -8    5.27    0.92
  -8  -8   7   14.48    1.64
   8  -8  -7   15.05    1.38
  -8  -8   7   18.98    1.55
   8  -8  -7   18.75    1.70
  -8  -8   6   68.40    3.43
  -8  -8   6   75.99    3.35
   8  -8  -6   68.72    3.38
  -8  -8   5  107.98    3.80
  -8  -8   5   98.49    4.13
  -8  -8   5   98.87    3.96
   8  -8  -5   99.60    4.15
  -8  -8   4  157.02    4.76
  -8  -8   4  145.25    4.99
  -8  -8   4  153.14    5.05
   8  -8  -4  145.04    5.07
  -8  -8   3   37.15    2.38
  -8  -8   3   36.15    2.51
  -8  -8   3   36.89    2.55
   8  -8  -3   35.01    2.52
  -8  -8   2   37.02    2.39
  -8  -8   2   37.34    2.50
  -8  -8   2   36.16    2.52
   8  -8  -2   36.68    2.55
   8  -8  -1   25.04    2.02
  -8  -8   1   24.42    1.94
  -8  -8   1   24.86    1.98
  -8  -8   1   24.98    2.06
   8  -8  -1   23.16    1.98
   8  -8   0    4.68    0.97
  -8  -8   0    4.16    0.81
  -8  -8   0    5.52    1.06
   8  -8   0    6.38    1.06
   8  -8   1   85.88    3.52
  -8  -8  -1   91.11    3.52
  -8  -8  -1   86.98    3.49
   8  -8   1   87.96    3.36
   8  -8   1   97.70    3.28
   8  -8   2  110.83    3.74
  -8  -8  -2  108.34    3.61
   8  -8   2  113.92    3.39
   8  -8   3    9.00    1.03
  -8  -8  -3    7.70    0.91
   8  -8   3    8.40    0.88
   8  -9  -8    1.94    0.53
  -8  -9   8    1.31    0.40
   8  -9  -7    3.72    0.71
  -8  -9   7    4.00    0.69
   8  -9  -7    4.33    0.71
   8  -9  -6   33.31    1.81
  -8  -9   6   29.88    1.81
   8  -9  -6   30.57    1.82
   8  -9  -5   42.47    2.01
  -8  -9   5   39.82    2.14
   8  -9  -5   40.45    2.18
  -8  -9   4  142.95    3.44
  -8  -9   4  139.47    3.97
  -8  -9   4  146.25    3.61
   8  -9  -4  145.47    4.18
  -8  -9   3   84.67    2.76
  -8  -9   3   81.38    3.00
  -8  -9   3   84.05    2.86
   8  -9  -3   85.06    3.21
   8  -9  -2   11.81    0.99
  -8  -9   2   10.68    1.02
  -8  -9   2   10.88    1.07
  -8  -9   2   10.54    1.08
   8  -9  -2   12.10    1.23
   8  -9  -1    1.39    0.46
  -8  -9   1    1.37    0.43
  -8  -9   1    1.49    0.51
   8  -9  -1    1.33    0.52
   8  -9   0   41.42    1.85
  -8  -9   0   43.55    1.94
   8  -9   0   36.79    1.79
  -8  -9  -1    3.43    0.56
   9   0 -16    0.41    0.48
   9   0 -16    0.17    0.31
   9   0 -15    1.04    0.50
   9   0 -15    1.14    0.54
   9   0 -14   -1.09    0.77
   9   0 -14   -0.35    0.48
   9   0 -13    5.00    1.07
   9   0 -13    3.19    0.92
   9   0 -12    0.08    0.59
   9   0 -12    1.19    0.78
   9   0 -11   62.35    3.73
   9   0 -10   -0.47    0.79
   9   0  -9  235.27    6.68
   9   0  -9  197.73    6.59
   9   0  -8    0.78    0.50
   9   0  -8   -0.56    0.88
   9   0  -8    0.16    0.58
  -9   0   8    0.90    0.57
   9   0  -7   -0.10    0.41
   9   0  -7    0.86    0.63
  -9   0   7    0.46    0.74
   9   0  -6    0.62    0.69
  -9   0   6    1.07    0.70
   9   0  -5  669.45    8.78
   9   0  -5  652.30   11.51
   9   0  -4   -0.11    0.56
  -9   0   4   -0.22    0.52
   9   0  -3  470.25    7.66
   9   0  -3  451.39    9.73
  -9   0   3  479.41   11.07
   9   0  -3  462.75    9.96
   9   0  -2   -0.09    0.46
   9   0  -2   -0.19    0.64
   9   0  -2   -0.02    0.50
  -9   0   2    0.22    0.59
   9   0  -1   58.08    2.93
   9   0  -1   53.72    3.46
  -9   0   1   55.95    3.88
  -9   0   1   50.88    3.69
   9   0  -1   52.11    3.45
   9   0   0   -0.02    0.59
  -9   0   0    0.23    0.79
   9   0   0    0.25    0.59
   9   0   0    0.09    0.52
  -9   0   0   -0.19    0.74
   9   0   1  209.31    6.80
  -9   0  -1  197.29    7.25
  -9   0  -2   -0.26    0.80
   9   0   2    0.41    0.60
  -9   0  -3   12.58    1.84
  -9   0  -4    0.82    0.67
  -9   0  -5   68.51    3.92
   9   0   5   74.02    3.95
  -9   0  -6   -0.03    0.58
   9   0   6    1.57    0.64
  -9   0  -7   44.86    2.65
   9   0   7   46.16    2.69
  -9   0  -8    0.30    0.34
   9   0   8    0.18    0.33
   9  -1 -16    1.05    0.46
   9   1 -16    1.40    0.57
   9   1 -16    1.26    0.45
   9  -1 -15   71.30    3.12
   9   1 -15   69.88    3.12
   9  -1 -15   71.64    3.09
   9   1 -15   73.36    3.17
   9  -1 -14   76.36    3.57
   9   1 -14   76.49    3.66
   9   1 -14   73.25    3.57
   9  -1 -14   73.39    3.56
   9  -1 -13    8.87    1.39
   9   1 -13    8.25    1.38
   9  -1 -13    8.81    1.44
   9  -1 -12    1.15    0.70
   9  -1 -12    0.89    0.62
   9   1 -12    0.83    0.65
   9  -1 -11   15.48    1.82
   9  -1 -11   13.17    1.77
   9   1 -11   13.74    1.80
   9  -1 -10    2.14    0.84
   9  -1 -10    0.51    0.58
   9   1 -10    3.74    0.92
   9  -1  -9  669.73   12.25
   9   1  -9  661.57   12.02
   9   1  -8 1096.09   11.23
   9  -1  -8 1099.92   11.20
   9  -1  -8 1163.62   14.99
   9   1  -8 1101.78   14.60
   9   1  -8 1026.86   14.81
   9  -1  -8 1010.45   14.93
   9   1  -7  126.27    3.81
   9  -1  -7  123.12    3.77
   9  -1  -7  126.99    5.06
   9   1  -7  119.99    4.89
  -9  -1   7  122.25    5.68
   9  -1  -7  124.61    5.20
   9   1  -7  116.84    4.92
   9   1  -6  238.44    5.14
   9  -1  -6  235.63    5.11
   9  -1  -6  244.92    7.07
   9   1  -6  235.71    6.87
  -9   1   6  268.36    7.92
  -9  -1   6  260.06    8.31
   9   1  -6  251.12    7.07
   9  -1  -6  248.39    7.29
   9   1  -5   65.82    2.80
   9  -1  -5   66.01    2.78
   9  -1  -5   66.92    3.72
   9   1  -5   61.15    3.51
  -9   1   5   72.54    4.18
   9  -1  -5   75.89    4.01
  -9  -1   5   69.41    4.34
   9   1  -4    0.21    0.43
   9  -1  -4   -0.04    0.50
   9   1  -4   -0.40    0.49
   9  -1  -4    0.79    0.67
  -9   1   4    0.74    0.54
  -9  -1   4    0.34    0.58
   9   1  -3    1.34    0.58
   9  -1  -3    4.86    0.86
   9  -1  -3    3.99    1.07
   9   1  -3    1.54    0.72
   9  -1  -3    1.75    0.87
  -9   1   3    2.94    1.02
  -9  -1   3    2.56    0.99
   9   1  -2   70.93    3.16
   9  -1  -2   69.24    3.03
   9  -1  -2   86.47    4.39
   9   1  -2   67.17    3.79
  -9  -1   2   84.99    4.49
  -9   1   2   69.40    4.16
  -9  -1   2   66.11    4.26
   9  -1  -2   64.74    3.82
   9   1  -2   71.97    3.92
   9   1  -1   21.58    1.84
   9  -1  -1   21.80    1.76
   9  -1  -1   23.80    2.37
   9   1  -1   18.35    2.03
  -9  -1   1   19.89    2.22
  -9   1   1   16.20    2.24
  -9   1   1   20.60    2.34
  -9  -1   1   17.61    2.20
   9  -1  -1   22.34    2.30
   9   1  -1   19.41    2.07
   9   1   0  165.05    5.08
   9  -1   0  165.26    4.91
   9  -1   0  145.43    5.80
   9   1   0  150.74    5.71
  -9  -1   0  158.78    6.27
  -9   1   0  156.33    6.66
  -9  -1   0  143.96    6.21
   9   1   0  152.91    5.69
   9  -1   1  181.24    6.48
   9   1   1  177.66    6.16
  -9  -1  -1  168.10    6.48
  -9   1  -1  167.69    6.86
  -9  -1  -2    8.15    1.50
  -9   1  -2    9.72    1.70
   9  -1   2   10.31    1.59
  -9  -1  -3   26.36    2.63
  -9   1  -3   23.59    2.50
   9  -1   3   29.45    2.58
  -9  -1  -4    9.40    1.55
  -9   1  -4    8.45    1.54
   9  -1   4    9.57    1.50
  -9  -1  -5    4.24    1.07
  -9   1  -5    3.84    1.07
   9  -1   5    5.25    1.16
  -9  -1  -5    5.89    1.14
  -9  -1  -6  212.49    6.29
  -9   1  -6  215.40    6.30
   9  -1   6  213.58    6.23
   9   1   6  207.79    6.19
  -9   1  -7    6.90    1.07
  -9  -1  -7    5.19    1.00
   9   1   7    6.16    1.07
   9  -1   7    3.79    0.83
  -9  -1  -8   12.41    1.16
  -9   1  -8   13.39    1.13
   9  -1   8   13.07    1.18
   9   1   8   13.21    1.22
   9  -2 -16    8.08    0.91
   9   2 -16    8.41    0.95
   9   2 -16    7.82    0.85
   9  -2 -16    8.18    0.83
   9  -2 -15  108.70    3.68
   9   2 -15  115.21    3.90
   9   2 -15  116.11    3.86
   9  -2 -14   73.16    3.39
   9  -2 -14   74.61    3.47
   9   2 -14   70.07    3.43
   9  -2 -13    1.54    0.64
   9  -2 -13    2.15    0.87
   9   2 -13    1.94    0.77
   9  -2 -13    0.96    0.58
   9  -2 -12    3.99    0.97
   9  -2 -12    3.84    1.02
   9   2 -12    4.00    1.01
   9  -2 -12    6.28    1.25
   9  -2 -11   19.91    2.04
   9  -2 -11   16.12    1.97
   9   2 -11   16.92    1.96
   9  -2 -10   21.73    2.11
   9   2 -10   19.68    2.06
   9  -2 -10   18.94    2.15
   9  -2  -9   49.95    3.43
   9   2  -9   49.08    3.26
   9   2  -8   35.40    2.08
   9  -2  -8   38.06    2.77
   9   2  -8   30.06    2.56
   9  -2  -8   30.65    2.66
   9   2  -7  116.41    3.68
   9  -2  -7  115.93    3.63
   9  -2  -7  117.33    4.94
   9   2  -7  111.37    4.78
   9  -2  -7  105.04    4.89
   9   2  -6   74.69    2.94
   9  -2  -6   74.17    2.91
   9  -2  -6   72.89    3.91
   9  -2  -6   71.54    4.03
   9  -2  -6   73.14    4.02
  -9  -2   6   70.69    4.43
   9   2  -6   76.99    3.90
   9   2  -5  175.64    4.54
   9  -2  -5  175.80    4.42
   9  -2  -5  167.69    6.01
   9  -2  -5  174.96    6.28
   9  -2  -5  170.14    6.17
  -9  -2   5  183.33    7.04
   9  -2  -4   17.00    1.44
   9   2  -4   14.65    1.40
   9  -2  -4   21.67    2.24
  -9  -2   4   16.20    2.12
   9  -2  -4   16.10    2.00
   9  -2  -3    4.94    0.86
   9   2  -3    5.32    0.92
   9  -2  -3    3.78    0.99
   9  -2  -3    3.83    1.08
  -9  -2   3    5.23    1.24
   9   2  -2   63.23    3.02
   9  -2  -2   62.19    2.75
   9  -2  -2   56.19    3.64
   9   2  -2   55.03    3.37
  -9  -2   2   59.57    4.00
   9  -2  -2   57.02    3.64
   9   2  -2   59.43    3.53
   9   2  -1    2.84    0.80
   9  -2  -1    3.53    0.77
  -9  -2   1    3.09    0.97
   9  -2  -1    3.47    1.00
   9   2  -1    3.40    0.91
   9  -2  -1    2.58    0.93
  -9  -2   1    2.64    0.89
   9  -2   0  204.79    7.00
   9   2   0  213.74    6.75
  -9  -2   0  228.05    7.22
  -9   2   0  197.71    7.64
  -9  -2   0  203.86    7.39
   9  -2   1   51.17    3.50
   9   2   1   57.10    3.41
  -9  -2  -1   52.96    3.58
  -9   2  -1   54.22    3.97
   9  -2   2   11.79    1.71
  -9  -2  -2    8.99    1.59
  -9   2  -2   10.89    1.85
   9  -2   3   79.83    4.10
  -9  -2  -3   72.14    4.11
  -9  -2  -4    5.68    1.21
  -9   2  -4    4.86    1.20
   9  -2   4    4.83    1.08
  -9  -2  -4    5.25    1.25
  -9  -2  -5    3.13    1.01
  -9   2  -5    3.06    0.99
   9  -2   5    2.44    0.83
  -9  -2  -5    2.98    0.92
  -9   2  -6    1.49    0.67
  -9  -2  -6    0.38    0.59
  -9  -2  -6    0.32    0.46
  -9   2  -7    0.65    0.46
  -9  -2  -7    0.79    0.49
   9  -2   7    1.43    0.57
   9   2   7    0.65    0.56
  -9  -2  -8   16.26    1.26
   9   2   8   14.66    1.24
   9  -2   8   14.93    1.19
   9  -3 -16    1.02    0.35
   9   3 -16    1.01    0.38
   9  -3 -15    0.46    0.43
   9   3 -15    0.74    0.49
   9   3 -15    0.28    0.36
   9  -3 -15    1.04    0.45
   9  -3 -14   13.83    1.42
   9   3 -14   13.64    1.49
   9  -3 -14   13.81    1.44
   9  -3 -13   37.50    2.47
   9  -3 -13   41.75    2.56
   9   3 -13   36.05    2.60
   9  -3 -12   -0.10    0.54
   9  -3 -12    0.37    0.60
   9   3 -12    1.26    0.67
   9  -3 -12   -0.49    0.59
   9  -3 -11    0.77    0.58
   9  -3 -11    0.57    0.62
   9   3 -11    0.94    0.65
   9  -3 -11    1.53    0.83
   9  -3 -10    3.13    0.87
   9  -3 -10    2.68    0.96
   9   3 -10    2.13    0.83
   9  -3 -10    3.67    1.06
   9  -3  -9    5.29    1.23
   9   3  -9    5.62    1.18
   9  -3  -9    6.11    1.14
   9   3  -8  146.70    5.53
   9  -3  -8  134.42    5.68
   9  -3  -8  152.20    5.65
   9  -3  -7  130.07    5.26
   9  -3  -7  117.23    5.32
   9   3  -7  124.68    5.01
   9  -3  -7  121.14    5.13
  -9  -3   7  115.25    5.61
   9   3  -6   27.71    1.81
   9  -3  -6   26.88    1.75
   9  -3  -6   26.85    2.45
   9  -3  -6   25.27    2.41
  -9  -3   6   25.90    2.69
   9  -3  -6   24.69    2.42
   9   3  -5  587.81    8.15
   9  -3  -5  592.46    8.14
   9  -3  -5  541.92   10.98
   9  -3  -5  528.13   10.92
  -9  -3   5  543.77   12.24
   9  -3  -5  543.23   10.92
   9  -3  -4    5.29    0.80
   9   3  -4   10.07    1.08
   9  -3  -4    4.59    1.14
   9  -3  -4    5.40    1.20
   9  -3  -4    6.63    1.39
  -9  -3   4    9.05    1.61
   9  -3  -3    9.29    1.10
   9   3  -3   11.80    1.27
   9  -3  -3   10.46    1.59
  -9  -3   3    9.55    1.62
   9  -3  -3    9.13    1.48
   9  -3  -3   12.41    1.71
   9  -3  -2   15.16    1.40
   9   3  -2   15.58    1.54
   9  -3  -2   13.32    1.82
  -9  -3   2   14.22    2.00
   9  -3  -2   13.00    1.83
   9  -3  -1   37.10    3.04
   9   3  -1   37.46    2.80
  -9  -3   1   40.28    3.30
   9  -3   0  118.74    5.40
   9   3   0  124.06    5.06
  -9  -3   0  129.66    5.27
  -9   3   0  107.70    5.71
  -9  -3   0  113.23    5.46
   9  -3   1  299.70    8.51
  -9  -3  -1  321.01    8.39
  -9   3  -1  288.57    9.17
  -9  -3  -1  325.23    8.46
   9  -3   2  223.79    7.17
  -9  -3  -2  222.69    7.05
  -9   3  -2  212.27    7.63
   9  -3   3  366.59    8.79
  -9  -3  -3  352.39    8.72
  -9   3  -3  338.53    9.18
  -9  -3  -4   70.68    3.81
  -9   3  -4   74.25    4.05
   9  -3   4   77.53    3.82
  -9  -3  -4   72.50    3.95
  -9  -3  -5    7.63    1.25
  -9   3  -5    8.26    1.32
   9  -3   5    7.59    1.21
  -9  -3  -5    7.00    1.23
  -9  -3  -6  203.17    5.53
  -9   3  -6  209.87    5.45
   9  -3   6  207.97    5.40
  -9  -3  -6  207.73    5.35
   9  -3   6  204.20    5.21
  -9  -3  -7    0.16    0.41
   9  -3   7   -0.31    0.43
  -9  -3  -7    0.14    0.34
   9   3   7   -0.05    0.41
   9  -4 -15    2.37    0.53
   9   4 -15    1.39    0.46
   9   4 -15    1.43    0.42
  -9  -4  15    1.60    0.50
   9  -4 -14   -0.22    0.45
   9   4 -14   -0.01    0.41
   9  -4 -14   -0.12    0.39
   9  -4 -13    1.64    0.61
   9   4 -13    2.95    0.80
   9  -4 -13    2.58    0.70
   9  -4 -13    2.93    0.73
   9  -4 -12    5.18    0.95
   9   4 -12    4.79    1.03
   9  -4 -12    5.26    1.03
   9  -4 -12    6.87    1.20
   9  -4 -11   23.59    2.08
   9   4 -11   22.84    2.14
   9  -4 -11   22.64    2.16
   9  -4 -11   21.35    2.11
   9  -4 -10   12.40    1.53
   9   4 -10   12.00    1.62
   9  -4 -10   12.55    1.73
   9  -4 -10   13.03    1.74
   9   4  -9   -0.34    0.50
   9  -4  -9    0.12    0.60
   9  -4  -9    0.12    0.76
   9   4  -8    3.75    0.89
   9  -4  -8    4.28    1.11
   9  -4  -8    4.10    1.00
   9  -4  -8    4.58    1.08
   9  -4  -7   11.19    1.61
   9   4  -7   12.80    1.64
   9  -4  -7    9.28    1.55
   9  -4  -7   13.27    1.68
  -9  -4   7   10.24    1.73
   9  -4  -7   10.99    1.69
   9  -4  -6   73.13    4.06
   9  -4  -6   74.72    4.03
   9  -4  -6   65.26    3.95
  -9  -4   6   62.71    4.16
   9  -4  -6   63.29    3.82
   9  -4  -5   84.76    4.42
   9  -4  -5   84.44    4.32
   9  -4  -5   85.01    4.46
  -9  -4   5   80.06    4.66
   9  -4  -5   80.17    4.31
   9  -4  -4  305.12    8.45
  -9  -4   4  309.58    9.14
   9  -4  -4  319.18    8.52
   9  -4  -4  317.95    8.46
   9  -4  -4  320.65    8.46
   9  -4  -3  369.55    9.46
  -9  -4   3  385.54   10.11
   9  -4  -3  382.87    9.12
   9  -4  -2   20.37    2.32
  -9  -4   2   20.36    2.37
   9  -4  -2   21.31    2.15
   9  -4  -1   14.52    1.93
  -9  -4   1   15.21    2.01
   9  -4   0  118.44    5.38
   9   4   0  118.10    4.76
  -9  -4   0  112.24    5.29
   9  -4   1  791.95   13.70
  -9   4  -1  796.31   15.06
  -9  -4  -1  810.14   13.37
   9  -4   2 1270.45   16.82
  -9  -4  -2 1371.51   16.28
  -9   4  -2 1223.93   17.86
  -9  -4  -2 1338.30   16.61
  -9  -4  -3  467.30    9.31
  -9   4  -3  456.25   10.20
  -9  -4  -3  482.92    9.25
   9  -4   4   26.98    2.12
  -9  -4  -4   20.98    1.97
  -9   4  -4   24.15    2.18
  -9  -4  -4   22.23    2.17
  -9  -4  -5  188.11    5.24
  -9  -4  -5  181.08    5.35
  -9  -4  -6    4.08    0.78
   9  -4   6    4.02    0.85
  -9  -4  -6    4.08    0.81
   9  -4   6    3.69    0.74
  -9  -4  -7    4.28    0.63
   9  -4   7    3.30    0.64
   9   5 -14    0.39    0.32
  -9  -5  14    1.09    0.44
   9  -5 -14    0.58    0.36
   9  -5 -13    0.38    0.39
   9   5 -13    0.03    0.40
   9  -5 -12    5.51    0.92
   9   5 -12    4.78    0.92
   9  -5 -12    4.15    0.91
   9   5 -11   38.57    2.61
   9  -5 -11   42.57    2.49
   9  -5 -11   38.24    2.65
   9  -5 -11   36.67    2.56
   9   5 -10   10.16    1.42
   9  -5 -10   13.18    1.70
   9  -5 -10   11.22    1.57
   9   5  -9   37.89    2.68
   9  -5  -9   35.45    2.77
  -9  -5   9   35.89    2.90
   9  -5  -9   34.85    2.72
   9   5  -8    3.32    0.84
  -9  -5   8    3.05    1.00
   9  -5  -8    3.52    1.06
   9  -5  -8    3.01    0.95
   9   5  -7   89.20    4.05
   9  -5  -7   78.78    4.21
  -9  -5   7   75.80    4.36
   9  -5  -7   76.20    4.16
   9  -5  -6    6.25    1.29
  -9  -5   6    6.12    1.33
   9  -5  -6    5.99    1.32
   9  -5  -6    5.93    1.23
   9  -5  -5   91.78    4.55
  -9  -5   5  103.85    4.89
   9  -5  -5   91.54    4.57
  -9  -5   5   91.77    4.83
   9  -5  -5   87.91    4.46
   9  -5  -4   40.34    3.10
   9  -5  -4   44.34    3.14
  -9  -5   4   47.37    3.48
   9  -5  -4   44.26    3.18
   9  -5  -3  125.07    5.45
   9  -5  -3  148.57    5.59
  -9  -5   3  137.98    5.83
   9  -5  -3  137.26    5.47
   9  -5  -2   46.44    3.37
  -9  -5   2   52.84    3.58
   9  -5  -2   49.05    3.21
   9  -5  -1   23.83    2.45
  -9  -5   1   27.43    2.41
  -9  -5   1   23.73    2.41
   9  -5  -1   26.87    2.34
   9  -5   0   61.83    3.86
   9   5   0   66.10    3.42
  -9   5   0   61.50    4.17
  -9  -5   0   73.65    3.90
  -9  -5   0   63.28    3.83
  -9   5  -1  298.74    8.80
  -9  -5  -1  290.82    8.07
  -9  -5  -1  287.56    7.80
  -9   5  -2   61.77    3.78
  -9  -5  -2   62.05    3.66
  -9  -5  -2   60.55    3.44
  -9   5  -3   21.31    2.06
  -9  -5  -3   21.95    2.07
  -9  -5  -3   20.27    1.86
   9  -5   4   13.28    1.47
  -9  -5  -4   13.55    1.31
  -9   5  -4   12.27    1.35
   9  -5   4   13.09    1.52
  -9  -5  -4   11.71    1.43
  -9  -5  -4   14.32    1.41
  -9  -5  -5   12.78    1.15
   9  -5   5   14.74    1.44
  -9  -5  -5   11.88    1.29
   9  -5   5   14.79    1.48
   9  -5   6   74.09    2.68
  -9  -5  -6   73.28    2.56
   9  -5   6   73.35    2.63
   9   6 -13   10.44    1.03
  -9  -6  13    9.89    1.00
   9  -6 -13   10.66    0.90
   9   6 -12    1.63    0.54
  -9  -6  12    0.45    0.45
   9  -6 -12    1.74    0.57
   9   6 -11   26.37    1.92
  -9  -6  11   21.17    1.81
   9  -6 -11   24.31    1.91
   9   6 -10  181.54    5.22
  -9  -6  10  165.40    5.32
   9  -6 -10  172.13    5.31
   9   6  -9   47.85    2.75
  -9  -6   9   47.44    3.03
   9  -6  -9   46.04    2.93
   9   6  -8  106.35    4.11
   9  -6  -8   96.11    4.42
  -9  -6   8  101.71    4.54
   9  -6  -8   95.18    4.35
   9  -6  -7   33.74    2.66
  -9  -6   7   34.54    2.72
   9  -6  -7   31.96    2.62
  -9  -6   6   38.25    2.89
   9  -6  -6   32.65    2.65
  -9  -6   6   33.15    2.68
   9  -6  -6   32.51    2.68
  -9  -6   5    9.01    1.42
   9  -6  -5    6.51    1.28
   9  -6  -5    6.18    1.18
  -9  -6   5    5.94    1.16
  -9  -6   4    0.05    0.53
   9  -6  -4    0.44    0.69
  -9  -6   4    0.47    0.50
  -9  -6   3    8.45    1.37
   9  -6  -3    7.26    1.29
  -9  -6   3    8.35    1.38
  -9  -6   2    7.39    1.16
  -9  -6   2    9.26    1.41
   9  -6  -2    6.90    1.28
  -9  -6   2    6.77    1.24
  -9  -6   1    8.87    1.34
  -9  -6   1   10.35    1.46
  -9  -6   1    8.81    1.52
   9  -6  -1    9.90    1.43
  -9   6   0  111.02    5.18
  -9  -6   0  119.09    4.67
  -9  -6   0  117.11    4.71
  -9  -6   0  106.35    4.64
   9  -6   0  117.02    4.42
  -9   6  -1   19.76    2.07
  -9  -6  -1   20.12    1.94
  -9  -6  -1   19.92    2.00
  -9   6  -2    2.86    0.85
   9  -6   2    1.62    0.65
  -9  -6  -2    3.22    0.81
  -9  -6  -2    3.51    0.86
   9  -6   3    5.12    0.98
   9  -6   3    3.78    0.77
  -9  -6  -3    3.80    0.82
  -9  -6  -3    3.69    0.80
   9  -6   4   11.84    1.18
  -9  -6  -4   11.38    1.20
   9  -6   4   11.68    1.12
  -9  -6  -4   13.15    1.15
   9  -6   4   12.74    1.32
  -9  -6  -5   61.33    2.30
   9  -6   5   61.79    2.44
  -9  -7  12   11.14    0.98
   9  -7 -12   11.96    0.95
  -9  -7  11   44.19    2.19
   9  -7 -11   46.25    2.13
  -9  -7  11   42.09    1.87
   9  -7 -11   49.23    2.12
   9   7 -11   48.63    2.05
  -9  -7  10  168.28    4.67
  -9  -7  10  175.33    4.30
   9  -7 -10  172.54    4.50
   9   7 -10  181.69    4.26
  -9  -7   9   99.10    3.83
  -9  -7   9  108.25    3.66
   9  -7  -9   99.84    3.76
  -9  -7   8   12.25    1.52
  -9  -7   8   12.26    1.33
   9  -7  -8   12.58    1.45
  -9  -7   7   38.65    2.58
  -9  -7   7   42.44    2.48
   9  -7  -7   34.35    2.48
  -9  -7   6   59.16    3.23
  -9  -7   6   61.08    3.02
   9  -7  -6   52.95    3.11
  -9  -7   5    5.26    1.08
   9  -7  -5    4.15    0.98
  -9  -7   4   29.24    2.24
   9  -7  -4   27.97    2.28
  -9  -7   3   46.09    2.75
  -9  -7   3   38.46    2.72
   9  -7  -3   40.25    2.70
  -9  -7   2    3.18    0.78
  -9  -7   2    2.64    0.75
   9  -7  -2    1.90    0.72
  -9   7   1   26.21    2.36
  -9  -7   1   28.78    2.10
  -9  -7   1   25.72    2.19
   9  -7  -1   25.85    2.07
  -9   7   0    3.66    0.90
  -9  -7   0    3.45    0.69
  -9  -7   0    2.82    0.72
  -9  -7   0    3.64    0.97
   9  -7   0    5.77    0.99
   9  -7   1   13.89    1.50
  -9  -7  -1   14.35    1.34
  -9  -7  -1   14.12    1.46
   9  -7   2    1.14    0.54
  -9  -7  -2    1.50    0.47
  -9  -7  -2    1.60    0.64
   9  -7   3    0.16    0.42
  -9  -7  -3    0.34    0.32
  -9  -7  -3    0.50    0.38
   9  -7   3    0.45    0.42
  -9  -8   9    7.57    0.86
   9  -8  -9    7.77    0.86
  -9  -8   8  100.08    3.23
   9  -8  -8  101.93    3.30
  -9  -8   7   66.75    2.77
  -9  -8   7   67.04    2.59
   9  -8  -7   64.42    2.80
  -9  -8   6   73.89    2.98
  -9  -8   6   74.20    2.95
   9  -8  -6   70.43    3.05
  -9  -8   5  106.89    3.62
  -9  -8   5  112.86    3.79
   9  -8  -5  109.40    3.87
  -9  -8   4   26.49    1.83
  -9  -8   4   23.25    1.80
   9  -8  -4   22.87    1.83
  -9  -8   3    1.05    0.52
   9  -8  -3    1.70    0.63
  -9  -8   3    0.35    0.49
   9  -8  -2   10.71    1.22
  -9   8   2    7.78    1.01
  -9  -8   2    8.95    0.95
  -9  -8   2    8.78    0.97
  -9  -8   2    9.50    1.15
   9  -8  -2    8.42    1.08
   9  -8  -1    7.95    1.06
  -9  -8   1    6.82    0.93
   9  -8  -1   10.06    1.11
   9  -8   0   15.88    1.37
  -9  -8   0   14.54    1.29
   9  -8   0   14.87    1.12
   9  -8   1   12.33    1.14
  -9  -8  -1   11.90    1.07
   9  -9  -5   20.60    1.27
   9  -9  -4    4.38    0.65
  10   0 -16   47.89    1.84
  10   0 -15    0.31    0.44
  10   0 -15   -0.40    0.41
  10   0 -14    2.33    0.66
  10   0 -14    1.69    0.65
  10   0 -13    0.41    0.51
  10   0 -13   -0.18    0.53
  10   0 -12    1.49    0.60
  10   0 -12    1.76    0.78
 -10   0  12    1.05    0.61
  10   0 -11    0.44    0.53
  10   0 -11    1.09    0.67
 -10   0  11    0.39    0.52
  10   0 -10   20.36    2.15
 -10   0  10   24.50    2.43
  10   0  -9   -0.32    0.62
  10   0  -9   -0.35    0.54
 -10   0   9   -0.30    0.74
  10   0  -8  382.35    8.79
 -10   0   8  372.83    9.70
  10   0  -8  365.85    8.90
  10   0  -7   -0.13    0.54
  10   0  -7    1.03    0.77
 -10   0   7    0.22    0.62
  10   0  -6  100.93    4.64
 -10   0   6  105.56    5.29
  10   0  -6  117.54    4.96
 -10   0   5    1.35    0.87
  10   0  -5    0.40    0.56
 -10   0   5   -0.26    0.88
  10   0  -4  134.01    5.48
  10   0  -4  141.94    5.67
 -10   0   3    1.60    0.86
  10   0  -3   -0.05    0.53
  10   0  -3    0.79    0.81
 -10   0   3    0.21    0.71
 -10   0   2  549.07   11.96
 -10   0   2  526.32   11.95
  10   0  -2  519.00   10.82
 -10   0   1    0.48    0.64
  10   0  -1    0.21    0.64
  10   0  -1    0.51    0.56
 -10   0   1   -0.52    0.76
  10   0   0  135.97    5.50
 -10   0   0  138.79    5.98
 -10   0  -1    0.35    0.62
  10   0   1    0.53    0.50
 -10   0  -2    1.23    0.75
  10   0   2    0.14    0.47
 -10   0  -3    0.37    0.58
  10   0   4  199.98    5.73
 -10   0  -4  207.10    5.74
 -10   0  -5    0.99    0.65
  10   0   5    0.26    0.41
 -10   0  -6  140.44    4.32
  10   0   6  136.81    3.79
 -10   0  -7   -0.14    0.29
  10   1 -16    3.06    0.53
  10  -1 -16    3.39    0.57
  10  -1 -15    0.28    0.44
  10   1 -15    0.31    0.44
  10  -1 -15    0.02    0.37
  10   1 -15    0.19    0.40
  10  -1 -14   39.40    2.29
  10   1 -14   39.19    2.33
  10  -1 -14   38.76    2.45
 -10  -1  14   37.16    2.37
  10   1 -14   35.16    2.34
  10  -1 -13   12.61    1.48
  10   1 -13   14.74    1.56
  10   1 -13   12.74    1.56
  10  -1 -13   13.48    1.62
  10  -1 -13   14.46    1.53
 -10  -1  13   14.86    1.69
  10  -1 -12    1.36    0.65
  10   1 -12    1.53    0.77
  10  -1 -12    0.56    0.63
  10   1 -12    0.86    0.79
 -10  -1  12    1.23    0.72
  10  -1 -11    5.14    1.20
  10   1 -11    5.42    1.16
 -10  -1  11    5.56    1.26
  10   1 -10   36.80    2.59
  10   1 -10   31.00    2.59
 -10  -1  10   31.08    2.82
  10  -1 -10   29.71    2.61
  10   1  -9  191.16    6.09
  10   1  -9  176.70    6.16
 -10  -1   9  176.01    6.72
  10  -1  -9  171.61    6.20
  10  -1  -8  492.71    9.95
  10   1  -8  472.04    9.76
  10   1  -8  473.58    9.98
 -10  -1   8  470.81   11.16
  10  -1  -8  458.55   10.12
  10  -1  -7   -0.17    0.70
  10   1  -7   -0.03    0.62
  10  -1  -7    1.08    0.69
  10   1  -7    0.43    0.56
 -10  -1   7    0.19    0.66
 -10   1   7   -0.52    0.92
  10  -1  -6  151.85    5.73
  10   1  -6  153.26    5.66
  10  -1  -6  172.07    6.16
 -10   1   6  176.39    6.53
 -10  -1   6  164.71    6.73
  10  -1  -6  148.32    5.82
  10  -1  -5    4.17    1.03
  10  -1  -5    3.93    1.02
  10   1  -5    2.97    0.87
  10  -1  -5    4.25    1.17
 -10   1   5    4.13    1.17
 -10  -1   5    2.54    0.78
  10  -1  -4   95.50    4.62
  10   1  -4   92.23    4.49
 -10   1   4   98.29    5.01
 -10  -1   4   99.32    5.25
  10  -1  -4   92.74    4.66
  10   1  -4   97.96    4.68
  10  -1  -3   34.52    2.84
  10   1  -3   36.94    2.86
 -10  -1   3   44.83    3.24
 -10   1   3   37.56    3.22
 -10   1   3   39.15    3.17
 -10  -1   3   38.08    3.27
  10  -1  -3   35.09    2.91
  10   1  -3   40.95    3.03
  10  -1  -2   21.78    2.30
  10   1  -2   21.28    2.19
 -10  -1   2   22.71    2.38
 -10   1   2   21.62    2.52
 -10   1   2   19.90    2.30
 -10  -1   2   19.79    2.39
  10  -1  -2   20.20    2.21
  10   1  -2   22.29    2.26
  10  -1  -1   45.98    3.30
  10   1  -1   44.64    3.14
 -10  -1   1   53.78    3.61
 -10   1   1   51.08    3.80
 -10  -1   1   49.57    3.72
  10   1  -1   50.35    3.29
  10  -1   0   11.99    1.76
  10   1   0   11.53    1.63
 -10  -1   0   11.38    1.73
 -10   1   0   11.92    1.90
  10  -1   1   68.62    3.88
  10   1   1   71.01    3.83
 -10  -1  -1   59.86    3.77
 -10   1  -1   63.63    4.10
  10  -1   2   78.16    3.97
 -10  -1  -2   72.72    4.07
 -10   1  -2   68.43    4.13
 -10  -1  -3    4.35    1.10
 -10   1  -3    4.55    1.14
 -10  -1  -4   12.95    1.62
 -10   1  -4   12.28    1.63
  10   1   4   11.67    1.44
 -10  -1  -4   15.58    1.69
 -10  -1  -5    1.70    0.71
 -10   1  -5    1.55    0.70
  10  -1   5    1.50    0.62
  10   1   5    1.65    0.64
 -10  -1  -5    1.14    0.62
 -10  -1  -6   12.88    1.36
 -10   1  -6   13.31    1.36
  10  -1   6   12.98    1.12
  10   1   6   14.20    1.27
 -10  -1  -7   13.98    1.09
  10  -2 -15   19.77    1.34
  10   2 -15   19.78    1.43
 -10  -2  15   18.36    1.45
  10   2 -15   20.34    1.53
  10  -2 -15   20.98    1.51
  10  -2 -14    3.60    0.76
  10   2 -14    3.97    0.84
  10   2 -14    3.50    0.82
 -10  -2  14    3.49    0.81
  10  -2 -14    4.49    0.77
  10  -2 -13   13.56    1.46
  10  -2 -13   13.89    1.63
  10  -2 -13   15.07    1.54
  10   2 -13   13.30    1.60
 -10  -2  13   12.52    1.59
  10  -2 -12   37.15    2.42
  10  -2 -12   33.48    2.64
  10  -2 -12   37.86    2.64
  10  -2 -12   38.33    2.41
  10   2 -12   32.16    2.50
  10  -2 -11   66.85    3.78
  10  -2 -11   73.97    3.62
  10   2 -11   68.41    3.72
  10  -2 -10    1.95    0.85
  10   2 -10    2.59    0.86
  10   2 -10    1.94    0.80
 -10  -2  10    1.90    0.78
  10  -2 -10    1.79    0.73
  10   2  -9   95.45    4.30
  10  -2  -9   84.35    4.39
  10  -2  -9   91.68    4.38
 -10  -2   9   84.85    4.74
  10   2  -9   88.74    4.29
  10  -2  -8  181.24    6.06
  10   2  -8  167.21    5.80
  10  -2  -8  161.72    6.09
  10  -2  -8  167.42    6.01
 -10  -2   8  169.60    6.75
  10   2  -8  172.97    5.92
  10  -2  -7  113.61    4.92
  10   2  -7   98.36    4.52
  10  -2  -7  106.19    4.95
  10  -2  -7  105.16    4.85
 -10  -2   7  103.73    5.35
  10   2  -7  119.07    4.86
  10  -2  -6   52.45    3.42
  10   2  -6   50.20    3.27
  10  -2  -6   54.56    3.56
 -10  -2   6   52.51    3.85
  10  -2  -6   52.31    3.48
  10  -2  -6   58.73    3.54
  10  -2  -5  146.02    5.74
  10   2  -5  142.63    5.50
 -10  -2   5  152.58    6.54
  10  -2  -5  145.12    5.80
  10  -2  -4    0.39    0.64
  10   2  -4    0.10    0.52
  10  -2  -4    0.80    0.67
 -10  -2   4    0.46    0.66
  10  -2  -3   17.37    2.09
  10   2  -3   15.67    1.86
 -10  -2   3   16.69    2.19
  10  -2  -3   17.91    2.09
  10   2  -3   16.96    1.94
 -10   2   2    3.69    1.27
  10  -2  -2    6.18    1.27
  10   2  -2    4.48    1.11
  10  -2  -2    3.24    1.00
  10   2  -2    5.04    1.12
 -10  -2   2    4.17    1.24
  10  -2  -1   47.52    3.38
  10   2  -1   48.56    3.20
 -10  -2   1   53.02    3.40
 -10   2   1   48.12    3.76
 -10  -2   1   49.00    3.68
 -10   2   0    2.31    1.06
  10  -2   0    2.30    0.76
  10   2   0    1.38    0.70
 -10  -2  -1    4.00    1.08
 -10   2  -1    4.35    1.22
  10  -2   1    4.17    1.12
  10   2   1    5.04    1.06
  10  -2   2   15.27    1.80
 -10  -2  -2   16.20    1.90
 -10   2  -2   12.97    1.84
 -10  -2  -3    6.34    1.20
 -10   2  -3    5.69    1.26
  10  -2   3    5.12    1.07
 -10  -2  -4    0.34    0.53
 -10   2  -4    0.52    0.64
 -10  -2  -4    0.29    0.57
 -10  -2  -5   13.20    1.43
 -10   2  -5   13.54    1.44
  10   2   5   14.58    1.44
 -10  -2  -5   14.90    1.44
 -10   2  -6    1.06    0.42
 -10  -2  -6    1.25    0.49
  10   2   6    0.72    0.40
  10   3 -15   26.46    1.48
 -10  -3  15   25.10    1.60
  10  -3 -15   25.44    1.46
  10   3 -15   24.51    1.54
  10  -3 -14   19.48    1.40
  10   3 -14   20.18    1.54
  10   3 -14   19.47    1.64
 -10  -3  14   18.29    1.67
  10  -3 -14   17.15    1.49
  10  -3 -13    1.72    0.62
  10   3 -13    2.55    0.79
 -10  -3  13    1.70    0.69
  10  -3 -13    1.80    0.70
  10  -3 -13    2.86    0.70
  10  -3 -12    0.88    0.57
  10   3 -12    1.17    0.63
  10  -3 -12    1.53    0.77
  10  -3 -12    1.68    0.71
  10   3 -11   13.50    1.45
  10   3 -11    8.88    1.36
  10  -3 -11    8.81    1.39
 -10  -3  11    9.02    1.48
  10   3 -10    0.27    0.55
  10   3 -10    0.46    0.50
  10  -3 -10   -0.38    0.70
 -10  -3  10   -0.15    0.67
  10   3  -9  104.19    4.54
  10  -3  -9  108.55    4.58
 -10  -3   9   93.79    4.89
  10  -3  -9   96.06    4.52
  10  -3  -8   30.73    2.48
  10   3  -8   29.53    2.41
  10  -3  -8   30.14    2.57
 -10  -3   8   26.37    2.69
  10  -3  -8   27.94    2.52
  10  -3  -7   37.84    2.84
  10  -3  -7   37.38    2.88
 -10  -3   7   34.47    3.10
  10  -3  -7   36.13    2.79
  10  -3  -6   34.78    2.80
  10  -3  -6   29.85    2.63
 -10  -3   6   33.82    3.06
  10  -3  -6   33.13    2.70
  10  -3  -5  122.48    5.31
 -10  -3   5  123.65    5.85
  10  -3  -5  130.50    5.47
  10  -3  -5  137.54    5.36
  10  -3  -4   13.52    1.84
 -10  -3   4   14.60    2.11
  10  -3  -4   13.00    1.81
  10  -3  -3   -0.16    0.67
  10   3  -3   -0.09    0.55
 -10  -3   3    0.52    0.52
  10  -3  -2    1.49    0.82
  10   3  -2    1.76    0.73
 -10  -3   2    0.84    0.67
 -10   3   1    2.87    1.24
  10  -3  -1    1.40    0.86
  10   3  -1    1.97    0.71
 -10  -3   1    0.71    0.65
  10  -3   0    8.65    1.55
  10   3   0    7.79    1.31
 -10  -3   0    9.68    1.44
 -10   3   0   11.55    1.95
 -10  -3   0    8.09    1.31
  10  -3   1  171.78    6.13
 -10  -3  -1  179.73    5.93
 -10   3  -1  169.95    6.73
  10  -3   2  756.81   12.14
 -10  -3  -2  772.94   11.96
 -10  -3  -3   87.53    3.88
 -10   3  -3   88.68    4.25
 -10  -3  -3   93.30    4.27
 -10  -3  -4   14.77    1.53
 -10   3  -4   16.20    1.72
 -10  -3  -4   18.00    1.75
 -10   3  -5    4.45    0.85
 -10  -3  -5    3.94    0.78
 -10  -3  -5    4.33    0.81
 -10  -3  -6   13.53    1.09
  10  -3   6   12.25    1.11
  10   4 -14    6.88    0.85
  10   4 -14    6.50    0.88
 -10  -4  14    5.63    0.89
  10  -4 -14    6.18    0.79
  10  -4 -13    2.38    0.52
  10   4 -13    3.43    0.78
 -10  -4  13    2.93    0.79
  10  -4 -13    2.75    0.65
  10   4 -12   -0.45    0.51
 -10  -4  12    0.51    0.57
  10  -4 -12   -0.62    0.62
  10  -4 -12    0.77    0.56
  10   4 -11   -0.69    0.63
  10   4 -11    1.28    0.52
 -10  -4  11   -0.06    0.55
  10  -4 -11    0.20    0.61
  10  -4 -11   -0.55    0.66
  10  -4 -10   57.61    3.38
 -10  -4  10   56.55    3.55
  10   4 -10   62.14    3.37
  10  -4 -10   57.37    3.35
 -10  -4   9    7.05    1.38
  10   4  -9    8.97    1.30
  10  -4  -9    8.33    1.40
  10  -4  -9    6.79    1.35
  10   4  -8    7.12    1.15
 -10  -4   8    6.11    1.30
  10  -4  -8    5.53    1.19
  10  -4  -8    7.21    1.21
  10  -4  -8    6.27    1.28
  10  -4  -7   38.23    2.82
  10  -4  -7   37.16    2.74
  10  -4  -7   34.55    2.79
 -10  -4   7   35.04    3.01
  10  -4  -7   32.61    2.67
  10  -4  -6   58.67    3.57
  10  -4  -6   54.44    3.50
  10  -4  -6   54.85    3.43
 -10  -4   6   52.66    3.72
  10  -4  -6   54.19    3.42
  10  -4  -5    9.86    1.59
 -10  -4   5    9.96    1.68
  10  -4  -5    9.36    1.59
  10  -4  -5   10.41    1.53
  10  -4  -4   45.44    3.27
 -10  -4   4   41.40    3.30
  10  -4  -4   50.71    3.25
  10  -4  -3    0.33    0.68
  10   4  -3    0.63    0.61
  10  -4  -3    2.25    0.76
 -10  -4   3    0.22    0.53
  10  -4  -2    3.98    1.13
  10   4  -2    4.18    0.97
 -10  -4   2    5.66    1.27
 -10   4   1    2.84    1.19
  10   4  -1    3.74    0.98
 -10  -4   1    3.67    1.16
  10  -4   0   51.61    3.43
  10   4   0   53.22    3.02
 -10  -4   0   50.52    3.25
  10  -4   1  368.75    8.75
 -10   4  -1  378.73    9.59
 -10  -4  -2   88.15    3.56
 -10   4  -2   83.90    4.24
 -10  -4  -2   86.67    4.18
  10  -4   3  191.03    4.98
 -10  -4  -3  192.48    4.96
 -10   4  -3  182.44    5.59
 -10  -4  -3  179.45    5.53
 -10  -4  -4   42.85    2.17
 -10   4  -4   44.87    2.44
 -10  -4  -4   44.09    2.48
 -10  -4  -5    1.54    0.37
  10  -4   5    1.62    0.56
 -10  -4  -5    1.53    0.51
  10  -4   5    1.49    0.48
 -10  -5  13    9.10    1.05
  10   5 -13   11.05    1.08
  10  -5 -13   10.78    1.05
 -10  -5  12   12.50    1.38
  10  -5 -12   12.54    1.28
  10   5 -12   14.20    1.35
  10   5 -11   37.98    2.15
  10  -5 -11   37.47    2.43
  10   5 -11   36.85    2.29
 -10  -5  11   35.09    2.48
  10  -5 -11   35.74    2.35
  10  -5 -10   54.61    3.09
 -10  -5  10   48.45    3.02
  10   5 -10   55.02    2.87
  10  -5 -10   51.60    2.99
  10  -5  -9   13.50    1.70
 -10  -5   9   12.77    1.66
  10   5  -9   15.25    1.57
  10  -5  -9   12.68    1.62
  10  -5  -8   18.53    1.97
 -10  -5   8   20.49    2.13
  10  -5  -8   20.20    2.03
  10  -5  -7   14.62    1.67
  10  -5  -7   14.84    1.80
 -10  -5   7   15.85    1.97
  10  -5  -7   16.90    1.90
  10  -5  -6   45.75    3.00
  10  -5  -6   41.17    2.94
 -10  -5   6   40.85    3.09
  10  -5  -6   42.03    2.93
  10  -5  -5    0.82    0.67
  10  -5  -5    2.21    0.77
  10  -5  -5    0.95    0.71
 -10  -5   5    1.03    0.69
  10  -5  -4   39.58    2.95
  10  -5  -4   44.32    2.90
 -10  -5   4   39.42    3.03
  10  -5  -4   42.92    2.89
  10  -5  -3   15.28    1.93
 -10  -5   3   15.44    1.91
  10  -5  -3   14.60    1.73
  10  -5  -2   14.83    1.87
  10   5  -2   17.17    1.74
 -10  -5   2   16.77    1.95
  10  -5  -1   14.87    1.92
  10   5  -1   16.38    1.66
 -10   5   1   12.77    1.90
 -10  -5   1   15.41    1.87
 -10   5   0   24.05    2.43
 -10  -5   0   20.04    2.04
 -10  -5   0   21.80    2.05
 -10   5  -1   23.82    2.25
 -10  -5  -1   23.26    2.10
 -10  -5  -1   22.58    1.98
 -10   5  -2    0.60    0.69
  10  -5   2    0.25    0.42
 -10  -5  -2   -0.22    0.54
 -10  -5  -2    0.06    0.51
  10  -5   3   61.60    2.62
 -10   5  -3   63.15    2.78
  10  -5   3   62.64    2.63
 -10  -5  -3   59.12    2.79
  10  -5   4    0.71    0.40
 -10  -5  -4   -0.01    0.42
  10  -5   4   -0.06    0.48
 -10  -6  12   12.35    1.07
  10   6 -12   13.16    1.05
  10  -6 -12   13.95    1.12
  10   6 -11    0.29    0.37
  10   6 -11    1.22    0.48
 -10  -6  11    0.81    0.53
  10  -6 -11    0.90    0.60
 -10  -6  11    0.94    0.49
 -10  -6  10  161.66    4.50
 -10  -6  10  156.69    4.66
  10  -6 -10  161.07    4.68
 -10  -6   9  169.03    4.86
 -10  -6   9  158.25    4.93
  10  -6  -9  153.91    4.83
 -10  -6   8    1.91    0.64
  10  -6  -8    2.91    0.85
 -10  -6   8    1.09    0.49
 -10  -6   7   28.77    2.14
 -10  -6   7   26.58    2.20
  10  -6  -7   23.34    2.06
  10  -6  -6    6.19    1.15
 -10  -6   6    5.79    1.13
 -10  -6   5   27.96    2.26
  10  -6  -5   26.34    2.19
 -10  -6   4    8.47    1.27
  10  -6  -4    7.85    1.24
  10   6  -3    0.73    0.58
 -10  -6   3    1.91    0.72
  10  -6  -3    0.83    0.52
 -10  -6   3    2.72    0.78
  10   6  -2    0.38    0.44
 -10  -6   2    0.78    0.53
  10  -6  -2    1.36    0.54
 -10  -6   2    1.30    0.77
 -10   6   1   55.89    3.43
 -10  -6   1   58.01    2.94
 -10  -6   1   53.60    3.05
 -10   6   0    2.08    0.81
 -10  -6   0    2.18    0.70
 -10  -6   0    2.98    0.81
 -10   6  -1   13.04    1.42
 -10  -6  -1   12.27    1.28
 -10  -6  -1   13.32    1.36
 -10   6  -2   -0.33    0.38
  10  -6   2   -0.44    0.38
 -10  -6  -2   -0.58    0.49
 -10  -6  -2    0.02    0.36
 -10  -6  -3   21.95    1.39
  10  -6   3   22.23    1.48
  10   7 -10   78.42    2.43
  10  -7 -10   82.84    2.68
 -10  -7   9   10.62    1.03
 -10  -7   9    8.13    0.84
  10  -7  -9    8.96    1.02
 -10  -7   8   45.88    2.17
 -10  -7   8   43.53    2.03
  10  -7  -8   40.72    2.25
 -10  -7   7   15.44    1.32
 -10  -7   7   14.94    1.27
  10  -7  -7   15.70    1.47
 -10  -7   6   -0.27    0.41
  10  -7  -6    1.46    0.64
  10  -7  -5   36.61    2.30
 -10  -7   4   74.82    3.33
  10  -7  -4   77.48    3.26
  10   7  -3   83.01    3.04
 -10  -7   3   81.70    3.48
  10  -7  -3   82.52    3.23
 -10   7   2    0.88    0.60
  10   7  -2    0.27    0.40
 -10  -7   2    0.34    0.52
  10  -7  -2    0.13    0.38
 -10   7   1   12.49    1.31
 -10  -7   1   12.06    1.27
  10  -7   0    0.15    0.41
 -10  -7   0   -0.08    0.40
  10  -7   1   26.43    1.61
 -10  -7  -1   26.97    1.51
  10  -7   1   26.24    1.49
  10   8  -7   47.29    1.85
  10  -8  -7   49.06    1.99
  10   8  -6    2.54    0.52
  10  -8  -6    3.15    0.66
 -10  -8   6    2.01    0.50
  10   8  -5    0.36    0.32
  10  -8  -5    0.88    0.49
 -10  -8   5    0.01    0.36
 -10   8   4   10.11    0.99
 -10  -8   4   12.57    1.10
  10  -8  -4   12.82    1.08
 -10  -8   3   22.91    1.43
 -10  -8   2   10.06    0.91
  11   0 -15    8.57    0.97
  11   0 -14   -0.15    0.43
  11   0 -14   -0.44    0.44
  11   0 -14   -0.66    0.43
  11   0 -13    2.69    0.77
  11   0 -12   -0.03    0.49
 -11   0  11   74.88    3.73
  11   0 -11   69.90    3.64
  11   0 -10    0.12    0.51
  11   0 -10    0.13    0.49
 -11   0  10   -0.11    0.48
 -11   0   9   50.22    3.36
  11   0  -9   47.15    3.11
  11   0  -8    0.67    0.51
  11   0  -8   -0.28    0.54
 -11   0   8   -0.12    0.68
  11   0  -7  115.38    4.85
  11   0  -7  131.11    5.12
 -11   0   7  124.52    5.51
  11   0  -7  116.06    4.99
  11   0  -6    0.13    0.53
  11   0  -6    0.44    0.54
 -11   0   5    2.50    1.05
  11   0  -5    0.92    0.58
  11   0  -5    2.05    0.91
 -11   0   5    1.21    0.70
 -11   0   4   -0.11    0.56
  11   0  -4    0.37    0.67
  11   0  -4    0.48    0.66
 -11   0   4   -0.19    0.58
 -11   0   3  217.71    7.15
 -11   0   3  205.44    7.27
  11   0  -3  200.47    6.60
 -11   0   2   -0.75    0.71
  11   0  -2   -0.30    0.77
  11   0  -2    0.86    0.59
 -11   0   1    1.38    0.89
  11   0  -1    0.57    0.59
 -11   0   0    0.70    0.62
  11   0   0    0.82    0.67
  11   0   1   30.03    2.32
 -11   0  -1   26.23    2.35
 -11   0  -2    0.23    0.57
 -11   0  -3   31.52    2.34
 -11   0  -3   36.81    2.25
 -11   0  -4   -0.12    0.46
 -11   0  -5    1.61    0.57
  11   1 -15    2.02    0.56
  11  -1 -15    2.48    0.58
  11   1 -14    4.37    0.69
  11  -1 -14    4.05    0.85
  11   1 -14    3.65    0.76
  11  -1 -14    4.87    0.68
  11  -1 -13    9.04    1.27
  11  -1 -13   10.72    1.23
 -11  -1  13    9.61    1.20
  11  -1 -13   10.45    1.13
  11   1 -13    9.56    1.30
  11  -1 -12   14.36    1.70
 -11  -1  12   15.17    1.70
  11  -1 -12   16.34    1.59
  11   1 -12   15.32    1.69
  11  -1 -11   13.47    1.68
 -11  -1  11   13.12    1.69
  11  -1 -11   13.44    1.56
  11   1 -11   13.70    1.62
  11  -1 -10    0.36    0.54
  11   1 -10    0.95    0.59
  11   1 -10    0.02    0.45
 -11  -1  10    0.94    0.75
  11  -1 -10   -0.09    0.53
  11  -1  -9   27.07    2.25
  11   1  -9   24.90    2.16
  11  -1  -9   22.25    2.17
 -11  -1   9   22.63    2.36
  11  -1  -9   23.64    2.25
  11   1  -9   23.46    2.18
  11  -1  -8  127.16    4.97
  11   1  -8  120.61    4.84
  11  -1  -8  121.23    5.05
 -11  -1   8  120.32    5.47
  11  -1  -8  109.71    4.83
  11   1  -8  129.69    5.01
  11  -1  -7    0.85    0.63
  11   1  -7    1.49    0.65
  11  -1  -7    0.48    0.58
  11   1  -7    1.33    0.70
 -11   1   7    1.81    0.67
 -11  -1   7    0.67    0.61
  11  -1  -6    0.31    0.51
  11   1  -6    0.91    0.67
  11  -1  -6    0.35    0.59
  11   1  -6    0.42    0.53
 -11   1   6    0.87    0.57
 -11  -1   6    0.36    0.58
  11  -1  -5   29.37    2.57
  11   1  -5   28.23    2.46
 -11   1   5   31.37    2.84
 -11   1   5   35.10    2.88
 -11  -1   5   36.72    3.15
  11  -1  -5   29.37    2.62
  11   1  -5   31.43    2.62
 -11   1   4    2.06    0.71
  11  -1  -4    0.64    0.70
  11   1  -4    1.59    0.73
  11  -1  -4    0.78    0.71
  11   1  -4    1.48    0.72
 -11   1   4    1.38    0.67
 -11  -1   4    2.17    0.90
  11  -1  -3   45.85    3.25
  11   1  -3   46.06    3.13
 -11  -1   3   51.55    3.26
 -11   1   3   47.91    3.56
 -11  -1   3   50.28    3.67
  11  -1  -3   45.12    3.21
  11   1  -3   46.73    3.17
  11  -1  -2  180.28    6.31
  11   1  -2  177.17    6.08
 -11  -1   2  205.21    6.57
 -11   1   2  190.39    6.94
 -11  -1   2  186.43    6.94
  11   1  -2  195.29    6.25
  11  -1  -1  195.59    6.51
  11   1  -1  200.26    6.34
 -11  -1   1  212.15    6.64
 -11   1   1  204.36    7.08
 -11  -1   0    0.97    0.69
 -11   1   0   -0.33    0.68
  11  -1   0    0.45    0.61
  11   1   0    0.63    0.53
  11  -1   1   18.83    1.91
  11   1   1   20.48    1.86
 -11  -1  -1   19.85    1.99
 -11   1  -1   18.68    2.06
 -11  -1  -2    2.86    0.83
 -11   1  -2    3.43    0.92
  11  -1   2    3.06    0.73
 -11  -1  -3   83.18    3.65
 -11   1  -3   79.11    3.68
 -11  -1  -3   89.03    3.63
 -11  -1  -4   79.89    3.21
 -11   1  -4   78.55    3.32
 -11  -1  -4   85.89    2.84
 -11  -1  -5    0.20    0.36
 -11   1  -5    0.73    0.45
  11  -2 -15    3.70    0.58
  11   2 -15    3.35    0.64
  11  -2 -14   51.55    2.04
 -11  -2  14   45.76    2.28
  11   2 -14   48.88    2.39
  11  -2 -14   46.54    2.26
  11  -2 -13   62.17    2.76
 -11  -2  13   55.41    2.89
  11  -2 -13   57.09    2.81
  11   2 -13   55.63    2.80
  11  -2 -12   11.23    1.48
  11   2 -12   10.33    1.38
  11  -2 -12   12.51    1.49
  11  -2 -12   12.72    1.33
 -11  -2  12   10.98    1.46
  11  -2 -11    1.44    0.79
  11   2 -11    1.12    0.61
  11   2 -11    1.20    0.58
 -11  -2  11    0.19    0.54
  11  -2 -11    1.43    0.74
  11  -2 -11    0.62    0.64
  11  -2 -10    0.89    0.67
  11   2 -10    1.40    0.69
  11   2 -10    1.21    0.64
 -11  -2  10    0.60    0.64
  11  -2 -10    0.53    0.49
  11  -2  -9   74.41    3.58
  11   2  -9   62.82    3.40
  11  -2  -9   63.20    3.67
  11   2  -9   66.69    3.48
  11  -2  -9   62.38    3.45
 -11  -2   9   63.32    3.90
  11  -2  -9   65.91    3.55
  11  -2  -8  127.82    4.95
  11   2  -8  112.99    4.67
  11   2  -8  136.41    4.95
 -11  -2   8  118.79    5.45
  11  -2  -8  118.46    4.91
  11  -2  -8  124.57    4.90
  11  -2  -7   23.94    2.25
  11   2  -7   23.51    2.23
 -11  -2   7   26.71    2.65
  11  -2  -7   23.73    2.32
  11  -2  -7   26.68    2.26
  11  -2  -6   26.79    2.44
  11   2  -6   27.10    2.38
 -11  -2   6   26.10    2.65
  11  -2  -6   26.55    2.45
  11  -2  -5    2.24    0.76
  11   2  -5    3.46    1.03
  11  -2  -5    2.51    0.97
  11   2  -5    4.33    0.99
 -11  -2   5    2.52    1.00
  11  -2  -4   47.13    3.27
  11   2  -4   52.07    3.31
 -11   2   4   53.58    3.78
 -11  -2   4   53.62    3.79
  11  -2  -4   48.59    3.31
  11   2  -4   55.72    3.37
 -11   2   3    5.31    1.37
  11  -2  -3    3.65    1.03
  11   2  -3    4.84    1.10
  11   2  -3    5.47    1.10
 -11  -2   3    6.01    1.35
 -11   2   2    5.10    1.32
  11  -2  -2    3.51    1.10
  11   2  -2    4.88    1.05
 -11  -2   2    4.83    1.27
 -11  -2   1    2.90    0.85
 -11   2   1    1.77    1.00
  11  -2  -1    2.07    0.83
  11   2  -1    2.17    0.77
  11  -2   0  124.28    5.02
  11   2   0  129.18    4.73
 -11  -2   0  126.88    4.83
 -11   2   0  119.47    5.36
 -11  -2  -1    0.55    0.53
 -11   2  -1   -0.57    0.81
  11  -2   1   -0.08    0.63
  11  -2   2   34.82    2.28
 -11  -2  -2   34.08    2.35
 -11   2  -2   32.71    2.55
 -11  -2  -3   20.51    1.71
 -11   2  -3   19.65    1.83
 -11  -2  -3   19.92    1.76
 -11  -2  -4   22.99    1.61
 -11   2  -4   21.15    1.65
 -11  -2  -4   22.71    1.51
  11   3 -14    3.21    0.65
  11  -3 -14    3.95    0.66
 -11  -3  14    3.45    0.67
 -11  -3  13    3.78    0.78
  11   3 -13    5.50    0.90
  11  -3 -13    3.57    0.74
  11  -3 -13    3.95    0.76
  11   3 -12    7.93    1.13
  11  -3 -12    6.81    1.06
 -11  -3  12    7.48    1.20
  11  -3 -12    8.15    1.17
  11   3 -11    9.16    1.13
  11   3 -11    8.32    1.22
  11  -3 -11    8.47    1.28
  11  -3 -11    9.36    1.13
 -11  -3  11    9.07    1.42
  11  -3 -11    8.96    1.26
  11   3 -10    4.37    0.93
  11   3 -10    5.35    0.95
 -11  -3  10    4.30    1.12
  11  -3 -10    5.53    1.12
  11  -3 -10    6.23    1.08
  11  -3 -10    5.57    1.13
  11   3  -9    1.76    0.71
  11   3  -9    1.65    0.68
 -11  -3   9    1.88    0.81
  11  -3  -9    1.89    0.78
  11  -3  -9    0.97    0.65
  11  -3  -9    2.05    0.74
  11  -3  -8   17.13    1.79
  11   3  -8   13.73    1.68
 -11  -3   8   12.68    1.82
  11  -3  -8   14.06    1.66
  11  -3  -8   18.63    2.06
  11  -3  -8   14.38    1.68
  11  -3  -7   90.93    4.22
  11   3  -7   85.11    4.01
 -11  -3   7   82.29    4.53
  11  -3  -7   85.85    4.11
  11  -3  -7   82.04    4.14
  11  -3  -7   88.43    4.10
  11  -3  -6   24.79    2.33
  11   3  -6   22.95    2.15
 -11  -3   6   22.32    2.41
  11  -3  -6   22.07    2.19
  11  -3  -6   24.70    2.30
  11  -3  -6   26.55    2.26
  11  -3  -5    5.32    1.17
  11   3  -5    4.47    1.02
  11  -3  -5    7.34    1.33
  11  -3  -5    5.33    1.18
  11   3  -5    5.48    1.09
 -11  -3   5    5.57    1.27
  11  -3  -4   -0.33    0.61
  11   3  -4    0.44    0.58
  11   3  -4    0.51    0.51
 -11  -3   4    0.77    0.55
 -11   3   3    7.88    1.56
  11  -3  -3    8.64    1.49
  11   3  -3    7.35    1.23
 -11  -3   3    7.60    1.45
 -11   3   2    9.35    1.68
  11  -3  -2    9.49    1.55
  11   3  -2    9.76    1.47
 -11  -3   2   10.37    1.68
  11  -3  -1   85.61    4.23
  11   3  -1   91.35    3.96
 -11   3   1   87.92    4.71
  11  -3   0   29.60    2.43
  11   3   0   32.56    2.27
 -11   3   0   30.91    2.71
 -11  -3  -1   21.71    1.77
 -11   3  -1   18.86    2.07
 -11  -3  -2    1.33    0.55
 -11  -3  -2    1.81    0.80
 -11   3  -3    5.04    0.92
 -11  -3  -3    3.74    0.67
 -11  -3  -3    4.99    0.90
 -11   3  -4   29.07    1.69
 -11  -3  -4   28.99    1.60
  11   4 -13    1.19    0.46
  11  -4 -13    0.77    0.44
 -11  -4  13    0.95    0.47
  11   4 -12   -0.23    0.41
 -11  -4  12    0.11    0.40
  11  -4 -12    0.01    0.43
  11  -4 -12   -0.51    0.56
  11   4 -11    1.23    0.54
  11   4 -11    1.55    0.56
 -11  -4  11    1.48    0.66
  11  -4 -11    1.72    0.67
  11  -4 -11    0.88    0.55
  11   4 -10    3.20    0.74
  11   4 -10    3.05    0.78
  11  -4 -10    3.71    0.87
  11  -4 -10    2.07    0.79
 -11  -4  10    2.28    0.80
  11   4  -9    1.24    0.57
  11   4  -9    1.57    0.65
  11  -4  -9    1.97    0.77
  11  -4  -9    1.81    0.81
 -11  -4   9    1.20    0.67
  11   4  -8   86.90    3.86
  11  -4  -8   85.75    4.00
 -11  -4   8   85.51    4.30
  11  -4  -8   92.71    4.02
  11  -4  -7   74.68    3.63
  11   4  -7   63.99    3.38
  11  -4  -7   66.73    3.55
 -11  -4   7   64.08    3.80
  11  -4  -7   67.57    3.47
  11  -4  -6   21.47    2.06
  11   4  -6   19.83    1.98
  11  -4  -6   21.81    2.07
 -11  -4   6   22.13    2.30
  11   4  -6   25.46    2.04
  11  -4  -6   21.57    1.98
  11  -4  -5    1.59    0.80
  11   4  -5    1.93    0.80
  11  -4  -5    2.07    0.84
 -11  -4   5    1.66    0.74
  11  -4  -4   13.51    1.75
  11   4  -4   12.44    1.53
 -11  -4   4   13.43    1.78
  11  -4  -3   27.28    2.44
  11   4  -3   26.42    2.19
 -11   4   3   26.60    2.67
 -11  -4   3   27.96    2.51
  11  -4  -2   38.61    2.81
  11   4  -2   41.79    2.65
 -11   4   2   40.58    3.19
 -11  -4   2   38.91    2.90
  11  -4  -1  140.06    5.19
  11   4  -1  152.86    4.70
 -11   4   1  145.01    5.76
 -11  -4   1  157.51    5.15
  11  -4   0    7.60    1.28
 -11   4   0    7.92    1.49
 -11  -4   0    9.04    1.49
 -11  -4   0    9.08    1.24
 -11   4  -1  208.20    6.08
 -11  -4  -1  211.63    5.85
  11  -4   2   70.37    2.55
 -11   4  -2   70.59    3.16
  11  -4   2   70.63    2.64
 -11  -4  -2   68.32    3.06
  11  -4   3  113.22    2.95
 -11  -4  -3  116.12    3.43
  11   5 -12   26.55    1.41
 -11  -5  12   24.23    1.60
  11  -5 -12   26.25    1.57
  11   5 -11    1.09    0.40
  11   5 -11    1.45    0.40
  11  -5 -11    1.54    0.61
 -11  -5  11    1.89    0.64
  11   5 -10    0.54    0.42
  11  -5 -10    0.40    0.47
  11  -5 -10    0.48    0.49
 -11  -5  10    0.02    0.47
  11   5  -9    0.89    0.57
  11  -5  -9    0.24    0.55
  11  -5  -9    0.95    0.59
 -11  -5   9    0.13    0.48
  11   5  -8   18.22    1.70
  11  -5  -8   19.06    1.80
 -11  -5   8   17.43    1.79
  11  -5  -8   18.18    1.73
  11   5  -7    8.46    1.21
  11  -5  -7    8.31    1.27
 -11  -5   7    8.09    1.26
  11  -5  -7    8.59    1.23
  11  -5  -6   44.26    2.68
  11   5  -6   39.86    2.56
  11  -5  -6   44.87    2.74
 -11  -5   6   42.33    2.87
  11  -5  -6   41.23    2.57
  11  -5  -5   36.21    2.52
  11   5  -5   38.40    2.49
  11  -5  -5   41.74    2.52
 -11  -5   5   38.77    2.73
  11  -5  -5   38.95    2.44
  11  -5  -4    0.63    0.57
  11   5  -4    0.60    0.53
  11  -5  -4    1.09    0.57
 -11  -5   4    0.40    0.51
  11  -5  -3   41.02    2.75
  11   5  -3   41.83    2.49
 -11   5   3   37.92    2.92
 -11  -5   3   44.61    2.82
  11   5  -2   32.24    2.10
 -11   5   2   30.11    2.57
 -11  -5   2   32.49    2.31
 -11  -5   2   31.09    2.31
 -11   5   1  112.72    4.67
 -11  -5   1  117.66    4.21
 -11  -5   1  119.00    4.16
 -11   5   0    7.46    1.20
 -11  -5   0    8.77    1.20
 -11  -5   0    8.86    1.10
 -11   5  -1   22.32    1.73
 -11  -5  -1   19.74    1.54
 -11   5  -2   66.08    2.41
 -11  -5  -2   59.53    2.38
  11  -6 -11   13.99    1.04
  11   6 -10   78.39    2.53
 -11  -6  10   77.68    2.70
  11  -6 -10   78.41    2.73
  11   6  -9   22.76    1.56
 -11  -6   9   21.14    1.55
  11  -6  -9   21.07    1.55
  11   6  -8    4.31    0.82
  11  -6  -8    3.15    0.72
 -11  -6   8    3.52    0.73
  11   6  -7    0.47    0.45
  11  -6  -7    0.80    0.48
 -11  -6   7    0.87    0.43
  11   6  -6    9.39    1.17
 -11  -6   6   10.99    1.27
  11  -6  -6    9.80    1.17
  11   6  -5    0.51    0.42
  11  -6  -5    0.90    0.55
 -11  -6   5    1.06    0.47
  11   6  -4    6.84    0.96
 -11  -6   4    6.52    1.08
  11  -6  -4    7.18    0.92
  11   6  -3   22.47    1.58
 -11   6   3   23.51    2.07
 -11  -6   3   22.15    1.79
  11   6  -2   12.84    1.06
 -11   6   2   13.05    1.49
 -11  -6   2   12.81    1.13
 -11  -6   2   12.96    1.35
 -11   6   1    3.53    0.79
 -11  -6   1    3.40    0.61
 -11  -6   1    3.71    0.71
 -11   6   0    1.28    0.49
  11  -6   0    0.75    0.51
 -11  -6   0    0.01    0.33
 -11  -6   0    0.73    0.40
  11   7  -8   45.67    1.84
 -11  -7   8   44.26    1.79
  11  -7  -8   46.68    1.88
  11   7  -7    0.49    0.36
  11  -7  -7    0.81    0.41
 -11  -7   7    0.59    0.43
  11   7  -6   10.84    0.99
 -11  -7   6   11.04    1.09
  11  -7  -6   10.70    1.00
  11   7  -5   11.78    1.01
 -11   7   5   12.66    1.28
 -11  -7   5   12.71    1.18
  11  -7  -5   13.28    1.05
  11   7  -4   29.60    1.45
 -11   7   4   33.37    1.97
 -11  -7   4   30.22    1.74
 -11   7   3   29.77    1.73
 -11  -7   3   30.49    1.69
  11  -7  -2    0.29    0.30
 -11  -7   2    0.00    0.31
  12   0 -14    1.10    0.41
  12   0 -13   -0.68    0.43
  12   0 -13   -0.33    0.46
  12   0 -13    0.50    0.44
  12   0 -12    2.99    0.76
  12   0 -12    1.92    0.61
  12   0 -11   -0.21    0.46
  12   0 -11    0.20    0.49
  12   0 -10    1.08    0.55
  12   0 -10    2.11    0.67
  12   0 -10    1.11    0.62
 -12   0  10    1.53    0.66
  12   0  -9    0.31    0.48
  12   0  -9   -0.30    0.44
  12   0  -9   -0.31    0.58
 -12   0   9    0.34    0.48
  12   0  -8    2.37    0.72
  12   0  -8    2.37    0.85
 -12   0   8    2.20    0.80
  12   0  -7    0.18    0.53
  12   0  -7    0.02    0.59
 -12   0   7    0.23    0.52
  12   0  -6  148.62    5.30
 -12   0   6  160.29    5.83
  12   0  -6  148.81    5.39
  12   0  -5    0.83    0.69
  12   0  -5   -0.26    0.60
 -12   0   5    0.60    0.54
  12   0  -4   20.46    2.03
 -12   0   4   20.06    1.95
  12   0  -4   18.46    1.92
 -12   0   3    0.00    0.59
  12   0  -3    0.80    0.71
  12   0  -2   17.00    1.81
 -12   0   2   17.56    1.82
 -12   0   1    0.03    0.53
  12   0  -1    0.15    0.51
  12   0   0   68.64    3.16
 -12   0   0   68.21    3.35
 -12   0  -1    0.35    0.51
 -12   0  -2    0.67    0.48
 -12   0  -2    1.10    0.49
 -12   0  -3    0.79    0.45
  12   1 -14    9.06    0.97
  12   1 -14    9.45    0.84
  12  -1 -14    9.62    0.88
  12   1 -13    0.19    0.36
  12  -1 -13    0.79    0.41
  12  -1 -13    0.26    0.32
  12   1 -13   -0.27    0.49
  12  -1 -13    0.79    0.41
  12   1 -12   50.12    2.57
 -12  -1  12   51.01    2.55
  12  -1 -12   51.93    2.45
  12   1 -12   49.92    2.55
  12  -1 -12   51.74    2.61
  12  -1 -12   50.07    2.47
  12  -1 -11  158.50    4.93
 -12  -1  11  156.39    4.92
  12   1 -11  161.95    4.80
  12  -1 -11  160.32    4.71
  12  -1 -11  163.68    4.65
  12  -1 -10   -0.13    0.48
  12   1 -10    0.64    0.57
  12   1 -10    0.29    0.58
  12  -1 -10    0.97    0.55
  12  -1 -10    0.05    0.51
 -12  -1  10    0.39    0.55
  12  -1  -9   30.56    2.19
  12   1  -9   29.47    2.20
  12   1  -9   31.34    2.23
 -12  -1   9   29.44    2.42
  12  -1  -9   24.83    2.12
  12   1  -9   27.73    2.24
  12  -1  -9   29.24    2.07
  12  -1  -8    1.44    0.67
  12   1  -8    0.43    0.51
  12  -1  -8   -0.19    0.56
 -12  -1   8    0.77    0.68
  12  -1  -7   28.56    2.34
  12   1  -7   26.64    2.24
 -12  -1   7   28.34    2.51
  12  -1  -7   27.03    2.32
  12   1  -7   25.71    2.24
 -12   1   6    0.90    0.57
  12  -1  -6    2.07    0.86
  12   1  -6    0.81    0.58
  12  -1  -6    1.77    0.83
  12   1  -6    0.94    0.67
 -12   1   6    1.89    0.69
 -12  -1   6    1.32    0.67
  12  -1  -5    7.27    1.30
  12   1  -5    8.05    1.30
 -12   1   5    9.24    1.47
  12  -1  -5    7.80    1.27
  12   1  -5    7.21    1.25
 -12  -1   5    7.79    1.37
  12  -1  -4   16.47    1.86
  12   1  -4   18.43    1.89
 -12   1   4   16.86    1.93
 -12  -1   4   19.59    2.17
  12  -1  -4   16.93    1.86
  12   1  -4   18.63    1.88
  12  -1  -3   24.38    2.22
  12   1  -3   24.01    2.13
 -12   1   3   25.19    2.32
 -12  -1   2    5.24    1.00
 -12   1   2    6.21    1.22
  12  -1  -2    5.45    1.05
  12   1  -2    5.84    1.09
  12  -1  -1   12.73    1.53
  12   1  -1   12.12    1.43
 -12  -1   1   12.22    1.41
 -12   1   1   12.53    1.58
  12  -1   0   35.16    2.30
  12   1   0   37.46    2.23
 -12  -1   0   34.67    2.27
 -12   1   0   33.23    2.41
 -12  -1  -1    1.26    0.56
 -12   1  -1    1.49    0.65
  12  -1   1    0.90    0.49
 -12  -1  -2   15.31    1.33
 -12   1  -2   14.92    1.41
 -12  -1  -2   14.50    1.31
 -12  -1  -3   55.41    2.12
 -12   1  -3   54.55    2.29
  12  -2 -13   19.86    1.36
 -12  -2  13   18.78    1.37
  12   2 -13   19.14    1.43
  12   2 -13   19.86    1.41
  12  -2 -13   18.16    1.35
  12  -2 -12   21.76    1.67
 -12  -2  12   18.94    1.59
  12  -2 -12   20.72    1.39
  12   2 -12   20.54    1.58
  12  -2 -12   21.05    1.57
  12   2 -11   63.54    2.57
 -12  -2  11   55.80    2.98
  12  -2 -11   57.43    2.64
  12  -2 -11   54.12    2.83
  12   2 -11   58.54    2.75
  12  -2 -11   54.15    2.66
  12   2 -10   15.47    1.47
 -12  -2  10   17.31    1.81
  12  -2 -10   15.52    1.55
  12   2 -10   17.37    1.60
  12  -2 -10   17.76    1.78
  12  -2 -10   15.81    1.53
  12   2  -9    0.02    0.39
  12  -2  -9    0.13    0.42
  12   2  -9    1.83    0.71
  12  -2  -9    0.20    0.44
  12  -2  -9    0.20    0.44
 -12  -2   9    0.75    0.62
  12  -2  -8   78.19    3.55
  12   2  -8   75.52    3.54
 -12   2   8   78.94    3.76
 -12  -2   8   71.22    3.86
  12  -2  -8   72.56    3.56
  12   2  -8   75.19    3.60
  12  -2  -8   83.45    3.47
  12  -2  -7   37.52    2.59
  12   2  -7   37.06    2.58
 -12   2   7   40.38    2.82
 -12  -2   7   38.77    2.93
  12  -2  -7   35.12    2.56
  12   2  -7   39.83    2.64
 -12   2   6    2.49    0.83
  12  -2  -6    2.57    0.83
  12   2  -6    2.46    0.77
  12  -2  -6    1.84    0.78
  12   2  -6    2.09    0.76
 -12  -2   6    2.88    0.96
 -12   2   5    0.44    0.63
  12  -2  -5    0.17    0.51
  12   2  -5    0.49    0.61
  12  -2  -5   -0.12    0.57
  12  -2  -5    0.03    0.58
  12   2  -5    0.19    0.53
 -12  -2   5   -0.38    0.59
 -12   2   4    6.46    1.29
  12  -2  -4    6.57    1.18
  12   2  -4    5.14    1.05
  12   2  -4    6.02    1.09
 -12  -2   4    5.16    1.21
  12  -2  -3   21.98    2.09
  12   2  -3   21.49    1.96
 -12   2   3   20.26    2.12
 -12  -2   3   20.86    2.16
  12  -2  -2   17.24    1.83
  12   2  -2   19.59    1.84
 -12   2   2   19.97    2.05
 -12   2   1    5.01    1.11
  12  -2  -1    6.95    1.18
  12   2  -1    5.87    1.00
  12  -2   0   23.76    1.87
 -12  -2   0   25.06    1.73
 -12   2   0   25.92    2.12
  12  -2   1    6.87    0.92
 -12  -2  -1    7.67    0.93
 -12   2  -1    8.46    1.21
 -12  -2  -1    8.87    1.20
 -12   2  -2    0.26    0.45
 -12  -2  -2    0.58    0.34
 -12  -2  -2    0.39    0.39
 -12   2  -3    3.22    0.57
  12   3 -13    1.59    0.42
  12  -3 -13    2.14    0.51
  12   3 -13    1.51    0.36
  12  -3 -13    0.65    0.36
 -12  -3  13    2.15    0.50
  12   3 -12    0.48    0.37
  12  -3 -12    0.45    0.45
  12  -3 -12   -0.05    0.37
 -12  -3  12    0.13    0.38
  12   3 -11   12.22    1.09
  12  -3 -11   11.23    1.28
 -12  -3  11   12.47    1.37
  12   3 -11   12.29    1.17
  12  -3 -11   12.73    1.27
  12   3 -10   41.04    2.25
  12  -3 -10   41.71    2.46
 -12  -3  10   40.55    2.60
  12   3 -10   43.11    2.19
  12  -3 -10   39.54    2.26
  12   3  -9    1.64    0.59
  12  -3  -9    1.08    0.52
  12  -3  -9    1.15    0.52
 -12  -3   9    1.80    0.74
  12  -3  -9    1.11    0.67
  12  -3  -8   22.20    1.82
  12   3  -8   19.92    1.79
 -12  -3   8   18.64    1.96
  12  -3  -8   18.63    1.80
  12  -3  -8   18.36    1.70
  12   3  -8   19.41    1.76
  12  -3  -8   19.77    1.70
  12  -3  -7   74.53    3.48
  12   3  -7   71.64    3.42
 -12  -3   7   73.57    3.87
  12  -3  -7   72.35    3.44
  12   3  -7   76.38    3.40
  12  -3  -7   78.02    3.24
 -12   3   6    8.53    1.41
  12  -3  -6    9.58    1.34
  12   3  -6    7.07    1.17
 -12  -3   6    8.38    1.45
  12  -3  -6   11.92    1.43
  12   3  -6    8.94    1.23
 -12   3   5    0.32    0.66
  12   3  -5   -0.57    0.52
  12   3  -5    0.12    0.54
 -12  -3   5   -0.10    0.62
  12  -3  -5   -0.46    0.47
 -12   3   4    5.96    1.25
  12   3  -4    6.47    1.12
  12  -3  -4    5.54    1.10
 -12  -3   4    5.93    1.17
 -12   3   3    0.85    0.71
  12  -3  -3    1.41    0.77
  12   3  -3    1.41    0.63
  12  -3  -2  141.97    4.89
  12   3  -2  140.81    4.45
 -12   3   2  145.11    5.30
  12  -3  -1   60.97    3.08
  12   3  -1   63.73    2.74
 -12   3   1   59.70    3.29
  12  -3   0  212.05    5.24
 -12   3   0  223.26    5.87
 -12  -3   0  221.93    5.69
 -12   3  -1   32.17    2.09
 -12  -3  -1   31.52    2.00
 -12   3  -2    0.19    0.34
 -12  -3  -2    0.03    0.38
 -12  -4  12    6.39    0.80
  12   4 -12    7.06    0.77
  12  -4 -12    6.85    0.79
  12   4 -11    1.71    0.41
  12  -4 -11    2.85    0.61
  12  -4 -11    1.34    0.48
 -12  -4  11    2.96    0.71
  12   4 -10    0.25    0.37
  12  -4 -10   -0.02    0.44
  12   4 -10    1.15    0.52
  12  -4 -10    0.21    0.46
 -12  -4  10    1.08    0.55
  12   4  -9    2.35    0.66
  12  -4  -9    1.67    0.50
  12   4  -9    2.82    0.69
  12  -4  -9    3.22    0.82
 -12  -4   9    3.17    0.80
  12  -4  -8    4.72    0.76
  12   4  -8    3.79    0.79
  12   4  -8    4.90    0.86
  12  -4  -8    6.05    0.97
  12  -4  -8    5.41    1.00
 -12  -4   8    4.27    0.92
  12  -4  -7   59.08    2.83
  12   4  -7   53.78    2.80
  12  -4  -7   55.63    2.82
 -12  -4   7   52.87    3.05
  12   4  -7   59.90    2.62
  12  -4  -7   57.55    2.64
  12  -4  -6  134.34    4.46
  12   4  -6  122.15    4.22
  12  -4  -6  137.70    4.28
 -12  -4   6  122.51    4.65
 -12   4   5    2.02    0.89
  12  -4  -5    1.57    0.65
  12   4  -5    1.38    0.58
 -12  -4   5    0.25    0.55
 -12   4   4    2.27    0.80
  12  -4  -4    3.29    0.80
  12   4  -4    2.56    0.74
 -12  -4   4    0.96    0.57
  12  -4  -3   54.31    2.94
  12   4  -3   55.92    2.70
 -12   4   3   58.25    3.29
 -12  -4   3   60.92    2.90
  12  -4  -2   62.13    3.03
  12   4  -2   64.54    2.68
 -12   4   2   62.71    3.32
 -12  -4   2   68.41    2.80
 -12   4   1  545.26    9.07
 -12  -4   1  562.98    8.58
 -12   4   0  203.65    5.06
 -12  -4   0  205.32    4.81
 -12   4  -1   25.22    1.58
 -12  -4  -1   23.45    1.48
 -12  -5  11    3.92    0.59
  12   5 -10    5.51    0.67
 -12  -5  10    5.39    0.75
  12  -5 -10    5.71    0.74
  12   5  -9    2.20    0.55
  12  -5  -9    1.49    0.52
 -12  -5   9    1.27    0.49
  12   5  -8    5.12    0.83
  12  -5  -8    5.19    0.77
 -12  -5   8    4.47    0.80
  12   5  -7   12.61    1.25
 -12  -5   7   12.89    1.36
  12  -5  -7   12.34    1.11
  12   5  -6   73.03    2.96
 -12   5   6   69.52    3.34
 -12  -5   6   75.50    3.17
  12  -5  -6   76.67    2.61
  12   5  -5   16.50    1.43
 -12   5   5   16.26    1.66
 -12  -5   5   15.80    1.48
  12   5  -4   14.30    1.29
 -12   5   4   13.36    1.52
 -12  -5   4   15.16    1.25
 -12  -5   4   15.22    1.41
 -12   5   3    3.20    0.78
  12   5  -3    3.48    0.62
 -12  -5   3    3.80    0.68
 -12  -5   3    4.64    0.86
 -12   5   2   27.80    1.95
 -12  -5   2   25.92    1.61
 -12  -5   2   29.64    1.65
 -12   5   1    9.01    1.04
 -12  -5   1    8.55    0.89
  12   6  -8    7.84    0.78
 -12   6   8    6.54    0.82
  12   6  -7    9.43    0.89
 -12   6   7    8.61    1.02
 -12  -6   7    9.45    0.95
 -12   6   6   -0.09    0.39
  12   6  -6   -0.11    0.34
 -12  -6   6    0.22    0.39
 -12   6   5    1.07    0.53
  12   6  -5    1.92    0.43
 -12  -6   5    1.65    0.52
 -12   6   4    1.27    0.48
 -12  -6   4    1.29    0.47
 -12   6   3   35.23    1.78
  13   0 -12    0.10    0.33
  13   0 -12    0.64    0.44
  13   0 -11   33.04    1.91
  13   0 -10   -0.38    0.36
  13   0 -10    0.20    0.47
  13   0  -9   39.97    2.21
  13   0  -9   37.67    2.29
  13   0  -8    0.04    0.46
  13   0  -8    0.21    0.52
 -13   0   8    0.58    0.39
  13   0  -7    0.92    0.57
  13   0  -7    1.30    0.67
  13   0  -6    0.19    0.46
  13   0  -6   -0.29    0.50
  13   0  -5   43.96    2.60
  13   0  -4   -0.19    0.43
  13   0  -3   12.73    1.40
 -13   0   3   12.89    1.23
 -13   0   2    0.02    0.36
  13   0  -2   -0.06    0.49
  13   0  -1  155.64    3.93
 -13   0   1  151.88    3.88
 -13   0   0    0.04    0.32
 -13   0   0    0.55    0.40
  13  -1 -12   16.81    1.25
  13  -1 -12   15.59    1.06
  13   1 -12   16.55    1.23
  13  -1 -11  150.57    3.80
  13  -1 -11  157.68    4.12
  13   1 -11  151.24    3.97
  13   1 -10    2.86    0.63
  13  -1 -10    3.47    0.80
  13  -1 -10    2.82    0.71
  13   1 -10    2.64    0.76
 -13  -1  10    2.85    0.68
  13  -1  -9   23.67    1.65
  13   1  -9   20.91    1.60
 -13  -1   9   18.46    1.61
  13  -1  -9   20.34    1.67
  13   1  -9   18.17    1.58
  13  -1  -8    1.18    0.54
  13   1  -8    0.56    0.46
  13  -1  -8    0.08    0.49
  13   1  -8    1.20    0.56
 -13  -1   8   -0.01    0.46
  13  -1  -7    0.29    0.48
  13   1  -7    0.66    0.48
  13  -1  -7    1.29    0.58
  13   1  -7    0.55    0.52
 -13  -1   7    1.25    0.54
  13  -1  -6   19.30    1.74
  13   1  -6   19.97    1.75
 -13  -1   6   18.63    1.79
  13   1  -6   19.00    1.68
  13  -1  -5   11.71    1.38
  13   1  -5   11.12    1.38
 -13   1   5   12.12    1.28
  13   1  -5   11.88    1.31
  13  -1  -4   15.72    1.58
  13   1  -4   15.75    1.55
 -13   1   4   17.03    1.52
 -13   1   3    0.47    0.43
  13  -1  -3    1.22    0.57
  13   1  -3    0.28    0.45
 -13   1   2    3.84    0.77
  13  -1  -2    3.50    0.75
  13   1  -2    3.59    0.72
 -13   1   1    4.86    0.82
  13  -1  -1    4.36    0.76
  13   1  -1    3.97    0.65
 -13   1   0    4.10    0.68
 -13  -1   0    4.99    0.78
  13   2 -12    1.33    0.45
  13  -2 -12    0.98    0.39
 -13  -2  11  106.69    3.20
  13  -2 -11  114.07    3.33
  13   2 -11  112.65    3.26
  13   2 -10   11.62    1.09
 -13  -2  10   11.58    1.24
  13  -2 -10   11.12    1.19
  13   2 -10   11.85    1.19
  13  -2  -9    3.93    0.65
  13   2  -9    4.20    0.74
  13   2  -9    5.06    0.90
  13  -2  -9    3.99    0.73
 -13  -2   9    4.14    0.84
  13  -2  -9    4.84    0.89
  13  -2  -8    0.38    0.39
  13   2  -8    0.36    0.43
  13   2  -8   -0.26    0.50
 -13  -2   8   -0.31    0.44
  13  -2  -8    0.41    0.47
  13  -2  -7   16.51    1.51
  13   2  -7   15.45    1.50
 -13   2   7   16.84    1.45
 -13  -2   7   17.20    1.65
  13  -2  -7   15.25    1.41
  13   2  -7   17.33    1.50
  13  -2  -6   29.63    2.07
  13   2  -6   28.25    2.01
 -13   2   6   31.74    2.07
 -13  -2   6   30.34    2.23
  13  -2  -6   30.19    1.87
  13   2  -6   32.18    1.98
  13   2  -5    8.01    1.11
  13  -2  -5    6.46    1.00
 -13   2   5    7.50    1.09
 -13   2   4    1.17    0.48
  13  -2  -4    1.69    0.68
  13   2  -4    1.67    0.63
 -13   2   3    1.12    0.58
  13  -2  -3    0.57    0.44
  13   2  -3    1.67    0.57
 -13   2   2    4.60    0.87
  13  -2  -2    3.11    0.67
  13   2  -2    3.37    0.64
  13  -2  -1   23.74    1.53
 -13   2   1   23.01    1.60
 -13   2   0    0.13    0.33
 -13  -2   0    1.04    0.47
  13   3 -11    1.76    0.45
  13  -3 -11    0.76    0.41
 -13  -3  11    1.71    0.50
  13   3 -10   14.10    1.09
  13  -3 -10   13.11    1.16
 -13  -3  10   13.52    1.24
  13   3 -10   14.77    1.15
  13   3  -9    2.12    0.51
  13   3  -9    2.36    0.55
 -13  -3   9    1.98    0.62
  13  -3  -9    2.39    0.61
  13  -3  -8    8.98    0.97
  13   3  -8    8.09    1.01
 -13   3   8    8.09    0.94
  13  -3  -8    8.72    1.04
 -13  -3   8    8.17    1.11
  13   3  -8    7.95    0.92
  13  -3  -7   28.99    1.83
  13   3  -7   28.14    1.83
 -13   3   7   26.36    1.82
 -13  -3   7   27.17    1.98
  13  -3  -7   27.34    1.71
  13   3  -7   29.59    1.68
  13  -3  -6    6.24    0.95
  13   3  -6    6.77    0.95
 -13   3   6    7.37    1.03
 -13  -3   6    6.80    1.06
 -13   3   5    2.96    0.69
  13  -3  -5    4.50    0.84
  13   3  -5    3.48    0.71
 -13   3   4    0.07    0.42
  13  -3  -4    0.97    0.47
  13   3  -4    0.31    0.48
  13  -3  -3   34.60    2.04
  13   3  -3   36.02    1.87
 -13   3   3   34.29    2.08
  13  -3  -2   23.27    1.57
 -13   3   2   25.25    1.71
 -13  -3   2   23.28    1.63
 -13   3   1  271.36    5.00
 -13  -3   1  273.05    4.97
 -13  -4  10    0.41    0.28
  13   4  -9    3.10    0.52
 -13  -4   9    2.82    0.58
 -13   4   8    0.41    0.35
  13   4  -8    0.01    0.33
 -13  -4   8   -0.06    0.32
  13   4  -7    7.47    0.89
 -13   4   7    7.72    0.93
 -13  -4   7    7.92    0.99
 -13   4   6    2.64    0.63
  13   4  -6    2.61    0.61
 -13   4   5   -0.26    0.52
  13   4  -5    0.17    0.33
 -13  -4   5   -0.52    0.37
 -13  -4   5   -0.01    0.32
  13   4  -4   10.82    0.97
 -13   4   4    9.03    1.05
 -13  -4   4   10.51    0.97
 -13   4   3   11.57    1.12
 -13  -4   3   10.57    0.97
 -13   4   2  141.69    3.41
  14   0 -10    2.56    0.48
  14   0  -9   -0.08    0.35
  14   0  -8    0.31    0.28
  14   0  -8    0.52    0.34
  14   0  -7   -0.29    0.38
  14   0  -6   30.44    1.71
  14   0  -5   -0.04    0.37
  14   0  -4    2.43    0.53
  14   1  -9    2.17    0.48
  14  -1  -9    2.18    0.44
  14  -1  -8    0.30    0.30
  14   1  -8    0.08    0.30
  14  -1  -7    1.89    0.53
  14   1  -7    2.76    0.60
  14  -1  -6   33.07    1.76
  14   1  -6   33.45    1.76
  14  -1  -5   48.64    2.11
  14   1  -5   50.06    2.10
  14  -1  -4   21.23    1.34
  14   1  -4   21.83    1.31
  14   2  -8    0.64    0.34
  14  -2  -7    0.20    0.27
  14   2  -7    0.58    0.37
  14  -2  -6   -0.02    0.26
  14   2  -6    0.49    0.33
  14  -2  -5    3.00    0.56
  14   2  -5    3.34    0.54
  14  -2  -4    3.26    0.55
   0   0   0    0.00    0.00
TITL e0646_KAPSISIN in P2(1)/n
REM P2(1)/n (#14 in standard setting)
CELL 1.54184  11.437272   9.204470  13.986207  90.0000 112.0297  90.0000
ZERR    6.00   0.000181   0.000103   0.000213   0.0000   0.0018   0.0000
LATT  1
SYMM -x+1/2, y+1/2,-z+1/2
SFAC C H N O
UNIT 66.00 60.00 6.00 6.00
TREF
HKLF 4
END
_computing_structure_solution     'SHELXT 2018/2 (Sheldrick, 2018)'
_computing_structure_solution     'SHELXT 2018/2 (Sheldrick, 2018)'
_computing_structure_solution     'SHELXT 2018/2 (Sheldrick, 2018)'
;
_shelx_hkl_checksum     47980
_shelx_res_file
;
TITL e0646_kapsisin_a.res in P2(1)/n
    li.res
    created by SHELXL-2018/3 at 14:50:58 on 20-Apr-2021
REM Old TITL e0646_kapsisin_a.res in P2(1)/n
REM SHELXT solution in P2(1)/n: R1 0.171, Rweak 0.008, Alpha 0.038
REM <I/s> 2.383 for 189 systematic absences, Orientation as input
REM Formula found by SHELXT: C15 O5
CELL 1.54184 11.4373 9.2045 13.9862 90 112.03 90
ZERR 4 0.0002 0.0001 0.0002 0 0.002 0
LATT 1
SYMM 0.5-X,0.5+Y,0.5-Z
SFAC C H O
UNIT 60 64 20
L.S. 10
PLAN  20
BOND $h
HTAB
HTAB O5 O4
EQIV $1 x-1/2, -y+1/2, z-1/2
HTAB O5 O2_$1
HTAB C11B O2_$1
HTAB C12A O2_$1
list 6
fmap 2 53
ACTA
SIZE 0.30 0.25 0.20
SIMU 0.01 C11A > C15B
REM <olex2.extras>
REM <HklSrc "%.\\e0646_KAPSISIN.hkl">
REM </olex2.extras>
WGHT    0.078400    0.258800
FVAR       1.24068   0.91995
O1    3    0.592773    0.317292    0.906995    11.00000    0.04442    0.03046 =
         0.03086   -0.00063    0.00225    0.00429
O2    3    0.719172    0.165097    1.020267    11.00000    0.06734    0.03970 =
         0.04553    0.00230   -0.00360    0.01623
O3    3    0.416989    0.867432    0.768086    11.00000    0.07317    0.03042 =
         0.03689    0.00153    0.00011    0.00629
O4    3    0.349265    0.633800    0.639573    11.00000    0.04154    0.04086 =
         0.02708    0.00167    0.00304    0.00332
O5    3    0.422637    0.357732    0.714821    11.00000    0.05399    0.03326 =
         0.03220   -0.00607   -0.00338    0.00144
AFIX 147
H5A   2    0.361972    0.380320    0.663022    11.00000   -1.50000
AFIX   0
C1    1    0.684422    0.290206    1.001555    11.00000    0.04143    0.03862 =
         0.03344    0.00361    0.00391    0.00743
C2    1    0.731498    0.411839    1.070601    11.00000    0.04026    0.04513 =
         0.03117    0.00075   -0.00244    0.00275
AFIX  43
H2A   2    0.793928    0.396102    1.135298    11.00000   -1.20000
AFIX   0
C3    1    0.687480    0.546799    1.043786    11.00000    0.03845    0.03794 =
         0.03057   -0.00411    0.00343   -0.00427
AFIX  43
H3A   2    0.717941    0.622790    1.090374    11.00000   -1.20000
AFIX   0
C4    1    0.593366    0.574467    0.943279    11.00000    0.03428    0.03313 =
         0.02795   -0.00095    0.00671   -0.00243
C5    1    0.547006    0.714077    0.909890    11.00000    0.04433    0.03071 =
         0.03067   -0.00329    0.00721   -0.00302
AFIX  43
H5B   2    0.572267    0.792182    0.955223    11.00000   -1.20000
AFIX   0
C6    1    0.463796    0.735750    0.809663    11.00000    0.04424    0.02949 =
         0.03351    0.00173    0.00802    0.00078
C7    1    0.424674    0.615889    0.742045    11.00000    0.03695    0.03566 =
         0.02651    0.00082    0.00441    0.00082
C8    1    0.463208    0.475708    0.776515    11.00000    0.03634    0.03249 =
         0.02776   -0.00376    0.00543   -0.00118
C9    1    0.550124    0.456573    0.877166    11.00000    0.03470    0.02894 =
         0.02897    0.00064    0.00717    0.00116
C10   1    0.452244    0.989502    0.836486    11.00000    0.10044    0.02976 =
         0.04723   -0.00031   -0.00033    0.00728
AFIX 137
H10B  2    0.415653    1.076267    0.799159    11.00000   -1.50000
H10C  2    0.542443    0.998598    0.864752    11.00000   -1.50000
H10D  2    0.422271    0.975472    0.891400    11.00000   -1.50000
AFIX   0
PART 1 21
C11A  1    0.426418    0.656898    0.578340    21.00000    0.04702    0.07848 =
         0.03328    0.00645    0.00771   -0.00188
AFIX  23
H11A  2    0.495799    0.588214    0.598800    21.00000   -1.20000
H11B  2    0.461255    0.754337    0.589740    21.00000   -1.20000
AFIX   0
C12A  1    0.346698    0.636750    0.467442    21.00000    0.05066    0.05146 =
         0.03480   -0.00351    0.01153   -0.00296
AFIX  43
H12A  2    0.296120    0.554266    0.449743    21.00000   -1.20000
AFIX   0
C13A  1    0.341426    0.725919    0.391737    21.00000    0.04966    0.06991 =
         0.03686    0.00604    0.01740    0.01312
C14A  1    0.415434    0.863773    0.407584    21.00000    0.11771    0.07715 =
         0.08205    0.01699    0.04409   -0.00906
AFIX 137
H14A  2    0.453102    0.870756    0.356890    21.00000   -1.50000
H14B  2    0.480385    0.863960    0.475330    21.00000   -1.50000
H14C  2    0.360338    0.945127    0.400707    21.00000   -1.50000
AFIX   0
C15A  1    0.257973    0.695478    0.282481    21.00000    0.07024    0.16953 =
         0.03317    0.00426    0.01660    0.00536
AFIX 137
H15A  2    0.308261    0.688163    0.241029    21.00000   -1.50000
H15B  2    0.198125    0.772994    0.257010    21.00000   -1.50000
H15C  2    0.213889    0.605708    0.279173    21.00000   -1.50000
AFIX   0
PART 2 -21
SAME C11A > C15A
C11B  1    0.411946    0.600521    0.563468   -21.00000    0.04341    0.06012 =
         0.03944   -0.00647    0.01628    0.00226
AFIX  23
H11C  2    0.500724    0.579784    0.600430   -21.00000   -1.20000
H11D  2    0.372932    0.515912    0.522606   -21.00000   -1.20000
AFIX   0
C12B  1    0.397688    0.726243    0.496159   -21.00000    0.05586    0.06826 =
         0.04543   -0.00044    0.01416    0.00461
AFIX  43
H12B  2    0.438259    0.811199    0.527301   -21.00000   -1.20000
AFIX   0
C13B  1    0.333037    0.731623    0.395535   -21.00000    0.05836    0.07463 =
         0.04561    0.00144    0.01361    0.00698
C14B  1    0.279997    0.609850    0.320406   -21.00000    0.05570    0.09222 =
         0.05893    0.00853    0.02517    0.01280
AFIX 137
H14D  2    0.327570    0.600656    0.276911   -21.00000   -1.50000
H14E  2    0.193447    0.630179    0.278768   -21.00000   -1.50000
H14F  2    0.285031    0.520783    0.357461   -21.00000   -1.50000
AFIX   0
C15B  1    0.340068    0.873746    0.345235   -21.00000    0.07191    0.09819 =
         0.06741   -0.00781    0.01429    0.01174
AFIX 137
H15D  2    0.261923    0.925182    0.328773   -21.00000   -1.50000
H15E  2    0.355021    0.855862    0.283156   -21.00000   -1.50000
H15F  2    0.407753    0.931049    0.391619   -21.00000   -1.50000
PART 0
AFIX   0
HKLF 4
REM  e0646_kapsisin_a.res in P2(1)/n
REM wR2 = 0.1290, GooF = S = 1.061, Restrained GooF = 1.072 for all data
REM R1 = 0.0442 for 2658 Fo > 4sig(Fo) and 0.0459 for all 2826 data
REM 233 parameters refined using 152 restraints
END
WGHT      0.0784      0.2588
REM Instructions for potential hydrogen bonds
HTAB O5 O2_$1
HTAB O5 O4
HTAB C12A O2_$1
HTAB C11B O2_$1
REM Highest difference peak  0.236,  deepest hole -0.253,  1-sigma level  0.042
Q1    1   0.5938  0.5221  0.8999  11.00000  0.05    0.24
Q2    1   0.4809  0.4638  0.8348  11.00000  0.05    0.23
Q3    1   0.5238  0.4718  0.8193  11.00000  0.05    0.21
Q4    1   0.4767  0.5532  0.7560  11.00000  0.05    0.20
Q5    1   0.6260  0.5586  0.9959  11.00000  0.05    0.18
Q6    1   0.4123  0.5447  0.7684  11.00000  0.05    0.18
Q7    1   0.5240  0.7222  0.8550  11.00000  0.05    0.18
Q8    1   0.4677  0.6849  0.7681  11.00000  0.05    0.17
Q9    1   0.5075  0.6842  0.6027  11.00000  0.05    0.17
Q10   1   0.4211  0.6759  0.7812  11.00000  0.05    0.17
Q11   1   0.3560  1.0466  0.8045  11.00000  0.05    0.16
Q12   1   0.5943  0.6379  0.9198  11.00000  0.05    0.16
Q13   1   0.6835  0.3453  1.0459  11.00000  0.05    0.15
Q14   1   0.6076  0.3125  0.9638  11.00000  0.05    0.14
Q15   1   0.6227  0.7883  0.9402  11.00000  0.05    0.14
Q16   1   0.4600  1.0726  0.7791  11.00000  0.05    0.14
Q17   1   0.4267  0.9075  0.4740  11.00000  0.05    0.13
Q18   1   0.6766  0.4673  1.0644  11.00000  0.05    0.13
Q19   1   0.3354  0.8261  0.7485  11.00000  0.05    0.13
Q20   1   0.5251  0.7878  0.4353  11.00000  0.05    0.13
;
_shelx_res_checksum     76753
