# Supplementary material for: 8-Hy­droxy-6-meth­oxy-7-(3-methyl­but-2-en­yloxy)coumarin (capensine)
Source: IUCrdata. 2021 May 11;6(Pt 5):x210451. doi: 10.1107/S241431462100451X (PMC9462336; doi:10.1107/S241431462100451X)
Supplement: Supplementary file 2 [file x-06-x210451-Isup2.hkl]

data_I                                                                          
_shelx_title ' e0646_kapsisin_a.res in P2(1)/n'                                 
_shelx_refln_list_code          4                                               
_shelx_F_calc_maximum       86.35                                               
_exptl_crystal_F_000       584.00                                               
_reflns_d_resolution_high  0.7946                                               
                                                                                
loop_                                                                           
 _space_group_symop_operation_xyz                                               
 'x, y, z'                                                                      
 '-x+1/2, y+1/2, -z+1/2'                                                        
 '-x, -y, -z'                                                                   
 'x-1/2, -y-1/2, z-1/2'                                                         
                                                                                
_cell_length_a    11.4373                                                       
_cell_length_b     9.2045                                                       
_cell_length_c    13.9862                                                       
_cell_angle_alpha  90.000                                                       
_cell_angle_beta  112.030                                                       
_cell_angle_gamma  90.000                                                       
                                                                                
_shelx_F_squared_multiplier     1.000                                           
                                                                                
loop_                                                                           
 _refln_index_h                                                                 
 _refln_index_k                                                                 
 _refln_index_l                                                                 
 _refln_F_squared_calc                                                          
 _refln_F_squared_meas                                                          
 _refln_F_squared_sigma                                                         
 _refln_observed_status                                                         
   2   0   0       2677.78       2276.92         6.18 o                         
   4   0   0        350.63        337.51         3.54 o                         
   6   0   0       2122.79       2086.05        11.47 o                         
   8   0   0       1121.00       1151.04         6.33 o                         
  10   0   0         92.01         89.18         2.63 o                         
  12   0   0         39.69         44.46         1.49 o                         
   1   1   0       7374.26       6195.99         6.63 o                         
   3   1   0        909.84        815.03         8.13 o                         
   4   1   0        200.99        234.55         2.09 o                         
   5   1   0          1.50          1.57         0.29 o                         
   6   1   0         40.22         38.49         1.12 o                         
   7   1   0         70.20         84.17         1.81 o                         
   8   1   0          4.31          7.36         0.34 o                         
   9   1   0        102.46        101.42         1.61 o                         
  10   1   0          7.15          7.60         0.57 o                         
  11   1   0          0.01          0.29         0.20 o                         
  12   1   0         19.98         22.91         0.75 o                         
  13   1   0          2.59          2.94         0.33 o                         
   0   2   0       1730.35       1594.45         5.32 o                         
   1   2   0        783.02        762.47         9.85 o                         
   2   2   0        571.77        593.78         4.97 o                         
   3   2   0        423.80        439.19         2.42 o                         
   4   2   0        138.49        131.69         1.96 o                         
   5   2   0        646.13        667.83        16.51 o                         
   6   2   0          2.49          0.95         0.23 o                         
   7   2   0         19.95         19.57         0.89 o                         
   8   2   0          1.09          1.70         0.21 o                         
   9   2   0        141.38        136.75         2.98 o                         
  10   2   0          1.37          1.27         0.30 o                         
  11   2   0         84.92         81.46         1.61 o                         
  12   2   0         16.26         16.16         0.71 o                         
  13   2   0          0.83          0.33         0.30 o                         
   1   3   0       2551.83       2473.32         5.81 o                         
   2   3   0          3.45          8.87         0.64 o                         
   3   3   0        371.61        358.99         7.64 o                         
   4   3   0        248.96        283.99         1.98 o                         
   5   3   0        555.46        604.35        11.27 o                         
   6   3   0          0.22          0.67         0.21 o                         
   7   3   0         16.30         14.97         0.68 o                         
   8   3   0          0.09          0.70         0.22 o                         
   9   3   0         95.57         77.75         2.19 o                         
  10   3   0          5.52          5.84         0.43 o                         
  11   3   0         19.20         20.24         0.92 o                         
  12   3   0        139.27        142.09         2.21 o                         
   0   4   0       2686.94       2501.91         9.64 o                         
   1   4   0        352.95        371.27         2.18 o                         
   2   4   0        317.83        413.40         2.40 o                         
   3   4   0        480.84        563.93         6.33 o                         
   4   4   0       1333.09       1474.54         5.97 o                         
   5   4   0        507.14        565.98         4.27 o                         
   6   4   0        736.22        865.15         5.43 o                         
   7   4   0          7.75          6.71         0.52 o                         
   8   4   0          3.61          5.09         0.53 o                         
   9   4   0         72.48         75.64         1.92 o                         
  10   4   0         32.41         33.71         1.21 o                         
  11   4   0          4.16          5.50         0.44 o                         
  12   4   0        121.13        132.87         2.26 o                         
   1   5   0        189.44        234.68         4.35 o                         
   2   5   0       1372.88       1447.73         5.63 o                         
   3   5   0         21.67         33.98         0.81 o                         
   4   5   0         46.84         46.67         2.29 o                         
   5   5   0          0.93          4.18         0.39 o                         
   6   5   0         24.44         34.35         0.92 o                         
   7   5   0          0.99          1.13         0.26 o                         
   8   5   0         76.10         75.72         1.87 o                         
   9   5   0         43.45         42.66         1.22 o                         
  10   5   0         12.42         14.19         0.81 o                         
  11   5   0          4.07          5.48         0.44 o                         
   0   6   0        552.16        646.46         5.16 o                         
   1   6   0          7.54          9.83         0.42 o                         
   2   6   0         30.74         37.28         0.91 o                         
   3   6   0        128.88        132.98         1.75 o                         
   4   6   0         27.61         26.58         0.70 o                         
   5   6   0         90.12         92.00         1.81 o                         
   6   6   0         68.16         57.01         1.84 o                         
   7   6   0         37.84         35.33         1.22 o                         
   8   6   0         11.71         11.71         0.59 o                         
   9   6   0         69.77         74.37         1.39 o                         
  10   6   0          1.58          1.58         0.29 o                         
  11   6   0          0.54          0.40         0.14 o                         
   1   7   0        278.26        276.32         3.38 o                         
   2   7   0         13.35         10.95         0.41 o                         
   3   7   0          2.59          4.72         0.31 o                         
   4   7   0          8.28          8.99         0.38 o                         
   5   7   0         51.09         57.08         1.50 o                         
   6   7   0          3.81          3.09         0.38 o                         
   7   7   0        136.10        131.17         2.83 o                         
   8   7   0         74.09         66.56         1.37 o                         
   9   7   0          3.15          2.53         0.25 o                         
  10   7   0          0.03          0.02         0.19 o                         
   0   8   0        155.66        168.55         2.51 o                         
   1   8   0        264.04        262.61         5.02 o                         
   2   8   0        180.74        165.07         2.92 o                         
   3   8   0         35.78         37.77         0.96 o                         
   4   8   0         29.37         26.20         0.75 o                         
   5   8   0         40.93         42.15         1.12 o                         
   6   8   0         12.01          8.99         0.51 o                         
   7   8   0         12.13         10.65         0.53 o                         
   8   8   0          2.77          3.35         0.31 o                         
   9   8   0         10.67          9.79         0.47 o                         
   1   9   0          2.17          1.13         0.21 o                         
   2   9   0         85.96         87.02         1.74 o                         
   3   9   0          9.73          9.93         0.55 o                         
   4   9   0         33.20         31.94         0.86 o                         
   5   9   0         68.86         67.75         1.48 o                         
   6   9   0          8.51          7.53         0.37 o                         
   7   9   0          1.80          1.46         0.21 o                         
   8   9   0         27.78         26.38         1.16 o                         
   0  10   0         55.51         54.88         2.63 o                         
   1  10   0          7.47          9.86         0.49 o                         
   2  10   0          1.12          1.83         0.22 o                         
   3  10   0         41.16         42.66         0.97 o                         
   4  10   0         12.41         12.36         0.58 o                         
   5  10   0         71.96         75.56         1.13 o                         
   6  10   0          2.68          3.18         0.28 o                         
   1  11   0         64.05         73.31         1.33 o                         
   2  11   0         19.23         26.89         0.68 o                         
   3  11   0          0.08          0.57         0.14 o                         
   4  11   0          1.51          1.65         0.26 o                         
 -13   0   1         92.03         99.89         1.79 o                         
 -11   0   1          0.61          0.58         0.32 o                         
  -9   0   1         33.42         35.47         1.00 o                         
  -7   0   1        872.47        855.29         7.78 o                         
  -5   0   1       2424.52       2441.83        10.43 o                         
  -3   0   1       7457.01       6495.79        12.47 o                         
   1   0   1        226.01        239.46         1.59 o                         
   3   0   1       2926.32       2711.21         8.82 o                         
   5   0   1         26.65         30.22         1.31 o                         
   7   0   1       2202.27       2206.02        13.64 o                         
   9   0   1        156.83        132.44         3.90 o                         
  11   0   1         18.62         18.37         1.23 o                         
 -13   1   1          2.45          2.83         0.27 o                         
 -12   1   1          8.28          8.05         0.48 o                         
 -11   1   1        138.38        131.94         2.15 o                         
 -10   1   1         36.03         31.91         0.92 o                         
  -9   1   1         12.74         13.27         0.43 o                         
  -8   1   1          0.23          2.42         0.29 o                         
  -7   1   1         91.27         75.60         2.39 o                         
  -6   1   1        122.13        132.63         2.08 o                         
  -5   1   1        246.93        322.88        15.95 o                         
  -4   1   1          0.07          0.18         0.13 o                         
  -3   1   1       4316.95       3856.68         7.22 o                         
  -2   1   1        293.04        335.15         3.90 o                         
  -1   1   1        840.98        867.91         3.38 o                         
   0   1   1        742.32        710.40         1.31 o                         
   1   1   1        448.17        465.12         1.45 o                         
   2   1   1        116.09         87.26         1.84 o                         
   3   1   1        505.76        485.40         2.66 o                         
   4   1   1        148.25        133.85         1.67 o                         
   5   1   1        429.74        440.80         3.90 o                         
   6   1   1        174.58        185.66         2.54 o                         
   7   1   1         91.12         78.72         1.84 o                         
   8   1   1         91.43        101.03         1.38 o                         
   9   1   1        116.46        113.13         2.17 o                         
  10   1   1         43.19         42.93         1.51 o                         
  11   1   1         11.13         12.68         0.63 o                         
  12   1   1          0.41          0.77         0.21 o                         
 -13   2   1         13.02         15.20         0.72 o                         
 -12   2   1          3.82          3.90         0.41 o                         
 -11   2   1          2.01          1.47         0.28 o                         
 -10   2   1         37.93         32.06         1.01 o                         
  -9   2   1          3.45          2.03         0.22 o                         
  -8   2   1        124.52        134.16         1.73 o                         
  -7   2   1         22.39         31.44         1.06 o                         
  -6   2   1        382.79        361.13         3.21 o                         
  -5   2   1          1.86          2.51         0.20 o                         
  -4   2   1        993.05        974.04        14.18 o                         
  -3   2   1         65.31         81.00         0.87 o                         
  -2   2   1        711.73        682.43         8.68 o                         
  -1   2   1       2222.50       2138.75        21.93 o                         
   0   2   1        620.08        601.92         4.48 o                         
   1   2   1        219.32        202.73         0.97 o                         
   2   2   1       1359.87       1394.13         3.79 o                         
   3   2   1          0.04          1.47         0.14 o                         
   4   2   1        533.63        536.65         3.39 o                         
   5   2   1         54.54         41.92         1.09 o                         
   6   2   1        238.50        247.20         5.54 o                         
   7   2   1          1.81          1.91         1.48 o                         
   8   2   1          3.17          3.62         0.31 o                         
   9   2   1         36.27         35.08         1.17 o                         
  10   2   1          2.40          2.89         0.36 o                         
  11   2   1          0.06          0.03         0.24 o                         
  12   2   1          6.19          5.11         0.34 o                         
 -13   3   1        163.21        176.84         2.29 o                         
 -12   3   1         37.33         40.13         1.13 o                         
 -11   3   1         61.99         57.51         1.60 o                         
 -10   3   1          0.96          1.03         0.26 o                         
  -9   3   1         28.97         24.80         1.14 o                         
  -8   3   1          8.37          7.32         0.78 o                         
  -7   3   1          0.21          6.66         5.80 o                         
  -6   3   1         74.67         93.49         1.63 o                         
  -5   3   1       1135.34       1227.05         3.99 o                         
  -4   3   1        214.24        220.02         2.05 o                         
  -3   3   1        194.49        191.71         2.49 o                         
  -2   3   1       2491.15       2545.98        21.46 o                         
  -1   3   1        189.20        199.94         1.14 o                         
   0   3   1        905.54        981.18         4.14 o                         
   1   3   1        682.43        692.59         2.07 o                         
   2   3   1        310.33        325.40         1.62 o                         
   3   3   1       1531.89       1726.99         8.64 o                         
   4   3   1        152.15        144.53         1.84 o                         
   5   3   1         24.76         18.67         0.73 o                         
   6   3   1         56.05         46.15         1.29 o                         
   7   3   1          1.51          2.54         0.34 o                         
   8   3   1          2.52          4.33         0.38 o                         
   9   3   1        186.16        201.52         5.44 o                         
  10   3   1        115.62        113.23         2.34 o                         
  11   3   1         10.39         13.38         0.93 o                         
  12   3   1         19.07         20.68         0.94 o                         
 -12   4   1        343.63        360.39         5.76 o                         
 -11   4   1         96.84         97.18         2.37 o                         
 -10   4   1          1.95          2.25         0.41 o                         
  -9   4   1         10.30          9.65         0.90 o                         
  -8   4   1          4.03          3.98         0.38 o                         
  -7   4   1        192.66        212.14         2.29 o                         
  -6   4   1        614.22        720.19        11.94 o                         
  -5   4   1          0.06          1.22         0.21 o                         
  -4   4   1         43.89         65.18         1.23 o                         
  -3   4   1        436.35        459.78         7.61 o                         
  -2   4   1         20.50         28.85         0.76 o                         
  -1   4   1         78.61         88.06         1.05 o                         
   0   4   1        114.61        126.67         1.25 o                         
   1   4   1       5514.94       5276.57        33.72 o                         
   2   4   1        989.63       1056.69         5.15 o                         
   3   4   1        614.26        704.64         6.08 o                         
   4   4   1        215.98        266.24         2.18 o                         
   5   4   1         19.67         21.47         2.44 o                         
   6   4   1         21.94         21.16         0.80 o                         
   7   4   1         45.47         50.77         1.30 o                         
   8   4   1        164.86        153.71         2.85 o                         
   9   4   1        532.35        519.66         5.25 o                         
  10   4   1        234.30        242.54         4.20 o                         
  11   4   1        125.84        136.42         2.74 o                         
  12   4   1         15.30         15.79         0.70 o                         
 -12   5   1          4.77          5.68         0.44 o                         
 -11   5   1         69.04         75.87         1.62 o                         
 -10   5   1         12.70          9.80         0.59 o                         
  -9   5   1         16.90         16.64         0.78 o                         
  -8   5   1         22.14         20.72         0.90 o                         
  -7   5   1         91.94         90.76         2.94 o                         
  -6   5   1         74.36         77.48         1.90 o                         
  -5   5   1          1.58          5.62         0.45 o                         
  -4   5   1        171.22        182.82         2.43 o                         
  -3   5   1          3.37          3.20         0.30 o                         
  -2   5   1         30.07         24.08         1.03 o                         
  -1   5   1         44.00         36.15         0.66 o                         
   0   5   1         38.17         32.90         1.40 o                         
   1   5   1        155.33        217.15         2.49 o                         
   2   5   1        938.82        960.95         5.20 o                         
   3   5   1        355.25        344.33         3.27 o                         
   4   5   1         92.34         97.15         2.23 o                         
   5   5   1         33.47         31.90         0.80 o                         
   6   5   1         84.86         87.52         1.48 o                         
   7   5   1          3.74          4.70         0.42 o                         
   8   5   1        106.57        107.09         2.35 o                         
   9   5   1        185.11        189.68         3.07 o                         
  10   5   1         14.42         15.06         0.79 o                         
  11   5   1         13.34         13.62         0.84 o                         
 -11   6   1          2.79          2.30         0.26 o                         
 -10   6   1         34.64         36.35         1.17 o                         
  -9   6   1          6.29          6.18         0.47 o                         
  -8   6   1          3.73          3.31         0.51 o                         
  -7   6   1          2.84          1.93         0.30 o                         
  -6   6   1         10.87          8.33         0.68 o                         
  -5   6   1         23.07         24.16         0.67 o                         
  -4   6   1         18.33         14.89         0.52 o                         
  -3   6   1         86.80         78.21         1.33 o                         
  -2   6   1         12.97          9.99         0.64 o                         
  -1   6   1          5.22          6.54         0.47 o                         
   0   6   1        126.27        121.90         2.42 o                         
   1   6   1         48.48         44.54         0.98 o                         
   2   6   1        175.12        190.97         3.08 o                         
   3   6   1        142.26        138.34         1.90 o                         
   4   6   1         18.91         19.45         0.51 o                         
   5   6   1          7.82          6.58         0.31 o                         
   6   6   1         95.72         93.33         2.43 o                         
   7   6   1         12.33         13.38         0.58 o                         
   8   6   1         12.24         11.35         0.53 o                         
   9   6   1         12.44         12.96         0.75 o                         
  10   6   1          7.16          8.36         0.51 o                         
 -10   7   1          6.37          7.97         0.59 o                         
  -9   7   1         14.76         17.37         0.71 o                         
  -8   7   1         72.33         67.62         2.23 o                         
  -7   7   1        111.53        101.81         1.94 o                         
  -6   7   1          0.49          0.37         0.24 o                         
  -5   7   1          1.18          1.48         0.36 o                         
  -4   7   1         39.25         40.05         0.84 o                         
  -3   7   1        218.74        232.85         3.22 o                         
  -2   7   1        178.95        168.02         1.71 o                         
  -1   7   1        990.86        965.88        12.87 o                         
   0   7   1       1514.35       1504.60        18.51 o                         
   1   7   1        170.62        161.49         1.69 o                         
   2   7   1        106.86        126.91         1.74 o                         
   3   7   1          5.43          4.50         0.25 o                         
   4   7   1          5.07          4.47         0.25 o                         
   5   7   1         21.68         21.52         0.68 o                         
   6   7   1          5.66          6.75         0.42 o                         
   7   7   1          7.37          7.13         0.46 o                         
   8   7   1         28.36         29.05         0.83 o                         
   9   7   1         10.33          9.19         0.54 o                         
  10   7   1         16.93         17.25         0.58 o                         
  -9   8   1          5.02          5.40         0.55 o                         
  -8   8   1         18.58         15.92         0.58 o                         
  -7   8   1         26.46         22.82         0.87 o                         
  -6   8   1        189.15        171.86         2.48 o                         
  -5   8   1        273.61        244.46         3.53 o                         
  -4   8   1        420.76        412.96        20.10 o                         
  -3   8   1       1378.64       1272.69         9.83 o                         
  -2   8   1        132.55        133.99         2.33 o                         
  -1   8   1          1.84          2.12         0.25 o                         
   0   8   1        577.47        545.75        11.37 o                         
   1   8   1        794.22        747.53         5.73 o                         
   2   8   1        320.22        334.10         9.64 o                         
   3   8   1        134.27        107.21         2.19 o                         
   4   8   1        115.31         96.36         1.58 o                         
   5   8   1         70.06         55.65         1.15 o                         
   6   8   1          8.91          8.70         0.42 o                         
   7   8   1          3.05          3.70         0.29 o                         
   8   8   1         56.89         58.67         1.19 o                         
   9   8   1          7.22          7.86         0.51 o                         
  -8   9   1          0.61          0.91         0.15 o                         
  -7   9   1          1.99          1.77         0.19 o                         
  -6   9   1          0.07          0.46         0.15 o                         
  -5   9   1         75.62         80.04         2.64 o                         
  -4   9   1        108.54        115.22         3.27 o                         
  -3   9   1         76.23         68.90         1.53 o                         
  -2   9   1          4.92          4.44         0.39 o                         
  -1   9   1         93.26         92.76         1.97 o                         
   0   9   1          1.19          1.55         0.23 o                         
   1   9   1         62.97         60.50         1.33 o                         
   2   9   1         47.71         46.54         1.26 o                         
   3   9   1          4.61          3.49         0.29 o                         
   4   9   1         20.80         23.87         0.95 o                         
   5   9   1         12.41         12.04         0.50 o                         
   6   9   1          0.65          0.56         0.15 o                         
   7   9   1          8.31          7.45         0.39 o                         
   8   9   1          1.05          2.23         0.36 o                         
  -7  10   1          1.01          0.64         0.23 o                         
  -6  10   1          0.71          0.65         0.16 o                         
  -5  10   1          6.24          6.50         0.35 o                         
  -4  10   1          1.17          1.19         0.21 o                         
  -3  10   1         18.30         19.58         0.60 o                         
  -2  10   1          0.20          0.36         0.14 o                         
  -1  10   1          0.81          1.17         0.21 o                         
   0  10   1         11.35         12.24         0.72 o                         
   1  10   1         46.40         47.28         1.39 o                         
   2  10   1         28.14         26.01         0.78 o                         
   3  10   1          8.67          9.24         0.45 o                         
   4  10   1          1.47          3.12         0.27 o                         
   5  10   1         15.07         16.03         0.49 o                         
   6  10   1         12.49         11.51         0.60 o                         
  -4  11   1         60.53         65.56         1.34 o                         
  -3  11   1         13.53         15.64         0.60 o                         
  -2  11   1         35.05         43.45         1.00 o                         
  -1  11   1          2.08          1.85         0.24 o                         
   0  11   1          0.16          0.38         0.12 o                         
   1  11   1          2.25          3.63         0.27 o                         
   2  11   1          1.91          1.46         0.18 o                         
   3  11   1          3.05          3.21         0.27 o                         
 -12   0   2         10.65         11.23         0.83 o                         
 -10   0   2        374.20        344.90         5.31 o                         
  -8   0   2         29.00         37.63         1.73 o                         
  -6   0   2       1530.42       1392.84         8.51 o                         
  -4   0   2       3680.44       3704.37        10.66 o                         
   0   0   2        195.68        169.66         1.29 o                         
   2   0   2       2693.39       2565.90         7.66 o                         
   4   0   2       1517.97       1527.19         8.25 o                         
   6   0   2         47.69         43.08         1.82 o                         
   8   0   2         17.57         20.29         0.95 o                         
  10   0   2          0.02          0.36         0.35 o                         
  12   0   2          0.62          0.57         0.22 o                         
 -13   1   2          1.58          2.37         0.28 o                         
 -12   1   2          3.15          3.67         0.35 o                         
 -11   1   2        128.39        122.97         2.28 o                         
 -10   1   2         15.73         13.79         0.53 o                         
  -9   1   2         47.24         46.84         1.34 o                         
  -8   1   2         18.38         14.47         0.76 o                         
  -7   1   2          4.33          7.10         0.50 o                         
  -6   1   2         15.55         14.08         3.77 o                         
  -5   1   2        269.23        274.68         2.37 o                         
  -4   1   2       3341.21       3202.79        46.05 o                         
  -2   1   2        916.10        845.72         9.58 o                         
  -1   1   2        280.71        300.14         1.26 o                         
   0   1   2       2391.04       2260.09         4.96 o                         
   1   1   2       1030.03       1000.78        11.56 o                         
   2   1   2        325.99        292.33         1.84 o                         
   3   1   2       2509.19       2327.94        26.30 o                         
   4   1   2         65.60         77.41         3.50 o                         
   5   1   2         93.13        106.13         1.81 o                         
   6   1   2          4.54          4.30         0.86 o                         
   7   1   2          0.84          0.44         0.18 o                         
   8   1   2         50.14         54.54         1.39 o                         
   9   1   2          5.97          6.12         0.60 o                         
  10   1   2         41.03         47.72         1.60 o                         
  11   1   2          1.79          2.02         0.31 o                         
  12   1   2          8.29          9.69         0.51 o                         
 -13   2   2          1.38          2.36         0.27 o                         
 -12   2   2         10.52         12.30         0.71 o                         
 -11   2   2          3.13          3.00         0.38 o                         
 -10   2   2          3.09          2.98         0.31 o                         
  -9   2   2         42.51         38.68         0.82 o                         
  -8   2   2          2.70          4.54         0.33 o                         
  -7   2   2          3.21          2.40         0.33 o                         
  -6   2   2          0.05         -0.13         0.19 o                         
  -5   2   2        194.83        202.50         2.46 o                         
  -4   2   2        282.39        259.34         4.03 o                         
  -3   2   2        933.90        862.35         3.04 o                         
  -2   2   2         35.73         30.81         0.47 o                         
  -1   2   2       2314.64       2164.33        11.22 o                         
   0   2   2        380.06        359.72         1.73 o                         
   1   2   2       1910.49       1775.34         2.84 o                         
   2   2   2        771.78        744.62         2.49 o                         
   3   2   2       2533.65       2485.60        10.85 o                         
   4   2   2        182.55        185.67         2.11 o                         
   5   2   2         67.72         64.16         1.42 o                         
   6   2   2         69.44         62.66         2.19 o                         
   7   2   2          0.26          0.93         0.24 o                         
   8   2   2        127.16        122.69         2.34 o                         
   9   2   2          7.23          6.89         0.64 o                         
  10   2   2         11.25          9.69         0.69 o                         
  11   2   2         20.66         22.07         0.89 o                         
  12   2   2          0.42          0.28         0.14 o                         
 -13   3   2         14.12         15.53         0.61 o                         
 -12   3   2         83.53         92.51         1.82 o                         
 -11   3   2          4.41          6.33         0.52 o                         
 -10   3   2          0.01          0.87         0.27 o                         
  -9   3   2          9.78          9.44         0.49 o                         
  -8   3   2          6.61          7.02         0.48 o                         
  -7   3   2        387.16        426.80        15.33 o                         
  -6   3   2       1090.04       1241.30        23.11 o                         
  -5   3   2         77.43         67.29         0.78 o                         
  -4   3   2        146.39        170.51         2.91 o                         
  -3   3   2       1025.55       1000.82         5.96 o                         
  -2   3   2         18.83         16.84         0.28 o                         
  -1   3   2        708.12        668.72         1.42 o                         
   0   3   2        285.13        285.97         1.22 o                         
   1   3   2       1131.69       1127.18         9.02 o                         
   2   3   2        795.70        830.68         3.09 o                         
   3   3   2       1227.08       1192.30         5.01 o                         
   4   3   2          2.35          1.57         0.24 o                         
   5   3   2         68.25         82.41         3.25 o                         
   6   3   2        162.70        184.89        11.70 o                         
   7   3   2          8.51          9.55         0.43 o                         
   8   3   2        222.90        232.42         4.59 o                         
   9   3   2        139.20        142.94         2.73 o                         
  10   3   2        458.15        497.03         5.53 o                         
  11   3   2          0.93          0.99         0.29 o                         
  12   3   2          0.01          0.07         0.16 o                         
 -13   4   2         85.68         92.05         2.22 o                         
 -12   4   2         39.90         42.08         0.95 o                         
 -11   4   2         24.97         26.02         0.93 o                         
 -10   4   2          3.45          2.98         0.41 o                         
  -9   4   2         15.10         13.47         0.85 o                         
  -8   4   2          1.57          2.41         0.29 o                         
  -7   4   2         37.48         34.87         1.00 o                         
  -6   4   2        326.39        343.61        12.76 o                         
  -5   4   2       1493.71       1701.91        12.93 o                         
  -4   4   2        688.86        781.63         8.89 o                         
  -3   4   2        397.18        434.95         2.98 o                         
  -2   4   2       1176.82       1175.31         5.30 o                         
  -1   4   2         10.03         19.05         1.27 o                         
   0   4   2         68.37         78.08         1.47 o                         
   1   4   2         88.41        118.01         1.89 o                         
   2   4   2        229.39        246.18         2.29 o                         
   3   4   2       1771.37       1957.14         5.89 o                         
   4   4   2        412.10        405.50         3.79 o                         
   5   4   2          2.18          3.52         1.70 o                         
   6   4   2         50.80         51.30         1.00 o                         
   7   4   2         20.55         15.27         0.71 o                         
   8   4   2        280.85        281.66         5.85 o                         
   9   4   2        814.51        849.18        20.20 o                         
  10   4   2         55.62         56.20         1.48 o                         
  11   4   2         42.07         45.52         0.91 o                         
 -12   5   2         15.74         18.09         0.64 o                         
 -11   5   2         22.36         20.54         0.75 o                         
 -10   5   2         10.53         10.62         0.69 o                         
  -9   5   2         26.34         32.11         1.27 o                         
  -8   5   2          1.54          1.97         0.44 o                         
  -7   5   2          4.22          4.09         0.35 o                         
  -6   5   2         96.24         89.34         1.99 o                         
  -5   5   2        443.24        446.78        12.47 o                         
  -4   5   2        175.13        211.21         5.07 o                         
  -3   5   2         18.29         25.26         1.00 o                         
  -2   5   2        228.35        260.59         2.67 o                         
  -1   5   2          0.00         -0.03         0.13 o                         
   0   5   2        132.18        135.67         1.50 o                         
   1   5   2         31.66         29.27         0.72 o                         
   2   5   2        296.66        302.35         3.00 o                         
   3   5   2          4.77          9.86         0.47 o                         
   4   5   2         53.88         58.00         5.73 o                         
   5   5   2        143.90        150.32         2.22 o                         
   6   5   2         21.69         20.64         0.60 o                         
   7   5   2         16.19         11.44         0.63 o                         
   8   5   2         99.50        107.29         3.19 o                         
   9   5   2         39.39         39.90         1.36 o                         
  10   5   2          0.05          0.10         0.17 o                         
  11   5   2         37.95         40.89         2.13 o                         
 -11   6   2          7.28          8.38         0.40 o                         
 -10   6   2          0.25          0.58         0.17 o                         
  -9   6   2          3.59          4.94         0.41 o                         
  -8   6   2          1.27          2.13         0.26 o                         
  -7   6   2          9.44          6.34         0.59 o                         
  -6   6   2         41.96         42.25         1.17 o                         
  -5   6   2         26.47         28.12         1.19 o                         
  -4   6   2         34.65         33.42         0.81 o                         
  -3   6   2          1.12          1.49         0.18 o                         
  -2   6   2        314.98        339.39        26.26 o                         
  -1   6   2         76.21         86.66         2.21 o                         
   0   6   2         19.82         15.36         0.57 o                         
   1   6   2         15.99         25.06         0.75 o                         
   2   6   2          0.02          0.24         0.15 o                         
   3   6   2        215.01        236.73         2.60 o                         
   4   6   2          8.30         11.54         0.39 o                         
   5   6   2          4.66          4.60         0.28 o                         
   6   6   2          0.05          0.14         0.17 o                         
   7   6   2        129.29        127.58         1.91 o                         
   8   6   2          1.75          2.55         0.29 o                         
   9   6   2          1.60          1.83         0.25 o                         
  10   6   2          0.01         -0.13         0.13 o                         
 -11   7   2          0.01          0.10         0.14 o                         
 -10   7   2          0.02          0.23         0.15 o                         
  -9   7   2          1.12          1.70         0.28 o                         
  -8   7   2         38.93         35.24         1.09 o                         
  -7   7   2         51.99         49.02         1.57 o                         
  -6   7   2          0.86          1.32         0.44 o                         
  -5   7   2          0.26          2.59         1.03 o                         
  -4   7   2        165.05        163.23         4.25 o                         
  -3   7   2         36.02         37.01         0.95 o                         
  -2   7   2        397.61        400.73         3.86 o                         
  -1   7   2        532.52        516.63        10.14 o                         
   0   7   2        428.79        438.67         5.18 o                         
   1   7   2         21.85         25.45         0.48 o                         
   2   7   2          4.44          3.29         0.20 o                         
   3   7   2         69.69         71.02         0.89 o                         
   4   7   2        205.27        173.83         3.54 o                         
   5   7   2         46.37         43.35         1.10 o                         
   6   7   2        147.97        138.82         2.13 o                         
   7   7   2         84.74         84.74         2.11 o                         
   8   7   2          1.74          1.80         0.24 o                         
   9   7   2          1.16          0.92         0.20 o                         
 -10   8   2          5.43          6.54         0.59 o                         
  -9   8   2          5.59          5.84         0.28 o                         
  -8   8   2         26.30         23.92         0.81 o                         
  -7   8   2         28.15         23.78         0.89 o                         
  -6   8   2        220.99        202.18         3.25 o                         
  -5   8   2        134.86        134.16         3.22 o                         
  -4   8   2        301.02        273.14         4.59 o                         
  -3   8   2        594.95        600.59        12.75 o                         
  -2   8   2          0.08         -0.08         0.28 o                         
  -1   8   2        249.06        266.98         6.56 o                         
   0   8   2        906.78        838.21        15.32 o                         
   1   8   2        529.98        522.91        13.70 o                         
   2   8   2        300.50        255.56         5.13 o                         
   3   8   2        495.39        434.64         5.92 o                         
   4   8   2        203.80        172.13         2.41 o                         
   5   8   2         55.75         46.21         0.95 o                         
   6   8   2         57.44         57.19         1.35 o                         
   7   8   2         22.06         19.44         0.63 o                         
   8   8   2         73.99         72.25         1.34 o                         
  -8   9   2          6.82          7.28         0.31 o                         
  -7   9   2          8.81         10.81         0.41 o                         
  -6   9   2          3.59          4.69         0.32 o                         
  -5   9   2         43.88         45.72         1.07 o                         
  -4   9   2         45.06         46.82         1.27 o                         
  -3   9   2          0.00          0.48         0.17 o                         
  -2   9   2         26.59         25.84         0.86 o                         
  -1   9   2          1.10          1.32         0.26 o                         
   0   9   2          2.70          2.28         0.37 o                         
   1   9   2         27.05         30.07         0.94 o                         
   2   9   2         29.81         27.78         0.79 o                         
   3   9   2         24.56         17.34         0.63 o                         
   4   9   2          0.65          0.32         0.15 o                         
   5   9   2          9.53         11.58         0.52 o                         
   6   9   2         13.66         14.82         0.51 o                         
   7   9   2          7.04          6.63         0.40 o                         
  -7  10   2          0.08         -0.10         0.22 o                         
  -6  10   2          5.96          5.18         0.32 o                         
  -5  10   2          0.79          0.42         0.16 o                         
  -4  10   2          0.92          0.70         0.16 o                         
  -3  10   2          0.67          1.44         0.25 o                         
  -2  10   2         16.37         13.99         0.50 o                         
  -1  10   2         28.47         29.03         0.91 o                         
   0  10   2          7.24          8.75         0.60 o                         
   1  10   2         28.01         26.18         1.01 o                         
   2  10   2          9.28         12.42         0.60 o                         
   3  10   2         14.96         15.28         0.63 o                         
   4  10   2          5.18          4.68         0.26 o                         
   5  10   2          0.14          0.36         0.11 o                         
  -4  11   2          4.51          6.80         0.45 o                         
  -3  11   2         19.04         20.73         0.85 o                         
  -2  11   2          3.35          1.77         0.23 o                         
  -1  11   2          7.54         10.18         0.43 o                         
   0  11   2          1.86          2.79         0.22 o                         
   1  11   2          3.33          2.82         0.20 o                         
   2  11   2          0.00         -0.10         0.11 o                         
   3  11   2         20.98         21.84         0.76 o                         
 -13   0   3          7.34          8.33         0.60 o                         
 -11   0   3        136.60        134.96         2.99 o                         
  -9   0   3        314.58        302.79         3.33 o                         
  -7   0   3         86.01         85.18         2.26 o                         
  -5   0   3        218.12        202.97         2.79 o                         
  -1   0   3       1296.10       1264.88         4.30 o                         
   1   0   3         12.42         11.32         0.47 o                         
   3   0   3       3665.19       3756.44        11.85 o                         
   5   0   3       1611.33       1683.57        10.49 o                         
   7   0   3          1.60          1.50         0.37 o                         
   9   0   3         12.67          8.17         1.20 o                         
  11   0   3         24.06         22.39         1.72 o                         
 -13   1   3          0.31          0.40         0.18 o                         
 -12   1   3         17.23         15.92         0.83 o                         
 -11   1   3         30.59         30.94         0.81 o                         
 -10   1   3         26.01         24.96         0.70 o                         
  -9   1   3          2.73          1.84         0.28 o                         
  -8   1   3         39.53         40.57         1.21 o                         
  -7   1   3         55.68         68.33         1.59 o                         
  -6   1   3         90.51         83.26         1.43 o                         
  -5   1   3       1136.59       1133.22        17.76 o                         
  -4   1   3       3298.60       3214.24         7.56 o                         
  -3   1   3       6041.32       5523.64        21.52 o                         
  -2   1   3        212.88        257.96         0.89 o                         
  -1   1   3       3092.69       3139.39         4.78 o                         
   0   1   3       1503.10       1441.91         8.32 o                         
   1   1   3        426.75        426.38         3.60 o                         
   2   1   3        272.02        279.19         2.10 o                         
   3   1   3       1006.09       1065.70        18.43 o                         
   4   1   3        325.11        393.25         3.16 o                         
   5   1   3          0.01          1.80         0.29 o                         
   6   1   3         14.66         13.82         0.79 o                         
   7   1   3          8.34          8.47         0.53 o                         
   8   1   3          0.06          0.07         0.31 o                         
   9   1   3         13.87         17.30         0.96 o                         
  10   1   3          2.92          2.89         0.51 o                         
  11   1   3         54.46         54.58         1.65 o                         
  12   1   3         33.53         35.74         1.01 o                         
 -13   2   3          0.68          0.70         0.19 o                         
 -12   2   3         12.49         13.77         0.68 o                         
 -11   2   3          3.10          3.29         0.34 o                         
 -10   2   3         10.54         10.98         0.59 o                         
  -9   2   3          1.88          3.08         0.29 o                         
  -8   2   3         82.69         76.64         1.49 o                         
  -7   2   3         54.56         57.89         1.31 o                         
  -6   2   3        255.28        255.80         4.77 o                         
  -5   2   3        470.57        493.87         3.50 o                         
  -4   2   3        122.75        130.70         1.83 o                         
  -3   2   3        255.27        255.59         4.53 o                         
  -2   2   3       1263.40       1275.74         9.12 o                         
  -1   2   3         64.38         67.31         0.49 o                         
   0   2   3       3341.41       3238.25         8.63 o                         
   1   2   3       1160.70       1158.99        11.81 o                         
   2   2   3         29.85         20.20         0.46 o                         
   3   2   3         22.88         25.88         0.73 o                         
   4   2   3        102.77        112.35         1.74 o                         
   5   2   3          0.90          1.96         0.56 o                         
   6   2   3        672.75        616.25        15.89 o                         
   7   2   3          3.77          3.60         0.32 o                         
   8   2   3         89.86         80.71         3.64 o                         
   9   2   3         54.38         49.50         2.50 o                         
  10   2   3          3.06          3.71         0.44 o                         
  11   2   3         12.34         13.03         0.66 o                         
  12   2   3          1.20          2.09         0.37 o                         
 -13   3   3         21.51         22.78         0.75 o                         
 -12   3   3          0.24          0.80         0.26 o                         
 -11   3   3          3.91          5.09         0.46 o                         
 -10   3   3          0.00          0.07         0.21 o                         
  -9   3   3          5.70          6.80         0.37 o                         
  -8   3   3         18.76         15.30         0.53 o                         
  -7   3   3         93.68         88.84         1.92 o                         
  -6   3   3         41.64         38.05         0.90 o                         
  -5   3   3         14.35         13.36         0.56 o                         
  -4   3   3         16.17         17.24         0.39 o                         
  -3   3   3         43.02         43.59         0.69 o                         
  -2   3   3          2.90          2.97         0.20 o                         
  -1   3   3        268.84        260.34         1.35 o                         
   0   3   3          1.91          1.04         0.35 o                         
   1   3   3        465.51        452.94         4.16 o                         
   2   3   3        182.43        240.46         2.26 o                         
   3   3   3        145.54        173.14         2.74 o                         
   4   3   3        390.65        371.05        12.93 o                         
   5   3   3          0.70          1.44         0.30 o                         
   6   3   3          0.57          1.49         0.36 o                         
   7   3   3         18.31         17.16         0.61 o                         
   8   3   3         66.12         64.53         1.61 o                         
   9   3   3        230.57        229.50         4.43 o                         
  10   3   3         57.39         58.31         1.55 o                         
  11   3   3          3.11          2.92         0.30 o                         
 -13   4   3          7.47          7.16         0.48 o                         
 -12   4   3         39.46         37.27         0.95 o                         
 -11   4   3         19.76         17.57         0.79 o                         
 -10   4   3          0.00          0.50         0.25 o                         
  -9   4   3        247.98        246.39         3.58 o                         
  -8   4   3        252.80        243.93         2.74 o                         
  -7   4   3        111.12        117.15         1.63 o                         
  -6   4   3         30.21         42.21         1.41 o                         
  -5   4   3          3.40          2.07         0.34 o                         
  -4   4   3        229.22        301.25         8.05 o                         
  -3   4   3        250.42        258.26         5.43 o                         
  -2   4   3          1.14          4.83         0.50 o                         
  -1   4   3       1232.17       1542.22         5.80 o                         
   0   4   3         23.89         27.98         2.14 o                         
   1   4   3       1192.28       1308.57        21.91 o                         
   2   4   3        256.42        337.88         6.54 o                         
   3   4   3       1311.75       1380.92         9.78 o                         
   4   4   3         11.62         14.08         3.22 o                         
   5   4   3          4.70          6.21         0.45 o                         
   6   4   3          3.41          5.85         0.32 o                         
   7   4   3        353.52        349.96         6.57 o                         
   8   4   3         33.22         36.19         1.07 o                         
   9   4   3        286.66        305.25         4.48 o                         
  10   4   3        114.45        121.55         2.03 o                         
  11   4   3         66.67         74.37         1.45 o                         
 -12   5   3          2.37          2.45         0.23 o                         
 -11   5   3         29.22         26.99         0.89 o                         
 -10   5   3         10.72          9.80         0.69 o                         
  -9   5   3         92.59         89.37         2.27 o                         
  -8   5   3         55.14         55.48         1.82 o                         
  -7   5   3         10.70         12.16         0.61 o                         
  -6   5   3          3.59          2.84         0.33 o                         
  -5   5   3        124.03        138.89         1.92 o                         
  -4   5   3         52.54         59.93         1.85 o                         
  -3   5   3          6.63          4.04         0.32 o                         
  -2   5   3        667.17        784.66         6.39 o                         
  -1   5   3        499.25        550.50         6.94 o                         
   0   5   3         96.83        133.27         1.80 o                         
   1   5   3         46.33         35.03         1.06 o                         
   2   5   3        127.59        119.15         1.89 o                         
   3   5   3        231.17        199.21         2.65 o                         
   4   5   3         47.13         51.58         1.09 o                         
   5   5   3        274.24        265.54         5.12 o                         
   6   5   3        281.89        287.21         5.16 o                         
   7   5   3         57.36         61.13         1.50 o                         
   8   5   3          0.23          0.31         0.27 o                         
   9   5   3         15.93         13.73         0.75 o                         
  10   5   3         40.24         40.08         0.88 o                         
 -12   6   3         18.96         22.89         1.16 o                         
 -11   6   3         15.37         14.70         0.67 o                         
 -10   6   3          0.69          0.95         0.29 o                         
  -9   6   3          6.34          5.21         0.50 o                         
  -8   6   3         28.50         32.72         1.10 o                         
  -7   6   3          2.18          2.33         0.34 o                         
  -6   6   3         15.91         17.44         1.14 o                         
  -5   6   3          2.36          4.55         0.52 o                         
  -4   6   3        244.46        275.23         3.01 o                         
  -3   6   3         21.42         24.18         0.74 o                         
  -2   6   3          0.10          0.24         0.15 o                         
  -1   6   3         36.01         39.24         1.13 o                         
   0   6   3        657.88        646.63         4.66 o                         
   1   6   3          0.85          1.15         0.31 o                         
   2   6   3          4.38          6.38         0.60 o                         
   3   6   3          0.18          0.71         0.14 o                         
   4   6   3         70.58         76.13         1.00 o                         
   5   6   3         68.62         65.61         1.07 o                         
   6   6   3         36.82         37.49         0.91 o                         
   7   6   3         32.42         33.27         0.89 o                         
   8   6   3         10.85         12.27         0.71 o                         
   9   6   3          2.24          2.64         0.27 o                         
  10   6   3         14.62         14.35         0.66 o                         
 -11   7   3         21.39         19.58         0.79 o                         
 -10   7   3         51.88         53.58         1.21 o                         
  -9   7   3         27.95         27.16         1.41 o                         
  -8   7   3          4.12          5.29         0.52 o                         
  -7   7   3          1.46          1.25         0.31 o                         
  -6   7   3         58.24         51.58         2.02 o                         
  -5   7   3         29.16         26.91         2.01 o                         
  -4   7   3        106.68        120.01         3.56 o                         
  -3   7   3        117.11        117.32         1.64 o                         
  -2   7   3        927.38        913.55        17.66 o                         
  -1   7   3          5.86          5.58         0.26 o                         
   0   7   3         15.47         14.09         0.39 o                         
   1   7   3         16.91         18.29         0.43 o                         
   2   7   3         38.80         44.96         0.72 o                         
   3   7   3          1.56          2.45         0.23 o                         
   4   7   3        136.63        114.97         1.50 o                         
   5   7   3         19.80         18.19         0.56 o                         
   6   7   3          9.04          9.98         0.46 o                         
   7   7   3          0.98          1.26         0.19 o                         
   8   7   3          0.33          0.71         0.18 o                         
   9   7   3          0.24          0.24         0.12 o                         
 -10   8   3         14.08         14.88         0.93 o                         
  -9   8   3          0.58          0.64         0.22 o                         
  -8   8   3         20.96         23.61         0.81 o                         
  -7   8   3          0.14          1.03         0.29 o                         
  -6   8   3         26.40         26.61         1.00 o                         
  -5   8   3         97.21         93.44         2.67 o                         
  -4   8   3        237.48        240.70         5.22 o                         
  -3   8   3          9.69          9.53         0.61 o                         
  -2   8   3        214.20        216.89         6.22 o                         
  -1   8   3         90.22         82.06         2.62 o                         
   0   8   3          0.55          0.44         0.21 o                         
   1   8   3          0.02          0.43         0.17 o                         
   2   8   3          6.78          5.76         0.38 o                         
   3   8   3          2.81          2.34         0.23 o                         
   4   8   3         10.36          8.38         0.37 o                         
   5   8   3          0.16          0.55         0.16 o                         
   6   8   3         20.83         18.26         0.54 o                         
   7   8   3         26.64         26.47         0.62 o                         
   8   8   3          7.07          5.42         0.35 o                         
  -8   9   3         50.98         54.45         0.96 o                         
  -7   9   3         37.29         38.57         0.89 o                         
  -6   9   3         22.06         25.46         0.69 o                         
  -5   9   3         36.74         38.02         1.00 o                         
  -4   9   3          2.27          3.71         0.35 o                         
  -3   9   3         15.63         16.41         0.62 o                         
  -2   9   3          6.79          8.56         0.45 o                         
  -1   9   3          1.38          1.54         0.22 o                         
   0   9   3         75.99         69.49         1.56 o                         
   1   9   3         42.65         37.21         0.97 o                         
   2   9   3          8.99          8.89         0.46 o                         
   3   9   3          0.69          1.01         0.21 o                         
   4   9   3          2.54          3.00         0.27 o                         
   5   9   3         45.10         39.69         0.90 o                         
   6   9   3          7.61          8.42         0.49 o                         
   7   9   3          0.05         -0.10         0.15 o                         
  -7  10   3          0.96          0.72         0.18 o                         
  -6  10   3          2.75          2.99         0.26 o                         
  -5  10   3          9.56         11.72         0.46 o                         
  -4  10   3          0.28          0.84         0.18 o                         
  -3  10   3          8.35         10.37         0.42 o                         
  -2  10   3          0.52          0.73         0.16 o                         
  -1  10   3          0.31          0.41         0.21 o                         
   0  10   3         24.76         27.56         0.87 o                         
   1  10   3          1.75          1.90         0.27 o                         
   2  10   3        107.96        113.89         1.96 o                         
   3  10   3          1.19          1.65         0.19 o                         
   4  10   3          3.96          2.74         0.24 o                         
   5  10   3          1.87          4.03         0.38 o                         
  -4  11   3         25.61         31.81         0.91 o                         
  -3  11   3          0.14          0.17         0.15 o                         
  -2  11   3         10.38         12.76         0.68 o                         
  -1  11   3          5.68          6.52         0.33 o                         
   0  11   3          0.33          0.12         0.10 o                         
   1  11   3          0.15          0.06         0.11 o                         
   2  11   3         71.14         75.97         1.72 o                         
 -14   0   4          0.83          1.58         0.34 o                         
 -12   0   4         11.92         12.78         0.74 o                         
 -10   0   4        110.75         89.62         2.58 o                         
  -8   0   4         62.83         69.10         2.16 o                         
  -6   0   4        770.23        725.96         5.74 o                         
  -4   0   4       4506.76       4260.62        11.26 o                         
  -2   0   4       2161.12       2396.00        38.46 o                         
   0   0   4        356.79        422.55         5.97 o                         
   2   0   4        444.06        405.31         2.50 o                         
   4   0   4       6202.43       6014.31        18.53 o                         
   6   0   4         53.95         51.85         1.71 o                         
   8   0   4         33.23         35.98         2.43 o                         
  10   0   4        112.37        132.26         2.63 o                         
 -14   1   4         14.62         13.99         0.61 o                         
 -13   1   4         12.54         10.53         0.58 o                         
 -12   1   4          9.72         11.57         0.51 o                         
 -11   1   4          0.61          0.92         0.18 o                         
 -10   1   4         68.16         62.27         1.26 o                         
  -9   1   4          0.46          0.15         0.14 o                         
  -8   1   4        154.87        155.16         2.29 o                         
  -7   1   4         31.70         41.51         3.94 o                         
  -6   1   4          2.23         12.53         6.85 o                         
  -5   1   4        120.99        128.24         1.27 o                         
  -4   1   4        125.03        107.38         1.53 o                         
  -3   1   4         94.26        116.38         1.01 o                         
  -2   1   4        179.46        192.26         2.25 o                         
  -1   1   4        825.61        812.19         2.80 o                         
   0   1   4        194.31        169.41         1.09 o                         
   1   1   4        204.50        227.26         1.66 o                         
   2   1   4       1432.37       1373.39         8.40 o                         
   3   1   4        437.35        456.56         5.34 o                         
   4   1   4         79.22         77.25         1.50 o                         
   5   1   4         74.57        120.38        30.95 o                         
   6   1   4        892.16        932.34         5.12 o                         
   7   1   4         53.22         56.42         1.34 o                         
   8   1   4          0.22          0.08         0.31 o                         
   9   1   4          4.72          5.96         0.57 o                         
  10   1   4          8.63          8.54         0.52 o                         
  11   1   4         54.22         53.28         1.45 o                         
 -14   2   4          3.00          2.12         0.36 o                         
 -13   2   4          2.22          0.96         0.22 o                         
 -12   2   4          3.72          3.83         0.34 o                         
 -11   2   4         35.73         33.63         0.92 o                         
 -10   2   4          0.02          0.27         0.20 o                         
  -9   2   4         11.46         10.95         0.56 o                         
  -8   2   4          0.25          0.45         0.15 o                         
  -7   2   4        184.19        160.67         3.62 o                         
  -6   2   4        324.04        311.85         2.72 o                         
  -5   2   4        189.54        181.51         1.49 o                         
  -4   2   4        277.46        294.99         8.10 o                         
  -3   2   4        143.53        123.09         1.12 o                         
  -2   2   4        640.84        647.61         2.32 o                         
  -1   2   4        445.96        500.43         1.65 o                         
   0   2   4         81.11         70.45         3.69 o                         
   1   2   4       1969.99       1811.01        19.02 o                         
   2   2   4         80.21         87.13         1.24 o                         
   3   2   4        646.08        653.66         3.91 o                         
   4   2   4        211.58        200.84         4.78 o                         
   5   2   4          0.19          2.25         0.85 o                         
   6   2   4         11.90         12.47         0.62 o                         
   7   2   4        183.89        182.98         4.11 o                         
   8   2   4          6.05          7.75         0.66 o                         
   9   2   4          2.54          3.35         0.38 o                         
  10   2   4          0.10          0.25         0.22 o                         
  11   2   4         14.05         14.52         0.60 o                         
 -13   3   4          0.21          0.28         0.17 o                         
 -12   3   4          4.96          3.89         0.38 o                         
 -11   3   4          0.05          0.24         0.18 o                         
 -10   3   4          8.37          8.87         0.72 o                         
  -9   3   4          3.55          4.63         0.55 o                         
  -8   3   4        306.59        326.25         2.14 o                         
  -7   3   4          3.93          2.84         0.27 o                         
  -6   3   4         14.44         19.79         0.61 o                         
  -5   3   4        442.78        432.24         2.41 o                         
  -4   3   4         14.64         13.53         0.33 o                         
  -3   3   4        195.65        220.86         3.21 o                         
  -2   3   4         61.69         75.00         1.03 o                         
  -1   3   4       1513.31       1585.70        12.61 o                         
   0   3   4        402.42        454.06         2.96 o                         
   1   3   4        204.56        230.11         1.39 o                         
   2   3   4         50.86         32.36         0.88 o                         
   3   3   4          6.67          6.55         1.51 o                         
   4   3   4         40.53         50.52         3.16 o                         
   5   3   4        149.88        150.81         9.08 o                         
   6   3   4        289.18        306.19         4.80 o                         
   7   3   4          0.26          1.16         0.31 o                         
   8   3   4          0.93          2.49         0.63 o                         
   9   3   4         45.14         47.96         1.27 o                         
  10   3   4         10.57         10.58         0.62 o                         
  11   3   4         19.91         18.86         0.75 o                         
 -13   4   4          5.49          6.65         0.37 o                         
 -12   4   4          1.16          1.46         0.25 o                         
 -11   4   4         10.55          8.50         0.63 o                         
 -10   4   4         27.97         30.02         1.54 o                         
  -9   4   4        199.88        204.47         2.50 o                         
  -8   4   4          0.05          0.62         0.20 o                         
  -7   4   4          0.64          2.44         0.33 o                         
  -6   4   4         11.57         10.78         0.60 o                         
  -5   4   4        101.36        103.40         3.68 o                         
  -4   4   4        138.29        155.68         1.39 o                         
  -3   4   4          1.83          0.37         0.09 o                         
  -2   4   4       1863.84       2074.46        34.99 o                         
  -1   4   4        340.03        387.79         8.45 o                         
   0   4   4        627.82        754.47        11.08 o                         
   1   4   4        722.18        772.93        14.78 o                         
   2   4   4          0.66          2.09         0.25 o                         
   3   4   4        106.28        105.64         2.49 o                         
   4   4   4        134.07        129.23         3.85 o                         
   5   4   4        274.89        262.62         3.15 o                         
   6   4   4        864.39        886.36        12.72 o                         
   7   4   4        684.40        707.00         5.22 o                         
   8   4   4        220.39        229.84         2.56 o                         
   9   4   4         13.25         15.41         0.74 o                         
  10   4   4         24.89         28.50         0.88 o                         
 -12   5   4          7.61          9.49         0.44 o                         
 -11   5   4          0.57          0.44         0.18 o                         
 -10   5   4         26.78         27.11         0.96 o                         
  -9   5   4         28.09         28.60         1.04 o                         
  -8   5   4          0.26          0.32         0.22 o                         
  -7   5   4         50.17         45.31         1.30 o                         
  -6   5   4         58.15         56.67         1.24 o                         
  -5   5   4          0.46          3.17         0.69 o                         
  -4   5   4         87.06         90.78         1.54 o                         
  -3   5   4         25.77         30.24         1.26 o                         
  -2   5   4        457.16        537.20         9.48 o                         
  -1   5   4        437.62        468.65         4.00 o                         
   0   5   4         74.14        102.43         1.73 o                         
   1   5   4        179.30        171.48         3.02 o                         
   2   5   4         82.09         67.01         1.54 o                         
   3   5   4          0.44          1.13         0.25 o                         
   4   5   4         57.38         65.97         0.95 o                         
   5   5   4        470.92        485.97         5.25 o                         
   6   5   4        901.22        865.55        14.99 o                         
   7   5   4         20.19         19.79         0.71 o                         
   8   5   4          0.00          0.33         0.24 o                         
   9   5   4          8.06          8.51         0.37 o                         
  10   5   4          0.35          0.15         0.16 o                         
 -12   6   4          0.67          0.83         0.22 o                         
 -11   6   4          4.81          4.48         0.37 o                         
 -10   6   4          5.51          5.30         0.58 o                         
  -9   6   4          0.16          0.20         0.21 o                         
  -8   6   4          7.14          5.93         0.49 o                         
  -7   6   4         10.83          9.49         0.61 o                         
  -6   6   4          2.96          3.10         0.36 o                         
  -5   6   4          1.93          0.87         0.26 o                         
  -4   6   4        118.75        105.70         2.19 o                         
  -3   6   4        212.95        206.34         7.75 o                         
  -2   6   4         73.91         88.72         1.67 o                         
  -1   6   4          4.77          5.83         0.38 o                         
   0   6   4         37.04         31.17         1.05 o                         
   1   6   4         77.70         68.18         0.86 o                         
   2   6   4         92.64         99.33         0.95 o                         
   3   6   4         88.68         91.84         1.05 o                         
   4   6   4         73.60         73.05         1.06 o                         
   5   6   4         69.05         61.69         1.18 o                         
   6   6   4          1.80          2.45         0.25 o                         
   7   6   4         16.30         17.52         0.58 o                         
   8   6   4          0.18          0.17         0.18 o                         
   9   6   4          6.77          7.91         0.35 o                         
 -11   7   4         22.48         20.00         0.66 o                         
 -10   7   4         51.57         49.50         1.51 o                         
  -9   7   4         19.04         18.60         1.04 o                         
  -8   7   4          0.37          0.72         0.25 o                         
  -7   7   4          3.19          3.93         0.48 o                         
  -6   7   4         97.66         92.41         3.72 o                         
  -5   7   4          0.04          0.28         0.48 o                         
  -4   7   4        911.31        870.40         5.74 o                         
  -3   7   4       1335.74       1288.56        21.78 o                         
  -2   7   4        332.79        340.85         4.52 o                         
  -1   7   4        147.45        157.37         1.69 o                         
   0   7   4         48.12         41.08         0.60 o                         
   1   7   4          1.44          2.23         0.16 o                         
   2   7   4         49.49         48.74         0.85 o                         
   3   7   4         42.46         34.88         0.70 o                         
   4   7   4        141.08        122.45         1.37 o                         
   5   7   4         83.57         72.07         1.08 o                         
   6   7   4          2.97          3.13         0.27 o                         
   7   7   4          5.29          4.64         0.34 o                         
   8   7   4          1.43          1.54         0.18 o                         
 -10   8   4          9.35          7.70         0.52 o                         
  -9   8   4         17.29         15.79         0.72 o                         
  -8   8   4         99.42         97.76         1.86 o                         
  -7   8   4        205.64        205.24         3.53 o                         
  -6   8   4        428.01        435.31         9.93 o                         
  -5   8   4        137.54        136.97         3.72 o                         
  -4   8   4          0.16          0.44         0.21 o                         
  -3   8   4        231.30        199.28         3.21 o                         
  -2   8   4        497.09        468.76        15.10 o                         
  -1   8   4         69.12         73.09         1.62 o                         
   0   8   4         47.83         38.41         1.00 o                         
   1   8   4        283.37        240.17         2.25 o                         
   2   8   4         40.82         28.92         0.68 o                         
   3   8   4         10.70          8.56         0.40 o                         
   4   8   4         46.73         45.39         0.88 o                         
   5   8   4         54.78         54.39         0.97 o                         
   6   8   4          6.41          6.50         0.35 o                         
   7   8   4          8.81          8.60         0.41 o                         
  -9   9   4          2.80          2.85         0.42 o                         
  -8   9   4         93.09         93.30         1.22 o                         
  -7   9   4        136.41        137.83         2.62 o                         
  -6   9   4        157.31        152.25         1.83 o                         
  -5   9   4          0.07          0.09         0.18 o                         
  -4   9   4          9.52         11.59         0.50 o                         
  -3   9   4         11.90         11.92         0.52 o                         
  -2   9   4          0.16          0.59         0.18 o                         
  -1   9   4         83.41         72.47         2.29 o                         
   0   9   4         90.78         78.59         2.76 o                         
   1   9   4          4.80          3.90         0.32 o                         
   2   9   4         37.67         30.15         0.81 o                         
   3   9   4          1.02          1.22         0.20 o                         
   4   9   4         11.35         11.57         0.51 o                         
   5   9   4          0.20          0.24         0.15 o                         
   6   9   4          4.17          4.89         0.42 o                         
  -7  10   4         15.88         16.23         0.90 o                         
  -6  10   4          1.07          2.13         0.19 o                         
  -5  10   4          5.27          4.26         0.29 o                         
  -4  10   4          0.06          0.24         0.13 o                         
  -3  10   4          0.91          0.64         0.20 o                         
  -2  10   4         32.12         34.48         0.84 o                         
  -1  10   4          1.08          1.27         0.24 o                         
   0  10   4          6.96          8.42         0.57 o                         
   1  10   4         33.19         42.74         1.02 o                         
   2  10   4         33.22         37.08         0.97 o                         
   3  10   4          2.98          2.31         0.20 o                         
   4  10   4          0.07          0.19         0.15 o                         
  -4  11   4          0.02          0.04         0.17 o                         
  -3  11   4          0.57          0.88         0.20 o                         
  -2  11   4          0.91          0.29         0.15 o                         
  -1  11   4          1.64          1.91         0.18 o                         
   0  11   4          0.80          0.81         0.15 o                         
   1  11   4         51.17         49.78         1.01 o                         
 -13   0   5         31.41         28.56         1.69 o                         
 -11   0   5          0.86          0.99         0.24 o                         
  -9   0   5        463.48        430.87         5.57 o                         
  -7   0   5        249.15        275.33         3.87 o                         
  -5   0   5       5801.37       5457.12        14.32 o                         
  -3   0   5        332.12        317.70         9.99 o                         
  -1   0   5        532.13        565.22         3.77 o                         
   1   0   5          7.45          5.12         0.42 o                         
   3   0   5        226.16        228.31         3.43 o                         
   5   0   5          9.62          9.86         0.92 o                         
   7   0   5         45.17         43.00         2.62 o                         
   9   0   5         43.53         46.35         1.81 o                         
  11   0   5          0.54          1.05         0.37 o                         
 -14   1   5         32.08         32.07         0.97 o                         
 -13   1   5          8.33          7.63         0.43 o                         
 -12   1   5          4.79          5.12         0.35 o                         
 -11   1   5         19.24         20.46         0.67 o                         
 -10   1   5          2.60          2.34         0.26 o                         
  -9   1   5         42.19         43.96         0.97 o                         
  -8   1   5         13.06         14.63         0.70 o                         
  -7   1   5       2398.71       2176.72        12.58 o                         
  -6   1   5       4117.17       3786.59         9.29 o                         
  -5   1   5        309.00        316.60         5.51 o                         
  -4   1   5        596.63        590.06         2.32 o                         
  -3   1   5        297.70        312.39         1.79 o                         
  -2   1   5         10.48         15.75         0.79 o                         
  -1   1   5        492.70        499.55         2.05 o                         
   0   1   5       2745.18       2830.85        25.85 o                         
   1   1   5       1653.22       1659.98         4.99 o                         
   2   1   5          0.28          0.63         0.15 o                         
   3   1   5        849.16        759.79         4.44 o                         
   4   1   5        138.83        123.78         2.02 o                         
   5   1   5          1.94          2.37         0.36 o                         
   6   1   5          0.92          2.14         0.30 o                         
   7   1   5          0.00          0.36         0.34 o                         
   8   1   5          0.36          0.90         0.24 o                         
   9   1   5          3.18          3.18         0.36 o                         
  10   1   5          0.18          0.98         0.19 o                         
  11   1   5          0.24          0.28         0.18 o                         
 -14   2   5          1.90          2.07         0.25 o                         
 -13   2   5          5.08          4.76         0.40 o                         
 -12   2   5          0.13          0.07         0.14 o                         
 -11   2   5          2.55          2.00         0.27 o                         
 -10   2   5        101.73         95.00         1.90 o                         
  -9   2   5        118.36        113.46         1.46 o                         
  -8   2   5        179.29        186.57         4.09 o                         
  -7   2   5         90.94         91.51         1.60 o                         
  -6   2   5        399.46        426.19         3.14 o                         
  -5   2   5         86.98         80.91         1.40 o                         
  -4   2   5        210.16        220.70         2.00 o                         
  -3   2   5        209.65        214.02         3.53 o                         
  -2   2   5       1083.15       1136.77         3.70 o                         
  -1   2   5        127.46        144.48         1.09 o                         
   0   2   5       1074.50       1116.21         3.95 o                         
   1   2   5         74.03         89.18         1.16 o                         
   2   2   5        149.09        186.79         2.10 o                         
   3   2   5        320.31        311.91         7.70 o                         
   4   2   5        146.97        149.93         4.21 o                         
   5   2   5        274.78        283.40         3.81 o                         
   6   2   5        266.59        256.52         3.30 o                         
   7   2   5        103.05        100.67         2.01 o                         
   8   2   5         40.32         35.22         1.17 o                         
   9   2   5          2.09          1.88         0.30 o                         
  10   2   5         10.34          9.15         0.47 o                         
 -13   3   5          2.26          2.37         0.28 o                         
 -12   3   5          0.07         -0.11         0.16 o                         
 -11   3   5          3.53          3.63         0.31 o                         
 -10   3   5         85.57         83.80         2.05 o                         
  -9   3   5        349.96        367.13         7.43 o                         
  -8   3   5        196.79        205.15         1.77 o                         
  -7   3   5         35.03         33.36         0.98 o                         
  -6   3   5        506.13        480.23         4.27 o                         
  -5   3   5        138.71        146.82         2.24 o                         
  -4   3   5        138.39        130.52         1.48 o                         
  -3   3   5         86.96        106.05         2.44 o                         
  -2   3   5       1459.52       1541.80         4.01 o                         
  -1   3   5        605.94        772.30         5.21 o                         
   0   3   5       2249.53       2311.54         5.99 o                         
   1   3   5          0.68          0.33         0.13 o                         
   2   3   5        483.38        473.33        14.79 o                         
   3   3   5        318.21        328.94        13.64 o                         
   4   3   5         48.75         47.31         2.89 o                         
   5   3   5        314.41        304.90         3.08 o                         
   6   3   5        745.45        721.80         6.24 o                         
   7   3   5        930.26        918.16         6.98 o                         
   8   3   5         62.00         65.80         1.95 o                         
   9   3   5          4.23          4.95         0.41 o                         
  10   3   5          0.92          2.75         0.30 o                         
 -13   4   5          0.02         -0.09         0.12 o                         
 -12   4   5          0.67          0.79         0.22 o                         
 -11   4   5          0.80          1.17         0.26 o                         
 -10   4   5          7.29          6.45         0.52 o                         
  -9   4   5         56.53         53.91         1.29 o                         
  -8   4   5        477.90        469.58         4.84 o                         
  -7   4   5        213.07        217.50         3.06 o                         
  -6   4   5          4.17          4.17         0.36 o                         
  -5   4   5        635.59        660.74        11.92 o                         
  -4   4   5          0.25          0.50         0.16 o                         
  -3   4   5        207.09        224.93         2.73 o                         
  -2   4   5         77.28         82.96         0.90 o                         
  -1   4   5         90.09        104.56         2.01 o                         
   0   4   5        780.15        921.27        11.25 o                         
   1   4   5        132.46        137.27         1.58 o                         
   2   4   5         35.03         24.46         0.99 o                         
   3   4   5        134.58        130.37         5.03 o                         
   4   4   5         28.21         27.70         0.63 o                         
   5   4   5        808.81        795.12         9.92 o                         
   6   4   5        807.22        769.52         5.47 o                         
   7   4   5         26.90         26.97         0.91 o                         
   8   4   5         57.86         55.55         1.20 o                         
   9   4   5        121.72        120.01         2.43 o                         
  10   4   5          0.90          1.00         0.15 o                         
 -12   5   5          9.60         10.52         0.57 o                         
 -11   5   5         24.18         25.27         0.74 o                         
 -10   5   5          1.10          0.80         0.23 o                         
  -9   5   5         63.59         60.66         1.36 o                         
  -8   5   5         15.13         14.77         0.77 o                         
  -7   5   5         58.80         63.96         1.94 o                         
  -6   5   5         13.16         16.93         0.57 o                         
  -5   5   5         47.64         46.66         2.55 o                         
  -4   5   5          2.44          4.97         0.33 o                         
  -3   5   5          0.31          0.28         0.14 o                         
  -2   5   5         26.33         34.42         0.87 o                         
  -1   5   5        153.24        156.38         2.12 o                         
   0   5   5         39.40         46.10         1.21 o                         
   1   5   5        119.66        124.30         3.37 o                         
   2   5   5        188.09        174.54         3.76 o                         
   3   5   5        106.91        110.24         1.12 o                         
   4   5   5         12.12         11.58         0.45 o                         
   5   5   5        332.94        314.62         4.80 o                         
   6   5   5         78.63         76.01         1.40 o                         
   7   5   5        127.00        127.02         1.85 o                         
   8   5   5        103.57        107.85         1.40 o                         
   9   5   5          8.60          8.75         0.46 o                         
 -12   6   5          0.99          1.06         0.18 o                         
 -11   6   5          0.19          0.52         0.18 o                         
 -10   6   5         17.51         17.64         1.02 o                         
  -9   6   5          4.66          4.50         0.41 o                         
  -8   6   5          3.19          2.75         0.41 o                         
  -7   6   5         63.24         63.71         2.15 o                         
  -6   6   5          1.08          1.06         0.19 o                         
  -5   6   5        174.28        181.22         1.93 o                         
  -4   6   5          4.91          4.71         0.35 o                         
  -3   6   5         44.01         52.01         0.80 o                         
  -2   6   5          3.82          4.31         0.26 o                         
  -1   6   5         17.93         15.86         0.50 o                         
   0   6   5        157.54        161.07         1.14 o                         
   1   6   5         20.18         20.12         0.40 o                         
   2   6   5         36.53         40.06         0.57 o                         
   3   6   5         30.32         24.59         0.57 o                         
   4   6   5        341.44        288.63         2.25 o                         
   5   6   5          5.43          6.45         0.34 o                         
   6   6   5         10.16          9.79         0.43 o                         
   7   6   5          7.32          6.81         0.38 o                         
   8   6   5         13.73         14.25         0.52 o                         
   9   6   5         38.17         39.98         1.09 o                         
 -11   7   5          7.79          8.19         0.36 o                         
 -10   7   5         22.33         23.78         1.49 o                         
  -9   7   5          3.32          3.06         0.47 o                         
  -8   7   5          0.01          0.50         0.69 o                         
  -7   7   5        116.32        111.61         2.92 o                         
  -6   7   5          2.60          2.40         0.34 o                         
  -5   7   5         45.51         48.21         1.35 o                         
  -4   7   5        584.54        587.75         9.67 o                         
  -3   7   5        347.22        345.67         6.66 o                         
  -2   7   5          0.70          0.87         0.21 o                         
  -1   7   5         18.93         18.46         0.43 o                         
   0   7   5        171.87        161.13         1.52 o                         
   1   7   5         89.68         77.92         1.10 o                         
   2   7   5         34.61         39.75         0.68 o                         
   3   7   5        272.78        234.95         1.90 o                         
   4   7   5        142.01        112.69         1.30 o                         
   5   7   5          2.06          1.01         0.18 o                         
   6   7   5         32.59         33.11         0.82 o                         
   7   7   5          1.50          0.91         0.18 o                         
   8   7   5         52.90         57.36         0.92 o                         
 -10   8   5          0.05          0.24         0.14 o                         
  -9   8   5         70.07         71.26         1.41 o                         
  -8   8   5         63.03         66.03         1.34 o                         
  -7   8   5         85.64         90.24         1.98 o                         
  -6   8   5        137.27        141.32         4.04 o                         
  -5   8   5          1.32          2.32         0.70 o                         
  -4   8   5         18.36         19.98         0.85 o                         
  -3   8   5        229.87        226.34         7.08 o                         
  -2   8   5        265.41        248.00         5.64 o                         
  -1   8   5         72.97         55.00         1.28 o                         
   0   8   5        305.06        283.27         6.42 o                         
   1   8   5        233.57        197.61         3.88 o                         
   2   8   5         24.71         21.31         0.62 o                         
   3   8   5         26.73         27.07         0.69 o                         
   4   8   5          0.68          2.79         0.23 o                         
   5   8   5        112.00        101.80         1.48 o                         
   6   8   5         48.48         49.69         1.03 o                         
   7   8   5         40.36         53.55         1.02 o                         
  -9   9   5         13.53         13.38         0.83 o                         
  -8   9   5         24.00         26.65         0.79 o                         
  -7   9   5         17.92         18.53         0.66 o                         
  -6   9   5          1.00          1.17         0.19 o                         
  -5   9   5         30.60         31.02         0.84 o                         
  -4   9   5          3.16          2.56         0.26 o                         
  -3   9   5          8.24          8.44         0.44 o                         
  -2   9   5          5.31          5.48         0.37 o                         
  -1   9   5        139.24        123.45         1.79 o                         
   0   9   5         54.17         48.72         1.45 o                         
   1   9   5          2.64          2.17         0.23 o                         
   2   9   5         15.42         16.51         0.64 o                         
   3   9   5        106.74        101.80         1.48 o                         
   4   9   5          7.31          8.59         0.40 o                         
   5   9   5          0.30          0.26         0.20 o                         
  -7  10   5          2.61          3.56         0.46 o                         
  -6  10   5          7.65          7.51         0.35 o                         
  -5  10   5         14.26         14.19         0.47 o                         
  -4  10   5         31.56         31.15         0.81 o                         
  -3  10   5         17.27         18.18         0.57 o                         
  -2  10   5         16.92         15.39         0.62 o                         
  -1  10   5         13.47         14.96         0.62 o                         
   0  10   5         33.05         33.44         1.17 o                         
   1  10   5          0.22          0.25         0.15 o                         
   2  10   5         15.90         17.14         0.50 o                         
   3  10   5         13.18         11.12         0.42 o                         
  -3  11   5          5.20          5.39         0.55 o                         
  -2  11   5         25.44         26.67         0.85 o                         
  -1  11   5          0.16          0.12         0.13 o                         
   0  11   5          3.06          3.18         0.44 o                         
 -14   0   6         21.74         19.78         1.11 o                         
 -12   0   6        101.49         98.96         2.32 o                         
 -10   0   6         78.07         70.32         2.95 o                         
  -8   0   6        744.17        668.77         6.48 o                         
  -6   0   6       6745.33       6042.35        16.94 o                         
  -4   0   6         10.82         13.78         0.74 o                         
  -2   0   6        114.49        117.55         1.94 o                         
   0   0   6       3299.47       3928.15       151.27 o                         
   2   0   6       3474.91       3455.39        32.31 o                         
   4   0   6        678.45        575.57         6.52 o                         
   6   0   6        270.19        251.90        10.90 o                         
   8   0   6         44.66         33.52         2.25 o                         
  10   0   6         91.76         89.92         1.85 o                         
 -14   1   6         20.38         21.61         0.81 o                         
 -13   1   6         15.26         12.50         0.56 o                         
 -12   1   6          0.79          0.86         0.17 o                         
 -11   1   6          0.33          0.34         0.15 o                         
 -10   1   6        118.39        104.41         2.89 o                         
  -9   1   6        158.25        159.34         2.25 o                         
  -8   1   6        239.53        228.99         2.70 o                         
  -7   1   6       1783.12       1657.19         6.75 o                         
  -6   1   6       1242.17       1163.13        18.59 o                         
  -5   1   6         48.10         38.40         0.91 o                         
  -4   1   6        977.45       1006.47         6.80 o                         
  -3   1   6        749.67        763.15         3.63 o                         
  -2   1   6        111.82        110.89         1.33 o                         
  -1   1   6        109.54        116.07         1.66 o                         
   0   1   6       3856.42       4144.97        22.46 o                         
   1   1   6       1756.11       1916.32        22.04 o                         
   2   1   6         93.63         79.99         1.11 o                         
   3   1   6          5.12          3.99         0.37 o                         
   4   1   6        413.88        381.94         6.25 o                         
   5   1   6         21.66         23.92         0.88 o                         
   6   1   6          4.02          3.88         0.33 o                         
   7   1   6          1.28          0.39         0.24 o                         
   8   1   6        183.11        164.94         2.86 o                         
   9   1   6        138.78        137.93         2.03 o                         
  10   1   6          8.29          8.67         0.41 o                         
 -14   2   6          0.26          0.13         0.17 o                         
 -13   2   6         17.53         19.78         0.54 o                         
 -12   2   6          1.61          1.54         0.22 o                         
 -11   2   6         21.18         17.32         0.80 o                         
 -10   2   6         39.73         34.76         0.93 o                         
  -9   2   6         43.24         47.92         0.88 o                         
  -8   2   6         55.62         58.99         1.39 o                         
  -7   2   6         26.77         19.64         0.76 o                         
  -6   2   6          0.26          0.41         0.17 o                         
  -5   2   6          1.14          3.81         0.31 o                         
  -4   2   6        275.81        321.73         2.42 o                         
  -3   2   6        841.42        855.58         6.76 o                         
  -2   2   6        762.20        789.74         3.57 o                         
  -1   2   6        977.01       1087.92         4.71 o                         
   0   2   6         40.27         48.83         0.92 o                         
   1   2   6        304.06        333.17         2.51 o                         
   2   2   6        146.70        122.68         1.90 o                         
   3   2   6         13.99          7.21         0.60 o                         
   4   2   6         26.08         28.14         1.06 o                         
   5   2   6        533.15        488.38         4.88 o                         
   6   2   6        161.53        140.32         2.35 o                         
   7   2   6        144.53        138.80         2.32 o                         
   8   2   6         51.38         48.11         1.30 o                         
   9   2   6          0.51          0.43         0.22 o                         
  10   2   6          0.32          0.65         0.16 o                         
 -13   3   6          5.82          4.41         0.32 o                         
 -12   3   6          6.06          5.96         0.35 o                         
 -11   3   6         16.46         15.58         0.60 o                         
 -10   3   6         23.84         21.36         0.90 o                         
  -9   3   6         18.60         17.22         0.57 o                         
  -8   3   6          8.77          8.57         0.42 o                         
  -7   3   6         43.29         50.04         7.67 o                         
  -6   3   6        177.89        175.00         1.72 o                         
  -5   3   6        249.99        276.93         2.95 o                         
  -4   3   6         19.65         20.80         0.53 o                         
  -3   3   6        121.16        132.65         2.89 o                         
  -2   3   6         86.69         79.09         0.84 o                         
  -1   3   6         49.69         60.50         0.72 o                         
   0   3   6        454.83        466.43         5.65 o                         
   1   3   6         48.95         47.82         1.12 o                         
   2   3   6         26.55         30.24         1.66 o                         
   3   3   6         73.38         69.91         4.56 o                         
   4   3   6        473.16        452.34         5.55 o                         
   5   3   6        638.89        634.11         5.21 o                         
   6   3   6        259.39        258.16         3.37 o                         
   7   3   6        248.67        245.15         3.04 o                         
   8   3   6          8.95          8.56         0.62 o                         
   9   3   6        117.94        134.22         1.56 o                         
  10   3   6          8.92          8.40         0.51 o                         
 -13   4   6          1.25          1.71         0.28 o                         
 -12   4   6         83.98         84.23         2.57 o                         
 -11   4   6         13.31         14.39         0.55 o                         
 -10   4   6         39.63         35.76         1.02 o                         
  -9   4   6         44.37         44.26         1.61 o                         
  -8   4   6        137.92        137.67         4.89 o                         
  -7   4   6         49.48         57.51         1.15 o                         
  -6   4   6         49.51         50.73         1.46 o                         
  -5   4   6          0.62          1.55         0.19 o                         
  -4   4   6        882.01        917.98         8.56 o                         
  -3   4   6          9.84          9.66         0.30 o                         
  -2   4   6        226.32        268.30         2.51 o                         
  -1   4   6         13.41          5.51         0.43 o                         
   0   4   6        489.23        521.14         3.17 o                         
   1   4   6          3.45          4.14         0.38 o                         
   2   4   6        410.45        376.58        11.93 o                         
   3   4   6         51.33         52.78         0.81 o                         
   4   4   6        607.11        565.97         3.18 o                         
   5   4   6          2.35          4.24         0.42 o                         
   6   4   6        863.23        834.70         5.69 o                         
   7   4   6        141.22        144.76         2.23 o                         
   8   4   6         15.45         20.61         0.76 o                         
   9   4   6          1.37          2.57         0.26 o                         
 -12   5   6         52.75         48.18         0.97 o                         
 -11   5   6         31.76         27.61         0.78 o                         
 -10   5   6         28.64         27.64         0.97 o                         
  -9   5   6          3.22          3.94         0.42 o                         
  -8   5   6         50.08         51.40         1.78 o                         
  -7   5   6          1.84          2.34         0.31 o                         
  -6   5   6        162.69        175.25         2.46 o                         
  -5   5   6        688.27        710.12         5.53 o                         
  -4   5   6        311.16        343.64        11.10 o                         
  -3   5   6        233.06        263.06         2.65 o                         
  -2   5   6          2.76         14.75         9.85 o                         
  -1   5   6        279.08        255.64         2.81 o                         
   0   5   6        837.72        813.35        13.12 o                         
   1   5   6        278.01        293.41         1.72 o                         
   2   5   6        544.60        501.08         4.11 o                         
   3   5   6        541.25        524.75         3.90 o                         
   4   5   6       1055.63        982.21         6.64 o                         
   5   5   6         56.40         55.54         1.11 o                         
   6   5   6          1.70          1.43         0.26 o                         
   7   5   6          0.71          1.15         0.30 o                         
   8   5   6          0.00          0.00         0.15 o                         
   9   5   6         45.53         47.79         0.98 o                         
 -12   6   6          0.00          0.00         0.14 o                         
 -11   6   6          7.67          6.53         0.45 o                         
 -10   6   6          4.87          3.89         0.52 o                         
  -9   6   6         21.14         22.18         0.88 o                         
  -8   6   6          1.13          0.64         0.29 o                         
  -7   6   6        343.26        343.56         9.10 o                         
  -6   6   6          4.31          4.18         0.40 o                         
  -5   6   6        224.43        231.57         2.33 o                         
  -4   6   6          7.89          9.05         0.37 o                         
  -3   6   6        407.80        402.10         8.59 o                         
  -2   6   6         27.83         33.55         0.55 o                         
  -1   6   6          0.80          0.76         0.12 o                         
   0   6   6         15.31          9.36         0.27 o                         
   1   6   6         26.02         28.48         0.49 o                         
   2   6   6        337.38        345.92         4.93 o                         
   3   6   6         86.06         84.90         1.10 o                         
   4   6   6        111.75        100.42         1.24 o                         
   5   6   6          0.39          0.88         0.16 o                         
   6   6   6         26.19         24.63         0.68 o                         
   7   6   6          1.75          2.13         0.21 o                         
   8   6   6         16.33         18.65         0.57 o                         
 -11   7   6          6.41          7.05         0.38 o                         
 -10   7   6          0.38          0.26         0.56 o                         
  -9   7   6         35.68         37.66         1.43 o                         
  -8   7   6          5.87          8.00         0.78 o                         
  -7   7   6          3.09          3.91         0.54 o                         
  -6   7   6        165.57        157.16         7.56 o                         
  -5   7   6        557.92        541.25         5.16 o                         
  -4   7   6          0.97          1.79         0.33 o                         
  -3   7   6         29.18         28.11         0.71 o                         
  -2   7   6          9.94          7.31         0.38 o                         
  -1   7   6          1.94          2.50         0.22 o                         
   0   7   6         13.00         12.82         0.42 o                         
   1   7   6         18.29         14.74         0.40 o                         
   2   7   6          0.01          0.46         0.17 o                         
   3   7   6          0.45          1.84         0.20 o                         
   4   7   6          3.28          4.09         0.29 o                         
   5   7   6         39.52         41.16         0.75 o                         
   6   7   6          0.30          0.45         0.16 o                         
   7   7   6          4.01          4.38         0.28 o                         
 -10   8   6          1.12          1.65         0.21 o                         
  -9   8   6         47.56         47.38         1.12 o                         
  -8   8   6         42.90         46.30         1.55 o                         
  -7   8   6         45.56         51.01         1.42 o                         
  -6   8   6          6.91          6.56         0.42 o                         
  -5   8   6         11.00         12.55         0.66 o                         
  -4   8   6          4.86          6.19         0.40 o                         
  -3   8   6          1.28          0.81         0.20 o                         
  -2   8   6         22.36         19.37         0.59 o                         
  -1   8   6         18.56         17.89         0.54 o                         
   0   8   6         16.09         16.86         0.52 o                         
   1   8   6          0.07          1.12         0.15 o                         
   2   8   6          1.32          2.19         0.21 o                         
   3   8   6          4.85          5.12         0.30 o                         
   4   8   6          0.70          0.28         0.15 o                         
   5   8   6         75.16         74.82         1.31 o                         
   6   8   6         28.33         33.81         0.75 o                         
  -8   9   6         20.30         20.35         0.68 o                         
  -7   9   6          7.49          8.01         0.42 o                         
  -6   9   6          0.47          0.75         0.15 o                         
  -5   9   6          1.39          2.03         0.21 o                         
  -4   9   6          7.36          6.81         0.38 o                         
  -3   9   6         60.08         63.49         1.35 o                         
  -2   9   6          4.22          2.43         0.25 o                         
  -1   9   6          0.01          0.24         0.15 o                         
   0   9   6         26.62         24.32         0.77 o                         
   1   9   6          0.03          0.08         0.18 o                         
   2   9   6         17.83         15.98         0.53 o                         
   3   9   6         15.44         13.85         0.51 o                         
   4   9   6         25.44         23.24         0.69 o                         
   5   9   6          3.04          3.22         0.33 o                         
  -6  10   6          4.87          4.89         0.31 o                         
  -5  10   6          0.00          0.16         0.13 o                         
  -4  10   6          1.22          2.31         0.24 o                         
  -3  10   6         13.51         15.50         0.57 o                         
  -2  10   6         11.38         10.87         0.49 o                         
  -1  10   6         85.79         94.81         1.25 o                         
   0  10   6          3.40          5.58         0.35 o                         
   1  10   6         24.07         21.55         0.57 o                         
   2  10   6         17.38         21.33         0.51 o                         
 -13   0   7          0.63          0.71         0.28 o                         
 -11   0   7         81.28         79.11         2.27 o                         
  -9   0   7          0.49          0.21         0.20 o                         
  -7   0   7          3.48          1.84         0.38 o                         
  -5   0   7        210.06        198.25         3.07 o                         
  -3   0   7         23.47         20.59         0.92 o                         
  -1   0   7        100.66         88.72         1.91 o                         
   1   0   7        928.62       1066.50         6.93 o                         
   3   0   7        155.88        164.13         3.37 o                         
   5   0   7         38.80         34.44         1.44 o                         
   7   0   7        453.44        394.38         7.69 o                         
   9   0   7         32.72         29.57         1.23 o                         
 -14   1   7          1.38          1.53         0.28 o                         
 -13   1   7          0.50          0.51         0.15 o                         
 -12   1   7         20.13         17.69         0.68 o                         
 -11   1   7          0.40          0.70         0.17 o                         
 -10   1   7          0.00          0.13         0.18 o                         
  -9   1   7         81.65         80.05         1.13 o                         
  -8   1   7         41.72         44.19         0.99 o                         
  -7   1   7         78.19         64.83         1.39 o                         
  -6   1   7         73.68         61.02         1.27 o                         
  -5   1   7        176.51        181.13         2.67 o                         
  -4   1   7         41.48         47.21         1.01 o                         
  -3   1   7        306.75        285.05         2.96 o                         
  -2   1   7         40.85         45.02         0.84 o                         
  -1   1   7          0.31          1.45         0.20 o                         
   0   1   7        343.34        365.73         6.08 o                         
   1   1   7         91.34         90.68         1.43 o                         
   2   1   7        178.84        152.07         2.11 o                         
   3   1   7        424.27        425.59         3.87 o                         
   4   1   7          0.46          0.24         0.16 o                         
   5   1   7        105.47         97.89         1.71 o                         
   6   1   7         67.82         64.39         3.09 o                         
   7   1   7         20.25         14.91         0.76 o                         
   8   1   7         44.24         34.50         1.25 o                         
   9   1   7          4.55          3.60         0.38 o                         
  10   1   7          8.11          9.08         0.71 o                         
 -14   2   7          0.46          0.23         0.14 o                         
 -13   2   7         10.89         10.67         0.40 o                         
 -12   2   7         23.64         24.74         0.71 o                         
 -11   2   7         17.25         16.17         0.68 o                         
 -10   2   7         74.35         70.15         1.71 o                         
  -9   2   7         72.88         74.09         1.25 o                         
  -8   2   7         15.65         15.80         1.14 o                         
  -7   2   7         42.07         37.03         1.06 o                         
  -6   2   7        296.38        298.72         2.85 o                         
  -5   2   7        241.27        235.40         2.39 o                         
  -4   2   7        454.91        532.35         8.74 o                         
  -3   2   7         56.48         48.44         1.20 o                         
  -2   2   7        608.68        580.25         2.82 o                         
  -1   2   7         55.63         75.58         1.38 o                         
   0   2   7         91.53         82.37         1.32 o                         
   1   2   7        208.35        193.21         2.31 o                         
   2   2   7         33.09         18.34         0.76 o                         
   3   2   7        325.70        319.39        10.62 o                         
   4   2   7         68.86         71.11         1.19 o                         
   5   2   7         18.12         20.52         0.70 o                         
   6   2   7          6.73          9.79         0.57 o                         
   7   2   7          1.91          3.23         0.37 o                         
   8   2   7          9.28          7.61         0.49 o                         
   9   2   7          0.03          0.56         0.17 o                         
 -13   3   7         18.19         18.21         0.48 o                         
 -12   3   7         43.81         48.46         0.92 o                         
 -11   3   7         60.05         55.84         1.11 o                         
 -10   3   7         24.27         23.76         0.94 o                         
  -9   3   7         84.20         79.34         1.53 o                         
  -8   3   7         70.83         74.01         1.38 o                         
  -7   3   7         18.55         22.93         0.96 o                         
  -6   3   7        241.83        243.07         5.27 o                         
  -5   3   7         92.89        102.10         2.51 o                         
  -4   3   7        663.40        699.81        16.59 o                         
  -3   3   7          0.67          1.52         0.14 o                         
  -2   3   7        335.18        350.48         2.77 o                         
  -1   3   7          0.11          0.89         0.65 o                         
   0   3   7        169.39        162.61         3.33 o                         
   1   3   7        548.87        563.14         5.63 o                         
   2   3   7        117.65        106.32         5.35 o                         
   3   3   7        526.58        524.14         6.03 o                         
   4   3   7        161.28        159.39         3.41 o                         
   5   3   7          2.61          4.69         0.47 o                         
   6   3   7         36.76         38.51         1.28 o                         
   7   3   7          0.07          0.32         0.19 o                         
   8   3   7         63.07         62.34         1.40 o                         
   9   3   7          0.00          0.00         0.13 o                         
 -13   4   7          4.38          5.00         0.35 o                         
 -12   4   7         34.73         36.88         0.74 o                         
 -11   4   7         41.49         43.90         1.03 o                         
 -10   4   7         27.68         23.12         0.81 o                         
  -9   4   7          7.21          7.43         0.44 o                         
  -8   4   7          5.94          7.25         0.48 o                         
  -7   4   7        481.37        501.63        10.61 o                         
  -6   4   7          8.92          9.82         0.48 o                         
  -5   4   7         79.28         86.56         1.54 o                         
  -4   4   7         17.77         23.99         0.66 o                         
  -3   4   7          6.03          7.99         0.29 o                         
  -2   4   7         91.25         96.11         1.26 o                         
  -1   4   7        166.57        204.24         6.47 o                         
   0   4   7          1.26          0.99         0.16 o                         
   1   4   7        391.04        360.08        10.41 o                         
   2   4   7        196.75        192.68         1.58 o                         
   3   4   7       1186.43       1151.92         8.10 o                         
   4   4   7        285.58        274.90         2.66 o                         
   5   4   7          4.44          4.46         0.43 o                         
   6   4   7         25.22         25.59         0.85 o                         
   7   4   7          0.66          0.71         0.30 o                         
   8   4   7          0.01          0.10         0.15 o                         
   9   4   7          1.68          2.51         0.32 o                         
 -12   5   7          9.00          8.17         0.46 o                         
 -11   5   7          6.70          5.44         0.40 o                         
 -10   5   7         11.42         10.08         0.59 o                         
  -9   5   7         50.83         52.37         1.84 o                         
  -8   5   7         15.46         16.60         0.91 o                         
  -7   5   7          0.07          0.13         0.24 o                         
  -6   5   7         22.97         24.66         0.67 o                         
  -5   5   7         36.07         36.72         0.63 o                         
  -4   5   7         12.51         16.37         0.43 o                         
  -3   5   7        344.03        346.07         2.39 o                         
  -2   5   7         54.90         61.88         0.92 o                         
  -1   5   7          4.75          6.33         0.25 o                         
   0   5   7         26.15         31.76         0.57 o                         
   1   5   7        691.53        655.31         6.13 o                         
   2   5   7       1081.67       1042.26         7.23 o                         
   3   5   7        757.53        706.62         3.32 o                         
   4   5   7         26.86         27.95         0.69 o                         
   5   5   7         63.47         61.75         1.23 o                         
   6   5   7         40.27         37.38         0.84 o                         
   7   5   7         33.09         35.83         0.72 o                         
   8   5   7         17.48         20.85         0.55 o                         
 -12   6   7          5.30          5.99         0.36 o                         
 -11   6   7          0.39          0.46         0.17 o                         
 -10   6   7         15.14         17.11         0.87 o                         
  -9   6   7         20.86         21.71         1.00 o                         
  -8   6   7         72.35         71.09         1.87 o                         
  -7   6   7        386.65        374.81         5.39 o                         
  -6   6   7         80.53         83.63         1.57 o                         
  -5   6   7         37.28         36.53         1.08 o                         
  -4   6   7          0.85          1.35         0.17 o                         
  -3   6   7          2.92          3.28         0.23 o                         
  -2   6   7         70.81         66.14         0.79 o                         
  -1   6   7        127.69        123.36         1.14 o                         
   0   6   7        121.87        101.98         0.96 o                         
   1   6   7          3.27          2.05         0.19 o                         
   2   6   7        285.86        253.85         4.49 o                         
   3   6   7          0.34          1.01         0.17 o                         
   4   6   7         86.73         83.59         1.17 o                         
   5   6   7          5.11          6.07         0.36 o                         
   6   6   7         33.45         33.88         0.74 o                         
   7   6   7          1.79          2.40         0.20 o                         
 -11   7   7          0.45          0.41         0.15 o                         
 -10   7   7          9.53          9.96         0.50 o                         
  -9   7   7         25.58         25.18         1.26 o                         
  -8   7   7        104.07        114.95         2.48 o                         
  -7   7   7        234.92        259.58         5.66 o                         
  -6   7   7        660.54        636.64         5.46 o                         
  -5   7   7        253.90        257.78         6.37 o                         
  -4   7   7          2.50          2.12         0.25 o                         
  -3   7   7         17.59         14.34         0.52 o                         
  -2   7   7          0.64          0.90         0.18 o                         
  -1   7   7          1.93          0.81         0.14 o                         
   0   7   7         32.25         23.28         0.59 o                         
   1   7   7        387.35        322.33         5.67 o                         
   2   7   7        373.15        319.49         4.31 o                         
   3   7   7          0.78          0.59         0.14 o                         
   4   7   7          2.82          3.23         0.25 o                         
   5   7   7          0.31          0.39         0.14 o                         
   6   7   7         37.38         38.81         0.80 o                         
   7   7   7          0.06          0.08         0.17 o                         
 -10   8   7         30.82         31.27         0.88 o                         
  -9   8   7         41.85         42.97         1.02 o                         
  -8   8   7          8.80         11.00         0.77 o                         
  -7   8   7         24.24         27.06         0.76 o                         
  -6   8   7         67.38         64.04         1.58 o                         
  -5   8   7         65.36         63.43         1.67 o                         
  -4   8   7          2.33          2.66         0.28 o                         
  -3   8   7          0.11          0.28         0.17 o                         
  -2   8   7        200.20        192.21         2.48 o                         
  -1   8   7         40.78         34.87         0.73 o                         
   0   8   7         11.07         12.83         0.45 o                         
   1   8   7        100.43         95.70         2.39 o                         
   2   8   7          8.11          5.16         0.30 o                         
   3   8   7         35.95         31.30         0.76 o                         
   4   8   7          3.12          4.53         0.36 o                         
   5   8   7         23.74         27.12         0.71 o                         
  -8   9   7          3.08          2.62         0.26 o                         
  -7   9   7          0.18          0.27         0.15 o                         
  -6   9   7          0.01          0.10         0.13 o                         
  -5   9   7          0.02          0.26         0.15 o                         
  -4   9   7         19.69         16.33         0.61 o                         
  -3   9   7        157.86        152.56         2.11 o                         
  -2   9   7         71.97         67.18         1.13 o                         
  -1   9   7          5.93          4.48         0.29 o                         
   0   9   7          1.00          0.60         0.14 o                         
   1   9   7         15.86         17.16         0.54 o                         
   2   9   7         21.09         25.50         0.69 o                         
   3   9   7          1.92          1.88         0.19 o                         
   4   9   7          0.87          2.04         0.28 o                         
  -6  10   7          3.57          3.74         0.45 o                         
  -5  10   7          0.67          0.69         0.15 o                         
  -4  10   7         16.28         14.45         0.48 o                         
  -3  10   7          2.12          1.91         0.24 o                         
  -2  10   7          6.03          8.88         0.41 o                         
  -1  10   7         11.95         12.59         0.57 o                         
   0  10   7          6.50          8.30         0.39 o                         
   1  10   7          0.82          0.05         0.11 o                         
 -14   0   8          0.03          0.26         0.14 o                         
 -12   0   8          1.70          1.50         0.29 o                         
 -10   0   8        239.69        242.92         3.41 o                         
  -8   0   8        284.98        277.07         6.22 o                         
  -6   0   8        816.39        867.42         7.05 o                         
  -4   0   8          0.11          0.58         0.21 o                         
  -2   0   8        100.17        116.86         4.58 o                         
   0   0   8        184.91        214.16         3.28 o                         
   2   0   8        425.72        381.28         5.10 o                         
   4   0   8        367.73        319.31         4.26 o                         
   6   0   8          0.22          0.06         0.38 o                         
   8   0   8         10.41         13.23         1.03 o                         
 -14   1   8          0.17          0.12         0.14 o                         
 -13   1   8          0.79          0.37         0.15 o                         
 -12   1   8          0.13          0.37         0.19 o                         
 -11   1   8         80.90         79.05         1.37 o                         
 -10   1   8        328.36        307.94         2.95 o                         
  -9   1   8        766.91        706.81        12.01 o                         
  -8   1   8          4.04          2.94         0.28 o                         
  -7   1   8         21.88         23.25         0.87 o                         
  -6   1   8          6.96          5.74         0.46 o                         
  -5   1   8          0.54          7.17         5.92 o                         
  -4   1   8         76.25         88.89         2.61 o                         
  -3   1   8       1036.15       1008.70         4.87 o                         
  -2   1   8        924.59       1009.31         9.53 o                         
  -1   1   8         38.52         49.75         1.66 o                         
   0   1   8        139.40        139.07         1.87 o                         
   1   1   8          2.61          2.84         0.75 o                         
   2   1   8        362.67        308.82         3.54 o                         
   3   1   8        101.34         94.40         1.73 o                         
   4   1   8         51.88         44.60         1.13 o                         
   5   1   8          9.87          7.10         0.73 o                         
   6   1   8          9.61          7.91         0.77 o                         
   7   1   8         86.59         79.72         2.41 o                         
   8   1   8          0.13          0.19         0.15 o                         
   9   1   8          5.79          8.47         0.38 o                         
 -14   2   8          0.27          0.42         0.22 o                         
 -13   2   8          0.00          0.08         0.13 o                         
 -12   2   8         48.14         49.87         0.89 o                         
 -11   2   8         75.73         80.27         1.87 o                         
 -10   2   8        122.49        110.60         1.61 o                         
  -9   2   8         20.37         22.06         1.20 o                         
  -8   2   8          9.20         10.23         0.50 o                         
  -7   2   8        129.68        125.11         1.64 o                         
  -6   2   8        123.54        130.27         1.95 o                         
  -5   2   8         97.06         96.13         1.61 o                         
  -4   2   8        107.77        107.08         1.74 o                         
  -3   2   8         70.33         78.38         1.76 o                         
  -2   2   8        395.58        452.10         3.34 o                         
  -1   2   8         27.59         23.34         0.74 o                         
   0   2   8         74.44         83.88         2.00 o                         
   1   2   8        195.65        167.28         2.09 o                         
   2   2   8        782.73        781.89        12.00 o                         
   3   2   8        356.13        326.72         5.09 o                         
   4   2   8        362.30        318.87         2.98 o                         
   5   2   8        520.90        472.00        11.15 o                         
   6   2   8          0.19          0.29         0.19 o                         
   7   2   8         32.50         32.18         0.99 o                         
   8   2   8         12.86         15.50         0.72 o                         
   9   2   8          5.82          9.94         0.46 o                         
 -13   3   8          4.69          5.42         0.26 o                         
 -12   3   8         12.65         12.75         0.44 o                         
 -11   3   8         11.45          9.84         0.54 o                         
 -10   3   8         16.71         18.91         0.73 o                         
  -9   3   8         95.41         94.12         3.00 o                         
  -8   3   8          0.01          0.10         0.13 o                         
  -7   3   8         84.11         88.02         2.43 o                         
  -6   3   8         18.86         13.27         0.47 o                         
  -5   3   8        675.07        680.83        11.18 o                         
  -4   3   8        252.18        294.58         4.12 o                         
  -3   3   8       1294.46       1382.16        29.09 o                         
  -2   3   8        129.99        144.18         2.36 o                         
  -1   3   8         29.51         32.17         0.89 o                         
   0   3   8          0.08          0.88         0.42 o                         
   1   3   8        134.00        132.16         2.49 o                         
   2   3   8        341.67        340.72         3.02 o                         
   3   3   8       3028.84       2773.74        13.70 o                         
   4   3   8        451.69        413.00         4.65 o                         
   5   3   8        134.48        119.44         2.48 o                         
   6   3   8         22.10         22.60         0.79 o                         
   7   3   8         56.66         51.02         1.21 o                         
   8   3   8          0.58          0.41         0.16 o                         
 -13   4   8          0.13          0.07         0.12 o                         
 -12   4   8          3.34          3.16         0.23 o                         
 -11   4   8         58.04         57.08         1.31 o                         
 -10   4   8          4.02          4.25         0.36 o                         
  -9   4   8          2.23          2.70         0.33 o                         
  -8   4   8          0.39          0.18         0.26 o                         
  -7   4   8          7.89          8.21         0.47 o                         
  -6   4   8          6.17          8.66         0.42 o                         
  -5   4   8          8.74         12.31         0.35 o                         
  -4   4   8         10.91         12.03         0.53 o                         
  -3   4   8         77.07         96.01         1.63 o                         
  -2   4   8         59.29         66.23         1.37 o                         
  -1   4   8          0.10          1.60         1.53 o                         
   0   4   8         84.43         87.35         0.83 o                         
   1   4   8         14.80         12.64         0.36 o                         
   2   4   8         13.10         12.89         0.42 o                         
   3   4   8        327.11        301.08         2.41 o                         
   4   4   8          4.50          4.86         0.34 o                         
   5   4   8        150.42        142.82         3.47 o                         
   6   4   8          0.05          0.59         0.22 o                         
   7   4   8          0.22          0.43         0.15 o                         
   8   4   8          0.00          0.17         0.11 o                         
 -12   5   8          3.69          3.22         0.30 o                         
 -11   5   8         11.64         11.85         0.57 o                         
 -10   5   8         14.47         12.82         0.77 o                         
  -9   5   8          2.55          2.10         0.31 o                         
  -8   5   8          1.57          2.01         0.34 o                         
  -7   5   8         44.17         42.12         1.24 o                         
  -6   5   8         56.64         53.85         1.25 o                         
  -5   5   8          1.77          2.14         0.21 o                         
  -4   5   8          9.79         11.52         0.39 o                         
  -3   5   8         11.81         11.11         0.35 o                         
  -2   5   8        311.79        302.18         2.60 o                         
  -1   5   8          0.59          1.15         0.14 o                         
   0   5   8          0.02          0.39         0.16 o                         
   1   5   8         30.95         27.61         0.65 o                         
   2   5   8        160.70        151.87         1.46 o                         
   3   5   8         30.96         29.17         0.71 o                         
   4   5   8         13.29         13.30         0.50 o                         
   5   5   8         36.05         36.36         0.84 o                         
   6   5   8         30.39         28.23         0.67 o                         
   7   5   8          0.00          0.22         0.14 o                         
 -12   6   8          4.91          4.73         0.42 o                         
 -11   6   8          1.89          2.38         0.28 o                         
 -10   6   8          0.45          1.20         0.29 o                         
  -9   6   8         64.87         65.12         1.57 o                         
  -8   6   8         23.22         23.95         0.92 o                         
  -7   6   8          5.95          7.22         0.48 o                         
  -6   6   8         12.39         10.30         0.64 o                         
  -5   6   8         14.85         14.66         0.90 o                         
  -4   6   8         46.70         43.51         0.97 o                         
  -3   6   8          9.23         10.63         0.37 o                         
  -2   6   8         82.27         74.30         1.00 o                         
  -1   6   8         89.00         83.74         1.02 o                         
   0   6   8        143.40        126.12         1.26 o                         
   1   6   8         11.16          7.15         0.31 o                         
   2   6   8        183.10        174.73         2.59 o                         
   3   6   8          0.79          1.96         0.21 o                         
   4   6   8          1.46          1.58         0.21 o                         
   5   6   8          1.38          1.07         0.17 o                         
   6   6   8         22.56         23.55         0.59 o                         
   7   6   8         24.40         30.21         0.77 o                         
 -11   7   8         28.29         29.57         0.69 o                         
 -10   7   8         28.79         28.29         0.80 o                         
  -9   7   8          6.79          8.03         0.54 o                         
  -8   7   8          2.48          2.79         0.37 o                         
  -7   7   8         47.95         51.42         1.47 o                         
  -6   7   8        211.69        202.76         3.04 o                         
  -5   7   8          8.31          8.05         0.63 o                         
  -4   7   8          5.36          7.20         0.40 o                         
  -3   7   8         73.84         66.33         1.18 o                         
  -2   7   8         43.67         38.18         0.79 o                         
  -1   7   8         21.57         18.06         0.52 o                         
   0   7   8        223.43        189.71         1.74 o                         
   1   7   8          0.58          0.44         0.14 o                         
   2   7   8         16.97         12.88         0.46 o                         
   3   7   8          5.09          5.30         0.31 o                         
   4   7   8          8.46          6.11         0.33 o                         
   5   7   8          1.72          1.95         0.19 o                         
   6   7   8          3.54          3.42         0.34 o                         
  -9   8   8         66.94         65.61         1.50 o                         
  -8   8   8          4.44          4.03         0.37 o                         
  -7   8   8          0.14         -0.10         0.18 o                         
  -6   8   8          6.96          6.48         0.52 o                         
  -5   8   8         18.38         17.29         0.73 o                         
  -4   8   8         55.19         52.41         1.79 o                         
  -3   8   8         49.29         50.46         0.98 o                         
  -2   8   8         68.37         60.36         0.89 o                         
  -1   8   8         43.89         41.58         0.73 o                         
   0   8   8         23.64         23.70         0.54 o                         
   1   8   8          5.12          4.14         0.27 o                         
   2   8   8         20.19         15.88         0.50 o                         
   3   8   8          6.88          7.55         0.39 o                         
   4   8   8         53.97         67.49         1.13 o                         
  -8   9   8          0.74          1.04         0.21 o                         
  -7   9   8          4.63          4.17         0.28 o                         
  -6   9   8         40.12         46.38         0.76 o                         
  -5   9   8          7.05          7.63         0.44 o                         
  -4   9   8         92.41         94.54         1.35 o                         
  -3   9   8         91.49         87.59         1.74 o                         
  -2   9   8          7.42          9.85         0.41 o                         
  -1   9   8          0.20          0.49         0.17 o                         
   0   9   8         26.13         25.12         0.62 o                         
   1   9   8         10.97         10.70         0.43 o                         
   2   9   8          3.47          4.08         0.28 o                         
   3   9   8         18.50         31.55         2.22 o                         
  -5  10   8         16.87         18.38         0.97 o                         
  -4  10   8         18.41         23.71         0.80 o                         
  -3  10   8         11.39         12.19         0.48 o                         
  -2  10   8          0.01         -0.17         0.17 o                         
  -1  10   8         49.70         50.89         1.72 o                         
   0  10   8          0.65          1.34         0.30 o                         
 -13   0   9         23.99         25.27         1.03 o                         
 -11   0   9         36.05         31.58         1.48 o                         
  -9   0   9        155.49        141.54        12.19 o                         
  -7   0   9         36.05         40.11         1.33 o                         
  -5   0   9          2.43          1.27         0.27 o                         
  -3   0   9        213.80        219.28         3.50 o                         
  -1   0   9        505.83        545.12         5.65 o                         
   1   0   9        330.12        288.01         8.36 o                         
   3   0   9          0.52          3.07         1.45 o                         
   5   0   9         59.85         46.93         2.60 o                         
   7   0   9         11.35          9.82         0.63 o                         
 -14   1   9          1.96          1.41         0.21 o                         
 -13   1   9         13.84         13.29         0.52 o                         
 -12   1   9         20.87         18.86         0.54 o                         
 -11   1   9         16.95         15.66         0.59 o                         
 -10   1   9        131.33        116.55         2.40 o                         
  -9   1   9        496.54        432.40         5.57 o                         
  -8   1   9          6.74          6.35         0.40 o                         
  -7   1   9          6.02          3.34         0.27 o                         
  -6   1   9         11.18          9.08         0.54 o                         
  -5   1   9        199.92        188.80         3.59 o                         
  -4   1   9          1.36          1.20         0.20 o                         
  -3   1   9       1346.67       1360.55         6.16 o                         
  -2   1   9        238.45        307.27         6.65 o                         
  -1   1   9          9.23         14.60         0.66 o                         
   0   1   9         60.04         59.60         1.33 o                         
   1   1   9        147.21        152.36         1.92 o                         
   2   1   9        174.55        139.12         2.37 o                         
   3   1   9          0.11          0.54         0.21 o                         
   4   1   9         92.25         62.41         2.75 o                         
   5   1   9         58.87         44.80         1.30 o                         
   6   1   9        181.89        175.92         4.48 o                         
   7   1   9         15.43         13.88         0.51 o                         
   8   1   9         12.40         15.65         0.48 o                         
 -13   2   9          2.94          2.80         0.21 o                         
 -12   2   9          0.56          0.26         0.14 o                         
 -11   2   9         41.78         42.73         0.88 o                         
 -10   2   9         66.47         58.07         1.28 o                         
  -9   2   9         38.15         32.16         1.54 o                         
  -8   2   9         52.05         50.31         1.27 o                         
  -7   2   9        152.25        159.41         1.66 o                         
  -6   2   9         48.24         40.83         0.82 o                         
  -5   2   9         25.10         26.34         0.74 o                         
  -4   2   9        410.49        423.39         4.05 o                         
  -3   2   9         87.68         94.99         1.36 o                         
  -2   2   9         62.50         75.09         1.21 o                         
  -1   2   9         70.75         72.11         2.53 o                         
   0   2   9         77.03         64.24         1.38 o                         
   1   2   9         37.86         39.76         1.11 o                         
   2   2   9        190.27        190.45         2.35 o                         
   3   2   9         66.65         66.05         1.43 o                         
   4   2   9         43.97         35.01         1.38 o                         
   5   2   9         10.68          6.91         0.47 o                         
   6   2   9          0.20         -0.03         0.19 o                         
   7   2   9          0.42          0.45         0.23 o                         
   8   2   9          0.00          0.38         0.12 o                         
 -13   3   9          1.97          1.45         0.18 o                         
 -12   3   9          0.83          0.86         0.17 o                         
 -11   3   9          0.78          1.09         0.19 o                         
 -10   3   9         65.93         65.74         2.15 o                         
  -9   3   9          4.49          3.71         0.44 o                         
  -8   3   9         42.49         42.44         1.90 o                         
  -7   3   9          2.84          2.23         0.21 o                         
  -6   3   9          8.67          8.44         0.32 o                         
  -5   3   9         65.10         62.21         0.88 o                         
  -4   3   9         22.81         23.60         0.83 o                         
  -3   3   9         33.41         34.68         0.95 o                         
  -2   3   9        121.33        138.58         2.01 o                         
  -1   3   9         12.75         16.23         0.46 o                         
   0   3   9        342.02        333.16         3.30 o                         
   1   3   9        373.13        332.91         2.84 o                         
   2   3   9        146.14        151.28         1.73 o                         
   3   3   9        351.09        349.93         3.31 o                         
   4   3   9        129.05        120.45         2.16 o                         
   5   3   9         13.07         11.78         0.59 o                         
   6   3   9        158.62        168.35         3.06 o                         
   7   3   9          0.00          0.43         0.18 o                         
   8   3   9          5.20          6.92         0.33 o                         
 -13   4   9          2.48          1.94         0.25 o                         
 -12   4   9          1.93          1.68         0.19 o                         
 -11   4   9          0.83          0.99         0.20 o                         
 -10   4   9          5.39          5.14         0.44 o                         
  -9   4   9          0.23         -0.04         0.22 o                         
  -8   4   9          5.71          6.98         0.60 o                         
  -7   4   9         41.46         36.10         1.16 o                         
  -6   4   9          1.58          1.55         0.19 o                         
  -5   4   9          9.50          9.22         0.32 o                         
  -4   4   9         45.85         41.05         0.69 o                         
  -3   4   9          1.08          2.20         0.18 o                         
  -2   4   9          0.10          1.95         0.29 o                         
  -1   4   9         12.92         11.99         0.34 o                         
   0   4   9         10.18         11.66         0.34 o                         
   1   4   9         54.77         54.61         0.79 o                         
   2   4   9         19.42         18.96         0.57 o                         
   3   4   9        137.84        135.82         1.61 o                         
   4   4   9         15.72         16.61         0.59 o                         
   5   4   9          1.02          0.94         0.20 o                         
   6   4   9          1.41          2.13         0.24 o                         
   7   4   9          9.02         10.30         0.40 o                         
 -12   5   9          0.70          1.10         0.19 o                         
 -11   5   9          0.08          0.34         0.18 o                         
 -10   5   9          7.30          8.88         0.53 o                         
  -9   5   9         25.94         23.44         0.90 o                         
  -8   5   9        115.37        113.38         2.40 o                         
  -7   5   9         58.10         60.18         1.31 o                         
  -6   5   9         58.91         61.75         1.34 o                         
  -5   5   9         22.73         23.12         0.66 o                         
  -4   5   9          8.93          6.54         0.32 o                         
  -3   5   9        115.27        114.98         1.36 o                         
  -2   5   9        290.88        269.97         1.90 o                         
  -1   5   9        199.82        184.74         1.45 o                         
   0   5   9        467.39        439.86         3.07 o                         
   1   5   9        566.65        508.40         2.97 o                         
   2   5   9         57.31         53.27         0.96 o                         
   3   5   9         35.89         35.72         0.81 o                         
   4   5   9         10.49         10.46         0.43 o                         
   5   5   9         40.52         41.17         0.89 o                         
   6   5   9         48.74         55.13         1.01 o                         
   7   5   9         57.02         72.73         1.44 o                         
 -11   6   9         12.39         14.08         0.58 o                         
 -10   6   9         95.42        104.36         2.68 o                         
  -9   6   9         30.93         30.63         1.09 o                         
  -8   6   9        117.60        115.97         1.90 o                         
  -7   6   9         11.36         11.96         0.65 o                         
  -6   6   9         28.17         26.17         0.97 o                         
  -5   6   9         18.33         19.15         0.69 o                         
  -4   6   9          2.09          2.12         0.27 o                         
  -3   6   9         49.04         43.85         0.85 o                         
  -2   6   9        131.30        114.06         1.30 o                         
  -1   6   9        189.59        192.54         1.42 o                         
   0   6   9        111.04        110.40         1.08 o                         
   1   6   9          6.54          6.33         0.27 o                         
   2   6   9          1.60          1.56         0.19 o                         
   3   6   9          4.72          3.56         0.26 o                         
   4   6   9         18.44         20.66         0.58 o                         
   5   6   9         26.10         29.95         0.68 o                         
   6   6   9          0.79          0.89         0.19 o                         
 -10   7   9          6.55          5.97         0.42 o                         
  -9   7   9         68.18         66.73         1.84 o                         
  -8   7   9         63.99         66.34         1.51 o                         
  -7   7   9          0.55          0.77         0.33 o                         
  -6   7   9          0.35          1.38         0.32 o                         
  -5   7   9          9.12          8.72         0.56 o                         
  -4   7   9         12.75         13.21         0.52 o                         
  -3   7   9          2.40          2.38         0.25 o                         
  -2   7   9         49.71         47.96         0.81 o                         
  -1   7   9         69.32         62.84         0.93 o                         
   0   7   9          0.01          0.24         0.14 o                         
   1   7   9         24.46         24.29         0.58 o                         
   2   7   9         16.99         15.64         0.56 o                         
   3   7   9          1.33          0.84         0.17 o                         
   4   7   9         22.65         26.93         0.68 o                         
   5   7   9          2.80          2.69         0.25 o                         
  -9   8   9          4.64          4.98         0.40 o                         
  -8   8   9          5.94          7.68         0.38 o                         
  -7   8   9          0.76          0.67         0.18 o                         
  -6   8   9          1.23          0.67         0.22 o                         
  -5   8   9          2.44          1.60         0.29 o                         
  -4   8   9          3.70          3.93         0.37 o                         
  -3   8   9          1.00          1.51         0.18 o                         
  -2   8   9          2.02          2.23         0.19 o                         
  -1   8   9         15.11         15.71         0.43 o                         
   0   8   9          0.35          0.41         0.12 o                         
   1   8   9          2.61          5.24         0.32 o                         
   2   8   9         42.41         37.46         0.79 o                         
   3   8   9         12.61         14.34         0.50 o                         
  -7   9   9          0.07          0.00         0.13 o                         
  -6   9   9         24.22         29.72         0.72 o                         
  -5   9   9          2.37          3.36         0.30 o                         
  -4   9   9         14.42         15.41         0.58 o                         
  -3   9   9          0.18          0.33         0.15 o                         
  -2   9   9          0.28          0.73         0.16 o                         
  -1   9   9          0.20          0.26         0.16 o                         
   0   9   9          5.43          5.83         0.39 o                         
   1   9   9          4.84          3.45         0.28 o                         
   2   9   9         10.70         13.10         0.85 o                         
 -14   0  10          2.08          1.66         0.31 o                         
 -12   0  10          0.71          0.94         0.20 o                         
 -10   0  10         16.91         14.53         1.34 o                         
  -8   0  10         31.70         25.50         1.12 o                         
  -6   0  10         38.24         34.84         1.09 o                         
  -4   0  10         29.60         37.08         1.55 o                         
  -2   0  10        310.51        366.91         4.94 o                         
   0   0  10         63.27         60.31         2.03 o                         
   2   0  10          5.82          3.62         0.48 o                         
   4   0  10         85.56         74.41         2.94 o                         
   6   0  10          3.67          6.41         0.53 o                         
 -13   1  10          1.78          1.90         0.21 o                         
 -12   1  10          0.24          0.23         0.14 o                         
 -11   1  10          0.00          0.25         0.16 o                         
 -10   1  10         21.51         21.08         0.93 o                         
  -9   1  10          0.51          1.32         0.51 o                         
  -8   1  10         17.06         17.10         1.34 o                         
  -7   1  10         12.99         12.77         0.52 o                         
  -6   1  10        176.91        154.81         2.21 o                         
  -5   1  10         20.34         19.24         0.66 o                         
  -4   1  10          0.36          0.38         0.15 o                         
  -3   1  10        315.01        333.37         3.28 o                         
  -2   1  10        220.42        236.92         2.83 o                         
  -1   1  10         33.00         37.79         1.18 o                         
   0   1  10        227.16        234.81         2.54 o                         
   1   1  10         29.13         20.10         0.74 o                         
   2   1  10          2.23          2.39         0.53 o                         
   3   1  10         64.98         62.01         1.82 o                         
   4   1  10         92.11         69.79         1.91 o                         
   5   1  10          2.41          1.05         0.26 o                         
   6   1  10         31.05         26.89         0.72 o                         
   7   1  10         30.44         31.02         0.65 o                         
 -13   2  10          7.86          7.50         0.38 o                         
 -12   2  10         13.69         10.70         0.43 o                         
 -11   2  10          0.27          0.58         0.18 o                         
 -10   2  10          0.80          1.31         0.23 o                         
  -9   2  10         14.24         13.12         0.79 o                         
  -8   2  10        148.07        134.99         3.90 o                         
  -7   2  10         45.68         44.02         0.95 o                         
  -6   2  10          4.18          2.76         0.24 o                         
  -5   2  10         78.98         77.90         0.95 o                         
  -4   2  10          0.02          0.88         0.16 o                         
  -3   2  10         14.41         17.59         0.55 o                         
  -2   2  10        103.69        101.65         1.24 o                         
  -1   2  10         10.03          8.30         0.36 o                         
   0   2  10       1162.16       1164.33        14.03 o                         
   1   2  10         53.94         63.54         1.12 o                         
   2   2  10         17.21         15.65         0.70 o                         
   3   2  10          2.56          4.59         0.45 o                         
   4   2  10          1.59          1.92         0.49 o                         
   5   2  10         43.25         35.36         1.28 o                         
   6   2  10         14.96         17.12         0.79 o                         
   7   2  10          4.19          3.23         0.25 o                         
 -13   3  10         10.71          9.05         0.38 o                         
 -12   3  10         25.09         26.81         0.68 o                         
 -11   3  10          3.27          3.43         0.28 o                         
 -10   3  10          0.18          0.06         0.19 o                         
  -9   3  10          1.63          1.88         0.30 o                         
  -8   3  10         20.43         20.19         0.86 o                         
  -7   3  10        119.20        104.44         1.84 o                         
  -6   3  10         12.93         13.34         0.43 o                         
  -5   3  10         45.44         41.77         0.65 o                         
  -4   3  10         12.69         14.18         0.47 o                         
  -3   3  10         12.01         11.46         0.37 o                         
  -2   3  10        401.01        405.02         3.71 o                         
  -1   3  10          3.13          3.26         0.22 o                         
   0   3  10        115.02        102.46         1.09 o                         
   1   3  10        193.42        187.82         2.01 o                         
   2   3  10         10.25         13.43         0.51 o                         
   3   3  10          1.38          3.19         0.35 o                         
   4   3  10         10.23          7.34         0.47 o                         
   5   3  10          3.58          3.53         0.29 o                         
   6   3  10          0.41          0.64         0.16 o                         
   7   3  10         26.57         29.33         0.63 o                         
 -13   4  10          0.37          0.27         0.18 o                         
 -12   4  10          0.39          0.31         0.15 o                         
 -11   4  10          1.96          1.91         0.23 o                         
 -10   4  10         40.71         38.03         1.11 o                         
  -9   4  10          7.09          8.11         0.54 o                         
  -8   4  10          0.00          0.04         0.27 o                         
  -7   4  10         16.22         15.70         0.78 o                         
  -6   4  10         40.83         38.22         1.28 o                         
  -5   4  10         10.17         10.82         0.37 o                         
  -4   4  10         87.33         84.59         1.08 o                         
  -3   4  10          1.14          1.83         0.18 o                         
  -2   4  10          0.43          1.26         0.31 o                         
  -1   4  10        118.64        121.72         1.66 o                         
   0   4  10        254.23        252.54         2.21 o                         
   1   4  10        147.41        134.87         1.95 o                         
   2   4  10          2.14          2.91         0.24 o                         
   3   4  10          1.02          1.47         0.29 o                         
   4   4  10          2.69          2.07         0.24 o                         
   5   4  10         10.17         11.79         0.46 o                         
   6   4  10         12.58         12.37         0.44 o                         
 -12   5  10          4.07          3.60         0.27 o                         
 -11   5  10          0.07          0.24         0.15 o                         
 -10   5  10         34.20         34.17         0.97 o                         
  -9   5  10          9.00          7.45         0.58 o                         
  -8   5  10          8.04          8.15         0.55 o                         
  -7   5  10          9.20          8.26         0.49 o                         
  -6   5  10        113.42        104.44         1.90 o                         
  -5   5  10         19.95         24.72         0.79 o                         
  -4   5  10          0.50          0.58         0.16 o                         
  -3   5  10          7.62          9.18         0.38 o                         
  -2   5  10        612.70        554.10         5.79 o                         
  -1   5  10        759.96        725.08         4.73 o                         
   0   5  10        838.02        811.20         9.50 o                         
   1   5  10         76.19         76.76         1.29 o                         
   2   5  10         23.86         23.03         0.65 o                         
   3   5  10         87.38         86.74         1.19 o                         
   4   5  10         28.32         31.24         0.70 o                         
   5   5  10         85.67         96.20         1.49 o                         
   6   5  10         74.48         98.99         1.79 o                         
 -11   6  10         47.59         50.78         0.99 o                         
 -10   6  10        100.47        103.86         1.73 o                         
  -9   6  10        111.20        112.64         2.66 o                         
  -8   6  10          8.53          8.91         0.61 o                         
  -7   6  10          0.40          0.73         0.23 o                         
  -6   6  10         27.13         24.99         0.92 o                         
  -5   6  10          3.53          3.84         0.32 o                         
  -4   6  10         18.63         15.23         0.58 o                         
  -3   6  10        217.89        190.30         4.51 o                         
  -2   6  10          5.05          8.04         0.33 o                         
  -1   6  10        506.54        465.61         5.10 o                         
   0   6  10         13.23         13.97         0.41 o                         
   1   6  10         95.69         91.61         1.11 o                         
   2   6  10         18.57         16.91         0.52 o                         
   3   6  10          2.73          3.94         0.24 o                         
   4   6  10          3.12          4.45         0.23 o                         
   5   6  10         28.70         33.70         0.83 o                         
 -10   7  10         52.27         52.28         1.44 o                         
  -9   7  10        116.16        113.64         1.52 o                         
  -8   7  10         81.24         79.98         1.56 o                         
  -7   7  10          1.88          2.38         0.32 o                         
  -6   7  10         25.14         27.04         1.02 o                         
  -5   7  10         12.09         11.21         0.88 o                         
  -4   7  10          0.66          0.62         0.18 o                         
  -3   7  10          0.03          0.35         0.13 o                         
  -2   7  10        227.38        194.84         2.46 o                         
  -1   7  10         63.86         51.63         0.80 o                         
   0   7  10          4.51          5.54         0.30 o                         
   1   7  10          3.78          4.85         0.30 o                         
   2   7  10          0.24          0.39         0.15 o                         
   3   7  10         65.02         68.37         1.18 o                         
   4   7  10          0.07          0.08         0.16 o                         
  -8   8  10          9.26          9.71         0.38 o                         
  -7   8  10          1.85          2.80         0.26 o                         
  -6   8  10          0.37          0.37         0.25 o                         
  -5   8  10         69.30         71.07         1.72 o                         
  -4   8  10          3.25          2.71         0.35 o                         
  -3   8  10          0.54          0.92         0.16 o                         
  -2   8  10         23.32         21.66         0.62 o                         
  -1   8  10         14.16         16.19         0.52 o                         
   0   8  10         23.92         19.99         0.60 o                         
   1   8  10          2.07          3.54         0.28 o                         
   2   8  10          7.43          7.46         0.41 o                         
  -6   9  10         45.29         46.41         0.77 o                         
  -5   9  10         66.82         71.07         1.11 o                         
  -4   9  10          0.04          0.38         0.13 o                         
  -3   9  10          2.41          3.21         0.41 o                         
  -2   9  10         20.34         18.48         1.12 o                         
  -1   9  10         17.94         21.37         1.10 o                         
 -13   0  11         22.19         21.46         1.24 o                         
 -11   0  11         48.29         47.04         1.69 o                         
  -9   0  11         39.42         40.51         2.42 o                         
  -7   0  11         11.35         14.94         0.75 o                         
  -5   0  11          8.24          5.79         0.47 o                         
  -3   0  11        240.04        247.35        12.40 o                         
  -1   0  11         19.38         16.89         0.92 o                         
   1   0  11        247.41        251.88         6.33 o                         
   3   0  11          6.16          6.30         0.57 o                         
   5   0  11          3.92          3.72         0.41 o                         
   7   0  11          4.95          7.46         0.68 o                         
 -13   1  11         96.19         99.42         1.48 o                         
 -12   1  11        108.44        104.14         1.39 o                         
 -11   1  11          9.54          8.73         0.53 o                         
 -10   1  11          3.32          3.49         0.45 o                         
  -9   1  11          8.77          9.21         0.67 o                         
  -8   1  11          9.05          7.53         0.64 o                         
  -7   1  11          9.74          7.68         0.41 o                         
  -6   1  11         72.50         71.44         1.15 o                         
  -5   1  11        415.22        430.00         4.29 o                         
  -4   1  11         22.41         25.04         0.69 o                         
  -3   1  11        200.62        218.82         4.39 o                         
  -2   1  11         41.75         49.60         1.01 o                         
  -1   1  11        848.16        814.55        14.47 o                         
   0   1  11         33.42         31.01         0.67 o                         
   1   1  11          4.81          4.47         0.61 o                         
   2   1  11          0.01          0.38         0.26 o                         
   3   1  11          1.81          4.33         0.51 o                         
   4   1  11        174.58        156.91         2.35 o                         
   5   1  11          2.92          3.48         0.31 o                         
   6   1  11          0.23          0.11         0.13 o                         
 -13   2  11         77.15         72.20         1.36 o                         
 -12   2  11         40.94         37.44         0.77 o                         
 -11   2  11          0.64          0.62         0.17 o                         
 -10   2  11         45.08         45.47         1.39 o                         
  -9   2  11         10.71         11.53         0.75 o                         
  -8   2  11         44.04         49.52         2.51 o                         
  -7   2  11          7.09          6.30         0.51 o                         
  -6   2  11        315.44        318.26         4.74 o                         
  -5   2  11        273.68        289.66         3.65 o                         
  -4   2  11         24.06         24.51         0.57 o                         
  -3   2  11          4.32          4.55         0.25 o                         
  -2   2  11        396.34        393.53         4.53 o                         
  -1   2  11        426.29        447.18         4.83 o                         
   0   2  11        968.15        932.97         8.59 o                         
   1   2  11        355.40        308.22         4.04 o                         
   2   2  11        439.36        387.35         4.50 o                         
   3   2  11          0.69          0.38         0.22 o                         
   4   2  11          7.68         11.05         0.62 o                         
   5   2  11         19.68         23.33         0.72 o                         
   6   2  11         27.03         37.54         0.68 o                         
 -13   3  11          0.94          0.93         0.20 o                         
 -12   3  11          6.36          7.93         0.36 o                         
 -11   3  11          5.35          5.80         0.33 o                         
 -10   3  11          6.96          6.75         0.71 o                         
  -9   3  11          1.15          0.59         0.21 o                         
  -8   3  11         55.59         54.21         1.58 o                         
  -7   3  11         54.75         53.23         1.52 o                         
  -6   3  11         46.14         48.93         1.92 o                         
  -5   3  11        177.99        167.67         3.52 o                         
  -4   3  11          1.52          2.25         0.18 o                         
  -3   3  11         16.36         16.01         0.49 o                         
  -2   3  11          1.66          2.60         0.30 o                         
  -1   3  11        359.21        374.97         6.08 o                         
   0   3  11       1532.37       1451.01        16.06 o                         
   1   3  11        110.46        112.51         2.10 o                         
   2   3  11        201.29        186.06         3.82 o                         
   3   3  11          8.24          9.87         0.48 o                         
   4   3  11         98.31         94.27         1.33 o                         
   5   3  11          1.18          1.24         0.36 o                         
   6   3  11          1.00          1.44         0.19 o                         
 -12   4  11          1.80          1.41         0.26 o                         
 -11   4  11          1.43          0.88         0.17 o                         
 -10   4  11          0.01          0.06         0.19 o                         
  -9   4  11         13.45         14.71         0.69 o                         
  -8   4  11          0.75          0.44         0.23 o                         
  -7   4  11         59.06         57.66         2.47 o                         
  -6   4  11          3.75          3.23         0.33 o                         
  -5   4  11          6.65          5.70         0.32 o                         
  -4   4  11          9.04          8.00         0.38 o                         
  -3   4  11        126.07        117.00         1.49 o                         
  -2   4  11         29.97         25.18         0.69 o                         
  -1   4  11          0.10          0.35         0.23 o                         
   0   4  11          0.01          0.41         0.18 o                         
   1   4  11          4.90          5.84         0.32 o                         
   2   4  11         19.77         20.09         0.62 o                         
   3   4  11         43.51         42.91         0.95 o                         
   4   4  11          0.81          1.63         0.20 o                         
   5   4  11          0.79          1.60         0.16 o                         
 -12   5  11          2.32          2.55         0.38 o                         
 -11   5  11          1.47          0.94         0.15 o                         
 -10   5  11         24.97         23.86         0.68 o                         
  -9   5  11         27.86         25.47         0.84 o                         
  -8   5  11          0.74          0.33         0.18 o                         
  -7   5  11          0.67          0.54         0.19 o                         
  -6   5  11          1.01          0.82         0.21 o                         
  -5   5  11        271.47        252.54         2.75 o                         
  -4   5  11         13.16         10.63         0.43 o                         
  -3   5  11         12.73         12.11         0.47 o                         
  -2   5  11          0.15          1.08         0.36 o                         
  -1   5  11          1.96          1.92         0.21 o                         
   0   5  11          1.20          0.97         0.16 o                         
   1   5  11         26.38         27.54         0.69 o                         
   2   5  11          3.42          4.19         0.29 o                         
   3   5  11         29.12         29.12         0.80 o                         
   4   5  11          1.57          2.41         0.21 o                         
   5   5  11          0.46          1.90         0.29 o                         
 -11   6  11          8.48          9.09         0.68 o                         
 -10   6  11          0.22          0.52         0.14 o                         
  -9   6  11         15.26         15.61         0.84 o                         
  -8   6  11          6.40          4.92         0.44 o                         
  -7   6  11          0.41          1.15         0.24 o                         
  -6   6  11         33.30         33.44         1.20 o                         
  -5   6  11         22.69         21.05         0.77 o                         
  -4   6  11         10.69         12.50         0.62 o                         
  -3   6  11        287.47        269.08         2.65 o                         
  -2   6  11         18.82         19.28         0.52 o                         
  -1   6  11         26.24         26.30         0.59 o                         
   0   6  11         11.38          8.75         0.37 o                         
   1   6  11          4.01          6.03         0.29 o                         
   2   6  11          2.42          2.64         0.21 o                         
   3   6  11          3.38          4.03         0.28 o                         
   4   6  11         43.88         53.30         1.26 o                         
  -9   7  11         30.36         29.94         0.76 o                         
  -8   7  11          4.24          2.90         0.37 o                         
  -7   7  11          0.15          0.55         0.19 o                         
  -6   7  11          0.48          0.28         0.44 o                         
  -5   7  11          0.44          0.71         0.22 o                         
  -4   7  11         66.95         61.53         1.34 o                         
  -3   7  11         34.23         31.23         0.73 o                         
  -2   7  11          4.68          2.50         0.23 o                         
  -1   7  11         34.60         29.79         0.67 o                         
   0   7  11         19.11         17.60         0.53 o                         
   1   7  11          2.99          2.56         0.26 o                         
   2   7  11          0.22          0.82         0.21 o                         
   3   7  11         29.88         32.34         0.92 o                         
  -8   8  11          2.49          2.72         0.30 o                         
  -7   8  11         13.42         14.01         0.48 o                         
  -6   8  11          0.45          0.72         0.17 o                         
  -5   8  11         23.49         27.02         0.73 o                         
  -4   8  11          0.21          0.50         0.20 o                         
  -3   8  11         14.55         13.61         0.63 o                         
  -2   8  11         13.31         10.66         0.47 o                         
  -1   8  11          4.34          3.35         0.25 o                         
   0   8  11          4.81          3.12         0.30 o                         
   1   8  11         24.11         32.01         0.77 o                         
  -4   9  11          8.08          8.89         0.65 o                         
 -12   0  12          0.75          1.60         0.35 o                         
 -10   0  12          0.75          0.91         0.24 o                         
  -8   0  12          0.74          0.81         0.48 o                         
  -6   0  12        289.60        291.98         5.98 o                         
  -4   0  12         86.24         97.91         2.77 o                         
  -2   0  12        396.61        419.86         7.90 o                         
   0   0  12          0.01         -0.08         0.38 o                         
   2   0  12         26.09         21.27         1.28 o                         
   4   0  12         53.12         56.53         1.86 o                         
   6   0  12          8.30          8.80         0.72 o                         
 -13   1  12         13.60         10.56         0.44 o                         
 -12   1  12         34.61         33.01         0.67 o                         
 -11   1  12          8.31          9.98         0.54 o                         
 -10   1  12          0.45          0.71         0.20 o                         
  -9   1  12          0.67          0.62         0.25 o                         
  -8   1  12        110.82        102.50         2.84 o                         
  -7   1  12         15.15         12.55         0.70 o                         
  -6   1  12        205.18        194.59         2.69 o                         
  -5   1  12        132.30        141.94         3.92 o                         
  -4   1  12         78.69         77.06         1.38 o                         
  -3   1  12        223.75        219.96         2.86 o                         
  -2   1  12        137.04        149.17         3.01 o                         
  -1   1  12         81.63         77.71         2.44 o                         
   0   1  12         65.70         51.24         1.99 o                         
   1   1  12        145.53        115.77         5.43 o                         
   2   1  12         59.26         46.50         1.18 o                         
   3   1  12        111.94         99.75         2.01 o                         
   4   1  12         36.09         33.42         0.87 o                         
   5   1  12         13.06         15.55         0.51 o                         
 -13   2  12          1.51          0.74         0.19 o                         
 -12   2  12         14.36         13.40         0.45 o                         
 -11   2  12          8.19          7.56         0.41 o                         
 -10   2  12         25.42         23.41         0.76 o                         
  -9   2  12          3.24          2.95         0.34 o                         
  -8   2  12          0.03          0.22         0.21 o                         
  -7   2  12        180.67        174.16         6.40 o                         
  -6   2  12         75.08         77.72         1.94 o                         
  -5   2  12         52.29         46.48         1.19 o                         
  -4   2  12         33.24         35.19         1.02 o                         
  -3   2  12        105.50        109.06         2.05 o                         
  -2   2  12         92.86         83.01         2.48 o                         
  -1   2  12          4.40          2.43         0.43 o                         
   0   2  12        126.22        124.98         2.64 o                         
   1   2  12        103.68         81.89         2.04 o                         
   2   2  12          0.01          0.84         0.24 o                         
   3   2  12         20.98         18.81         0.78 o                         
   4   2  12          0.01          0.19         0.21 o                         
   5   2  12         21.45         24.48         0.61 o                         
 -12   3  12          0.01          0.16         0.13 o                         
 -11   3  12          4.46          4.93         0.37 o                         
 -10   3  12          0.91          0.83         0.21 o                         
  -9   3  12          0.01          0.14         0.21 o                         
  -8   3  12         35.13         33.06         1.06 o                         
  -7   3  12          0.48          0.47         0.16 o                         
  -6   3  12          2.20          2.13         0.28 o                         
  -5   3  12         12.37         10.28         0.45 o                         
  -4   3  12         94.84         91.48         1.47 o                         
  -3   3  12        289.93        274.05         4.55 o                         
  -2   3  12         72.71         64.42         1.19 o                         
  -1   3  12        194.35        182.52         3.92 o                         
   0   3  12         71.34         74.47         1.69 o                         
   1   3  12         48.22         50.64         1.08 o                         
   2   3  12          5.08          4.62         0.32 o                         
   3   3  12         35.66         41.88         1.29 o                         
   4   3  12          6.92          8.33         0.40 o                         
   5   3  12         11.57         12.31         0.53 o                         
 -12   4  12          4.05          4.41         0.29 o                         
 -11   4  12          0.00         -0.08         0.14 o                         
 -10   4  12          0.07          0.04         0.22 o                         
  -9   4  12          3.34          3.58         0.34 o                         
  -8   4  12          0.43          0.21         0.18 o                         
  -7   4  12         16.27         15.43         1.29 o                         
  -6   4  12         30.56         28.56         1.02 o                         
  -5   4  12          1.43          1.17         0.19 o                         
  -4   4  12         18.96         17.81         0.58 o                         
  -3   4  12         85.85         80.98         1.16 o                         
  -2   4  12         67.34         65.07         1.09 o                         
  -1   4  12         13.17         11.73         0.47 o                         
   0   4  12          0.65          1.54         0.23 o                         
   1   4  12          1.10          1.50         0.23 o                         
   2   4  12         38.68         35.66         0.91 o                         
   3   4  12         24.60         29.44         0.86 o                         
   4   4  12          8.18          8.42         0.35 o                         
 -11   5  12         16.12         16.76         0.57 o                         
 -10   5  12          8.04          8.52         0.50 o                         
  -9   5  12          2.26          3.17         0.34 o                         
  -8   5  12         37.79         35.41         1.14 o                         
  -7   5  12          5.19          5.98         0.45 o                         
  -6   5  12         11.09         11.66         0.56 o                         
  -5   5  12         63.91         55.49         1.25 o                         
  -4   5  12        370.64        350.36         3.09 o                         
  -3   5  12        229.24        221.36         1.86 o                         
  -2   5  12        159.17        158.10         1.66 o                         
  -1   5  12          6.62          7.63         0.36 o                         
   0   5  12          0.92          1.23         0.21 o                         
   1   5  12         74.48         75.49         1.10 o                         
   2   5  12         37.58         39.91         0.90 o                         
   3   5  12         25.66         30.35         0.69 o                         
   4   5  12        132.08        169.54         2.18 o                         
 -10   6  12          9.90          8.55         0.40 o                         
  -9   6  12          0.66          0.79         0.26 o                         
  -8   6  12         10.07         11.73         0.60 o                         
  -7   6  12          0.01          0.14         0.15 o                         
  -6   6  12          2.11          1.91         0.41 o                         
  -5   6  12        402.63        371.69         3.86 o                         
  -4   6  12        104.67        109.00         1.37 o                         
  -3   6  12        150.98        156.91         2.11 o                         
  -2   6  12          0.03          0.79         0.24 o                         
  -1   6  12         39.50         39.76         0.74 o                         
   0   6  12          4.41          4.03         0.26 o                         
   1   6  12          2.07          2.63         0.24 o                         
   2   6  12         48.48         58.70         1.20 o                         
   3   6  12          4.33          5.78         0.57 o                         
  -9   7  12          7.91          7.52         0.44 o                         
  -8   7  12          0.03         -0.04         0.14 o                         
  -7   7  12          0.61         -0.19         0.19 o                         
  -6   7  12          0.43          0.14         0.18 o                         
  -5   7  12          0.70          1.01         0.29 o                         
  -4   7  12         74.83         75.09         1.52 o                         
  -3   7  12         13.74         11.00         0.47 o                         
  -2   7  12         39.95         43.08         1.47 o                         
  -1   7  12         10.23          9.47         0.40 o                         
   0   7  12          2.51          3.90         0.29 o                         
   1   7  12         78.47         87.63         1.70 o                         
  -6   8  12          4.23          3.58         0.27 o                         
  -5   8  12          4.24          3.20         0.27 o                         
  -4   8  12          1.36          0.95         0.18 o                         
  -3   8  12          6.86          6.93         0.59 o                         
  -1   8  12          0.18          0.44         0.25 o                         
 -11   0  13          1.11          1.75         0.50 o                         
  -9   0  13          2.46          2.70         0.59 o                         
  -7   0  13          0.07          1.36         0.52 o                         
  -5   0  13        199.96        221.15         4.04 o                         
  -3   0  13        253.64        274.31         5.79 o                         
  -1   0  13         27.17         23.80         1.88 o                         
   1   0  13         22.15         21.91         1.77 o                         
   3   0  13          9.32          8.46         0.71 o                         
 -12   1  13          0.03          0.24         0.11 o                         
 -11   1  13          6.48          6.46         0.35 o                         
 -10   1  13         10.67          8.99         0.42 o                         
  -9   1  13          6.47          5.62         0.53 o                         
  -8   1  13          1.52          2.09         0.36 o                         
  -7   1  13         71.41         64.47         1.53 o                         
  -6   1  13          6.59          6.03         0.50 o                         
  -5   1  13        332.40        343.44         7.62 o                         
  -4   1  13         85.07         89.25         3.35 o                         
  -3   1  13        205.90        217.76         3.19 o                         
  -2   1  13        139.49        144.22         3.98 o                         
  -1   1  13         20.75         22.43         1.28 o                         
   0   1  13         53.81         49.42         1.90 o                         
   1   1  13         50.39         49.21         1.65 o                         
   2   1  13          0.08          0.77         0.21 o                         
   3   1  13         10.92          7.79         0.48 o                         
   4   1  13          0.08          0.19         0.15 o                         
 -12   2  13         12.16         12.45         0.40 o                         
 -11   2  13         37.98         37.53         0.91 o                         
 -10   2  13          8.98          8.92         0.45 o                         
  -9   2  13          1.47          1.03         0.22 o                         
  -8   2  13         47.96         46.12         1.43 o                         
  -7   2  13          0.03         -0.03         0.16 o                         
  -6   2  13         10.11         11.98         0.59 o                         
  -5   2  13          2.08          1.84         0.28 o                         
  -4   2  13        502.26        506.63         9.40 o                         
  -3   2  13        701.07        702.79         5.26 o                         
  -2   2  13        165.93        171.94         3.00 o                         
  -1   2  13          2.74          3.50         0.38 o                         
   0   2  13         18.62         18.10         0.92 o                         
   1   2  13          0.01          0.38         0.19 o                         
   2   2  13         29.96         27.04         0.98 o                         
   3   2  13         10.29         11.55         0.54 o                         
   4   2  13         65.22         70.81         1.29 o                         
 -12   3  13          1.46          1.04         0.14 o                         
 -11   3  13          2.95          2.74         0.26 o                         
 -10   3  13          1.31          1.40         0.20 o                         
  -9   3  13         25.04         25.07         1.04 o                         
  -8   3  13          2.21          2.42         0.30 o                         
  -7   3  13          0.00         -0.18         0.18 o                         
  -6   3  13        126.87        116.68         2.02 o                         
  -5   3  13         18.92         17.32         0.64 o                         
  -4   3  13          0.55          0.43         0.15 o                         
  -3   3  13         36.88         33.03         0.89 o                         
  -2   3  13        307.45        295.23         6.04 o                         
  -1   3  13          3.15          3.23         0.32 o                         
   0   3  13          0.32          0.78         0.21 o                         
   1   3  13          8.32          8.24         0.45 o                         
   2   3  13         14.00         13.12         0.69 o                         
   3   3  13          0.22          0.58         0.21 o                         
   4   3  13          2.21          2.17         0.19 o                         
 -11   4  13          0.09          0.63         0.17 o                         
 -10   4  13          2.37          1.82         0.21 o                         
  -9   4  13          1.34          1.64         0.23 o                         
  -8   4  13          6.48          6.17         0.51 o                         
  -7   4  13          2.23          2.26         0.34 o                         
  -6   4  13         17.71         18.89         1.03 o                         
  -5   4  13         16.69         16.02         0.66 o                         
  -4   4  13          0.34          0.35         0.22 o                         
  -3   4  13          3.90          5.17         0.31 o                         
  -2   4  13          0.27          0.15         0.16 o                         
  -1   4  13         27.91         24.34         0.80 o                         
   0   4  13          3.80          3.79         0.26 o                         
   1   4  13          0.21          0.54         0.15 o                         
   2   4  13          5.74          8.14         0.35 o                         
   3   4  13          3.42          3.44         0.22 o                         
 -10   5  13          6.27          6.74         0.40 o                         
  -9   5  13          0.24          0.13         0.18 o                         
  -8   5  13          2.13          2.22         0.30 o                         
  -7   5  13         45.33         47.03         1.44 o                         
  -6   5  13          0.56          0.47         0.23 o                         
  -5   5  13         98.33         93.45         1.95 o                         
  -4   5  13        184.22        192.55         2.18 o                         
  -3   5  13         69.40         73.91         1.13 o                         
  -2   5  13         17.46         17.76         0.60 o                         
  -1   5  13          0.11          0.43         0.18 o                         
   0   5  13         20.89         23.94         0.65 o                         
   1   5  13         21.00         21.87         0.63 o                         
   2   5  13         60.32         75.97         1.11 o                         
  -9   6  13          5.27          6.73         0.36 o                         
  -8   6  13         22.80         24.44         0.88 o                         
  -7   6  13         10.53         11.24         0.57 o                         
  -6   6  13        127.55        132.11         2.00 o                         
  -5   6  13          0.08          0.58         0.20 o                         
  -4   6  13        122.22        118.54         1.94 o                         
  -3   6  13         41.42         41.80         0.92 o                         
  -2   6  13         46.58         48.66         0.98 o                         
  -1   6  13         17.51         19.00         0.59 o                         
   0   6  13          9.53         10.85         0.41 o                         
   1   6  13         18.80         23.10         0.69 o                         
  -7   7  13          0.99          1.82         0.40 o                         
  -6   7  13         22.22         20.30         0.66 o                         
  -5   7  13         63.18         59.11         1.15 o                         
  -4   7  13          3.42          3.25         0.29 o                         
  -3   7  13          5.71          7.40         0.50 o                         
  -2   7  13         26.29         29.94         1.03 o                         
  -1   7  13          0.72          1.36         0.19 o                         
   0   7  13         40.81         48.98         1.61 o                         
 -12   0  14          0.41          0.71         0.27 o                         
 -10   0  14          1.84          1.32         0.30 o                         
  -8   0  14          4.64          3.52         0.52 o                         
  -6   0  14         55.17         61.93         1.94 o                         
  -4   0  14         20.17         23.61         1.34 o                         
  -2   0  14          0.00          0.37         0.25 o                         
   0   0  14         59.05         51.82         2.53 o                         
   2   0  14         31.86         34.71         3.07 o                         
 -12   1  14          6.30          6.11         0.33 o                         
 -11   1  14          2.70          2.82         0.24 o                         
 -10   1  14         24.63         24.69         0.68 o                         
  -9   1  14         46.58         48.65         1.17 o                         
  -8   1  14          1.56          1.69         0.32 o                         
  -7   1  14          0.07         -0.01         0.17 o                         
  -6   1  14          1.65          2.30         0.28 o                         
  -5   1  14          3.03          3.43         0.32 o                         
  -4   1  14        119.29        124.63         3.77 o                         
  -3   1  14          2.09          2.37         0.30 o                         
  -2   1  14          3.77          2.95         0.37 o                         
  -1   1  14          0.94          0.53         0.26 o                         
   0   1  14          4.72          5.25         0.47 o                         
   1   1  14         57.34         54.85         1.71 o                         
   2   1  14         49.20         66.70         2.16 o                         
   3   1  14          0.68          0.42         0.15 o                         
 -11   2  14         30.40         31.49         0.76 o                         
 -10   2  14          2.36          2.51         0.23 o                         
  -9   2  14         48.25         47.20         1.29 o                         
  -8   2  14         47.44         45.80         1.33 o                         
  -7   2  14         84.99         93.44         2.81 o                         
  -6   2  14         74.02         78.48         1.61 o                         
  -5   2  14        139.44        138.55         2.00 o                         
  -4   2  14        275.67        274.18         3.11 o                         
  -3   2  14        118.66        121.02         1.81 o                         
  -2   2  14        192.39        180.43         2.78 o                         
  -1   2  14        189.95        180.09         2.72 o                         
   0   2  14          0.08          0.06         0.15 o                         
   1   2  14         13.96         13.87         0.51 o                         
   2   2  14         15.99         21.97         0.58 o                         
   3   2  14         98.93        127.52         1.57 o                         
 -11   3  14          3.39          2.31         0.25 o                         
 -10   3  14         14.66         12.33         0.45 o                         
  -9   3  14          7.88          8.94         0.54 o                         
  -8   3  14         21.69         21.20         1.08 o                         
  -7   3  14          8.23          8.28         0.71 o                         
  -6   3  14         20.80         18.06         0.76 o                         
  -5   3  14        125.65        121.85         2.22 o                         
  -4   3  14         40.87         42.54         1.08 o                         
  -3   3  14        311.49        310.79         3.16 o                         
  -2   3  14          0.03          0.21         0.18 o                         
  -1   3  14         17.36         16.08         0.61 o                         
   0   3  14          6.74          9.60         0.45 o                         
   1   3  14         60.96         60.51         1.29 o                         
   2   3  14          0.10          0.28         0.11 o                         
   3   3  14         27.88         33.92         1.28 o                         
 -10   4  14          3.64          4.12         0.28 o                         
  -9   4  14          0.02         -0.07         0.16 o                         
  -8   4  14          0.21          0.15         0.24 o                         
  -7   4  14          5.05          4.98         0.36 o                         
  -6   4  14          0.27          0.36         0.22 o                         
  -5   4  14         13.61         13.54         0.63 o                         
  -4   4  14         19.34         18.18         0.54 o                         
  -3   4  14          1.43          1.72         0.20 o                         
  -2   4  14         15.66         15.48         0.50 o                         
  -1   4  14          1.24          1.59         0.20 o                         
   0   4  14         42.85         43.75         0.99 o                         
   1   4  14          4.95          4.90         0.36 o                         
   2   4  14          9.03         10.61         0.46 o                         
  -9   5  14          0.22          0.42         0.14 o                         
  -8   5  14          4.26          5.08         0.36 o                         
  -7   5  14          2.01          3.05         0.37 o                         
  -6   5  14          0.23          0.64         0.21 o                         
  -5   5  14          0.00         -0.04         0.16 o                         
  -4   5  14          3.84          4.17         0.39 o                         
  -3   5  14          5.86          5.97         0.37 o                         
  -2   5  14          0.01          0.21         0.18 o                         
  -1   5  14          8.25          8.28         0.36 o                         
   0   5  14          5.90          5.66         0.27 o                         
   1   5  14         16.92         21.93         0.75 o                         
  -8   6  14          8.54          7.89         0.38 o                         
  -7   6  14         24.84         27.91         0.72 o                         
  -6   6  14         60.05         67.76         1.19 o                         
  -5   6  14          1.32          1.89         0.24 o                         
  -4   6  14          3.70          4.22         0.40 o                         
  -3   6  14          4.90          7.53         0.55 o                         
  -2   6  14         10.63         13.21         0.55 o                         
  -1   6  14          1.55          1.80         0.21 o                         
  -4   7  14         25.84         28.08         1.14 o                         
 -11   0  15          3.55          5.57         0.63 o                         
  -9   0  15          0.74          0.71         0.24 o                         
  -7   0  15          9.20         11.08         0.62 o                         
  -5   0  15          9.08          8.60         0.75 o                         
  -3   0  15          4.44          5.92         0.62 o                         
  -1   0  15          0.11          0.25         0.31 o                         
   1   0  15         67.01         67.27         2.02 o                         
 -11   1  15          1.84          1.47         0.26 o                         
 -10   1  15          0.06          0.12         0.13 o                         
  -9   1  15         44.74         46.48         1.01 o                         
  -8   1  15          2.56          2.57         0.29 o                         
  -7   1  15         27.17         28.88         0.83 o                         
  -6   1  15         13.92         14.18         0.57 o                         
  -5   1  15         25.83         27.21         0.93 o                         
  -4   1  15         69.50         73.86         1.31 o                         
  -3   1  15          1.71          2.45         0.23 o                         
  -2   1  15         21.33         19.84         0.75 o                         
  -1   1  15         27.13         25.11         0.77 o                         
   0   1  15         26.45         27.53         0.76 o                         
   1   1  15          0.57          1.60         0.17 o                         
   2   1  15         10.53         13.31         0.58 o                         
 -11   2  15          1.82          2.31         0.28 o                         
 -10   2  15         11.63         12.90         0.42 o                         
  -9   2  15         70.10         73.59         1.43 o                         
  -8   2  15          8.63          8.50         0.54 o                         
  -7   2  15          7.18          6.34         0.47 o                         
  -6   2  15          2.31          2.66         0.30 o                         
  -5   2  15         21.62         23.31         0.99 o                         
  -4   2  15          0.28          1.15         0.19 o                         
  -3   2  15         78.97         77.23         1.23 o                         
  -2   2  15         25.00         20.54         0.76 o                         
  -1   2  15          0.14          1.48         0.27 o                         
   0   2  15         19.23         21.33         0.64 o                         
   1   2  15          2.07          3.15         0.28 o                         
 -10   3  15         14.53         16.52         0.49 o                         
  -9   3  15          0.61          0.39         0.14 o                         
  -8   3  15          1.14          0.64         0.17 o                         
  -7   3  15         13.77         13.11         0.86 o                         
  -6   3  15          0.36          0.09         0.16 o                         
  -5   3  15          5.56          5.90         0.49 o                         
  -4   3  15          8.17          7.32         0.41 o                         
  -3   3  15         10.87         12.33         0.51 o                         
  -2   3  15         14.03         15.98         0.64 o                         
  -1   3  15          3.20          2.26         0.26 o                         
   0   3  15          0.65          1.16         0.22 o                         
   1   3  15          5.97          7.54         0.44 o                         
  -9   4  15          0.75          1.12         0.15 o                         
  -8   4  15          5.86          5.89         0.36 o                         
  -7   4  15          5.84          5.79         0.39 o                         
  -6   4  15          8.35          8.38         0.48 o                         
  -5   4  15          1.97          2.17         0.37 o                         
  -4   4  15          0.24          0.31         0.39 o                         
  -3   4  15         12.77         15.13         0.56 o                         
  -2   4  15         35.18         37.24         0.86 o                         
  -1   4  15          8.99          8.97         0.40 o                         
   0   4  15          6.77          8.63         0.44 o                         
  -8   5  15          4.70          5.01         0.37 o                         
  -7   5  15         49.27         52.69         1.75 o                         
  -6   5  15         43.63         43.40         0.94 o                         
  -5   5  15         10.10         10.17         0.46 o                         
  -4   5  15          1.36          0.75         0.35 o                         
  -3   5  15         11.80         11.50         0.67 o                         
  -2   5  15         31.14         31.85         1.02 o                         
  -1   5  15         19.33         21.72         1.14 o                         
  -4   6  15          8.45          7.82         0.62 o                         
 -10   0  16         29.30         31.11         1.20 o                         
  -8   0  16         85.77         88.05         2.88 o                         
  -6   0  16          6.85          8.30         0.65 o                         
  -4   0  16          2.60          2.30         0.62 o                         
  -2   0  16         94.72         99.45         2.06 o                         
   0   0  16         29.78         34.42         1.28 o                         
 -10   1  16          2.11          2.09         0.25 o                         
  -9   1  16          0.74          0.80         0.18 o                         
  -8   1  16         29.79         32.48         0.93 o                         
  -7   1  16         86.10         94.44         2.32 o                         
  -6   1  16        124.31        124.65         1.90 o                         
  -5   1  16          5.94          6.85         0.42 o                         
  -4   1  16         16.76         20.42         0.68 o                         
  -3   1  16          6.11          7.69         0.64 o                         
  -2   1  16          4.85          3.62         0.29 o                         
  -1   1  16          0.39          0.70         0.15 o                         
   0   1  16          2.70          2.35         0.25 o                         
  -9   2  16          3.68          5.27         0.29 o                         
  -8   2  16          0.60          0.78         0.21 o                         
  -7   2  16         95.04         97.78         1.86 o                         
  -6   2  16        140.42        139.92         1.93 o                         
  -5   2  16         50.86         53.20         1.07 o                         
  -4   2  16          0.23          0.44         0.17 o                         
  -3   2  16          2.27          1.76         0.27 o                         
  -2   2  16          2.45          3.05         0.26 o                         
  -1   2  16          2.13          0.77         0.14 o                         
  -9   3  16          1.04          0.66         0.17 o                         
  -8   3  16          0.05          0.32         0.19 o                         
  -7   3  16          0.80          0.39         0.12 o                         
  -6   3  16          0.07         -0.19         0.19 o                         
  -5   3  16         41.51         42.70         1.04 o                         
  -4   3  16          1.62          1.43         0.23 o                         
  -3   3  16          3.67          3.89         0.43 o                         
  -2   3  16          4.61          5.34         0.45 o                         
  -1   3  16         50.11         57.65         1.00 o                         
  -8   4  16          0.01         -0.23         0.23 o                         
  -7   4  16          0.10         -0.19         0.19 o                         
  -6   4  16          1.31          1.46         0.18 o                         
  -5   4  16          0.63          0.60         0.14 o                         
  -4   4  16          1.63          1.25         0.26 o                         
  -3   4  16         10.06         12.43         0.64 o                         
  -2   4  16          0.62          0.47         0.27 o                         
  -7   0  17         18.98         20.22         1.08 o                         
  -5   0  17          0.83          1.19         0.22 o                         
  -3   0  17         28.67         28.77         1.29 o                         
  -8   1  17          6.34          7.14         0.43 o                         
  -7   1  17         50.28         52.02         1.19 o                         
  -6   1  17          4.76          3.97         0.28 o                         
  -5   1  17          0.65          0.30         0.10 o                         
  -4   1  17          0.02          0.19         0.15 o                         
  -3   1  17          8.28          9.09         0.51 o                         
  -2   1  17          1.03          1.38         0.27 o                         
  -7   2  17         72.77         73.54         1.31 o                         
  -6   2  17         21.43         24.03         0.75 o                         
  -5   2  17         46.58         47.35         1.48 o                         
  -4   2  17         38.72         41.92         1.03 o                         
  -3   2  17          0.35          0.46         0.14 o                         
                                                                                
